# Supplementary material for: CRY2 Genetic Variants Associate with Dysthymia
Source: PLoS One. 2013 Aug 8;8(8):e71450. doi: 10.1371/journal.pone.0071450 (PMC3738504; doi:10.1371/journal.pone.0071450)
Supplement: Table S1 — Genotype counts and Hardy-Weinberg equilibrium p-values for successfully genotyped SNPs in the analyzed phenotypes. (XLS) [file pone.0071450.s001.xls]

## Sheet: Major depressive disorder
Table S1a. Genotype counts and Hardy-Weinberg equilibrium p-values for successfully genotyped SNPs in major depressive disorder.
					All		Women		Men
Gene	SNP	TEST	A1	A2	A1A1/A1A2/A2A2	H-W p-value	A1A1/A1A2/A2A2	H-W p-value	A1A1/A1A2/A2A2	H-W p-value
TTC1	rs10515804	cases	T	C	30/123/103	0.499	20/84/73	0.6235	10/39/30	0.8099
TTC1	rs10515804	controls	T	C	335/1597/1829	0.6421	192/863/1030	0.5656	143/734/799	0.1666
TTC1	rs1106055	cases	A	G	30/97/131	0.07758	24/58/96	0.003937	6/39/35	0.438
TTC1	rs1106055	controls	A	G	394/1644/1724	0.9406	214/917/953	0.8022	180/727/771	0.6559
TTC1	rs12520927	cases	G		0/0/258	1	0/0/178	1	0/0/80	1
TTC1	rs12520927	controls	G		0/0/3769	1	0/0/2088	1	0/0/1681	1
TTC1	rs1402024	cases	G	A	0/3/255	1	0/0/178	1	0/3/77	1
TTC1	rs1402024	controls	G	A	1/114/3645	0.5938	1/63/2017	0.3981	0/51/1628	1
TTC1	rs2176830	cases	A	G	2/27/229	0.2254	2/15/161	0.07577	0/12/68	1
TTC1	rs2176830	controls	A	G	18/506/3245	0.8075	10/283/1795	0.8713	8/223/1450	1
TTC1	rs3733869	cases	T	C	26/92/139	0.08764	21/56/101	0.007719	5/36/38	0.4266
TTC1	rs3733869	controls	T	C	337/1595/1835	0.7568	184/883/1021	0.7544	153/712/814	0.9081
TTC1	rs41275305	cases	G	C	0/2/256	1	0/2/176	1	0/0/80	1
TTC1	rs41275305	controls	G	C	0/17/3750	1	0/8/2080	1	0/9/1670	1
TTC1	rs6861719	cases	T	C	15/83/160	0.362	13/54/111	0.08671	2/29/49	0.501
TTC1	rs6861719	controls	T	C	189/1344/2231	0.4884	104/736/1244	0.7547	85/608/987	0.5371
TTC1	rs6878309	cases	C	T	3/34/221	0.1836	3/17/158	0.02551	0/17/63	0.589
TTC1	rs6878309	controls	C	T	34/657/3078	1	19/366/1703	1	15/291/1375	1
TTC1	rs7715826	cases	T	C	0/12/246	1	0/7/171	1	0/5/75	1
TTC1	rs7715826	controls	T	C	3/162/3604	0.4339	3/90/1995	0.09374	0/72/1609	1
CRY2	rs10838524	cases	G	A	61/141/56	0.1702	40/98/40	0.23	21/43/16	0.6528
CRY2	rs10838524	controls	G	A	870/1881/1014	0.974	476/1043/568	0.965	394/838/446	1
CRY2	rs10838527	cases	G	A	3/51/204	1	2/35/141	1	1963-01-16	1
CRY2	rs10838527	controls	G	A	52/793/2922	0.8767	29/439/1619	1	23/354/1303	1
CRY2	rs1401419	cases	G	A	60/140/58	0.2127	39/98/41	0.2299	21/42/17	0.8224
CRY2	rs1401419	controls	G	A	788/1874/1093	0.7927	434/1036/611	0.9296	354/838/482	0.8058
CRY2	rs1554338	cases	G	A	1/21/236	0.4012	1/15/162	0.3302	0/6/74	1
CRY2	rs1554338	controls	G	A	8/340/3420	1	3/203/1882	0.4848	5/137/1538	0.2471
CRY2	rs17787136	cases	G	C	14/105/139	0.4149	9/77/92	0.1849	1947-05-28	0.7597
CRY2	rs17787136	controls	G	C	255/1553/1958	0.02688	132/872/1082	0.01288	123/681/876	0.5828
CRY2	rs2292910	cases	A	C	21/112/125	0.6558	15/78/85	0.7239	6/34/40	1
CRY2	rs2292910	controls	A	C	428/1749/1589	0.113	245/967/874	0.386	183/782/715	0.175
CRY2	rs2292913	cases	T	C	0/17/241	1	0/11/167	1	0/6/74	1
CRY2	rs2292913	controls	T	C	10/405/3354	0.6469	4/246/1838	0.1816	6/159/1516	0.4407
CRY2	rs35488012	cases	G		0/0/258	1	0/0/178	1	0/0/80	1
CRY2	rs35488012	controls	G		0/0/3769	1	0/0/2088	1	0/0/1681	1
CRY2	rs3747548	cases	A	C	0/0/258	1	0/0/178	1	0/0/80	1
CRY2	rs3747548	controls	A	C	0/0/3768	1	0/0/2087	1	0/0/1681	1
CRY2	rs3824872	cases	T	G	16/87/155	0.4816	13/57/108	0.2056	1947-03-30	0.7487
CRY2	rs3824872	controls	T	G	234/1417/2115	0.8964	130/795/1161	0.7282	104/622/954	0.8441
CRY2	rs4755345	cases	A	G	0/17/241	1	0/11/167	1	0/6/74	1
CRY2	rs4755345	controls	A	G	10/407/3352	0.6471	4/248/1836	0.1817	6/159/1516	0.4407
CRY2	rs61884508	cases	G	T	0/3/255	1	0/2/176	1	0/1/79	1
CRY2	rs61884508	controls	G	T	0/163/3606	0.4219	0/86/2002	1	0/77/1604	1
CRY2	rs7121611	cases	A	T	60/140/58	0.2127	39/98/41	0.2299	21/42/17	0.8224
CRY2	rs7121611	controls	A	T	792/1864/1108	0.8955	435/1030/620	0.8598	357/834/488	1
CRY2	rs7121775	cases	C	T	13/103/142	0.4054	8/75/95	0.2351	1947-05-28	0.7597
CRY2	rs7121775	controls	C	T	249/1507/2012	0.1444	131/848/1108	0.06452	118/659/904	0.9502
CRY2	rs7123390	cases	A	G	13/105/139	0.2544	8/77/93	0.1243	1946-05-28	0.7619
CRY2	rs7123390	controls	A	G	280/1597/1887	0.02301	151/886/1047	0.05297	129/711/840	0.2123
CRY2	rs72902437	cases	C	T	0/13/245	1	0/9/169	1	0/4/76	1
CRY2	rs72902437	controls	C	T	1/216/3546	0.3751	0/109/1974	0.4002	1/107/1572	1
CRY2	rs75065406	cases	T	C	0/23/235	1	0/15/163	1	0/8/72	1
CRY2	rs75065406	controls	T	C	8/278/3482	0.2793	5/154/1929	0.2494	3/124/1553	0.7362
CRY2	rs7945565	cases	G	A	60/139/57	0.2109	39/97/41	0.2312	21/42/16	0.6536
CRY2	rs7945565	controls	G	A	788/1871/1098	0.8696	433/1034/613	0.9648	355/837/485	0.8829
CRY1	rs10437895	cases	C	T	60/135/63	0.5334	40/94/44	0.5483	20/41/19	1
CRY1	rs10437895	controls	C	T	920/1910/938	0.4153	498/1061/528	0.4567	422/849/410	0.6965
CRY1	rs10746077	cases	A	G	44/136/78	0.3102	29/93/56	0.4426	15/43/22	0.5077
CRY1	rs10746077	controls	A	G	680/1836/1249	0.9203	367/1023/696	0.8223	313/813/553	0.6539
CRY1	rs10746083	cases	T	C	60/135/63	0.5334	40/94/44	0.5483	20/41/19	1
CRY1	rs10746083	controls	T	C	918/1908/937	0.3967	498/1059/529	0.5111	420/849/408	0.6254
CRY1	rs10778528	cases	G	T	59/136/63	0.4547	39/95/44	0.4528	20/41/19	1
CRY1	rs10778528	controls	G	T	895/1901/971	0.5575	482/1053/553	0.6933	413/848/418	0.6963
CRY1	rs10861688	cases	T	C	3/68/187	0.3168	3/46/129	1	0/22/58	0.3428
CRY1	rs10861688	controls	T	C	108/1056/2602	0.9537	60/582/1445	0.8757	48/474/1157	1
CRY1	rs10861697	cases	C	G	59/136/63	0.4547	39/95/44	0.4528	20/41/19	1
CRY1	rs10861697	controls	C	G	894/1901/965	0.4933	482/1053/549	0.6295	412/848/416	0.6602
CRY1	rs11113179	cases	T	C	2/38/218	0.6776	1/23/154	0.5958	1964-01-15	1
CRY1	rs11113179	controls	T	C	23/546/3193	1	13/292/1778	0.7556	10/254/1415	0.8703
CRY1	rs11613557	cases	T	C	1/28/228	0.5928	1/20/157	0.499	0/8/71	1
CRY1	rs11613557	controls	T	C	17/458/3293	0.7889	10/240/1838	0.4514	7/218/1455	0.8501
CRY1	rs12821586	cases	A	G	1/52/205	0.3289	1/33/144	1	0/19/61	0.5896
CRY1	rs12821586	controls	A	G	42/730/2996	0.8	19/390/1679	0.5527	23/340/1317	0.8106
CRY1	rs17289712	cases	G	A	0/22/236	1	0/14/164	1	0/8/72	1
CRY1	rs17289712	controls	G	A	3/327/3437	0.119	3/179/1905	0.796	0/148/1532	0.07321
CRY1	rs2078074	cases	C	T	44/136/78	0.3102	29/93/56	0.4426	15/43/22	0.5077
CRY1	rs2078074	controls	C	T	677/1832/1248	0.9202	364/1020/696	0.7873	313/812/552	0.6537
CRY1	rs2287161	cases	C	G	61/130/64	0.8029	48/90/40	1	13/40/24	0.6494
CRY1	rs2287161	controls	C	G	920/1880/947	0.8446	509/1064/504	0.2728	411/816/443	0.3781
CRY1	rs2888896	cases	T	C	43/136/78	0.2526	28/93/56	0.3559	15/43/22	0.5077
CRY1	rs2888896	controls	T	C	679/1838/1248	0.9734	367/1024/696	0.7878	312/814/552	0.6903
CRY1	rs3741892	cases	C	G	59/135/63	0.4555	40/94/44	0.5483	19/41/19	0.8241
CRY1	rs3741892	controls	C	G	920/1910/936	0.3968	498/1061/528	0.4567	422/849/408	0.6606
CRY1	rs4964513	cases	C	T	3/59/193	0.7774	2/44/130	0.7461	1963-01-15	1
CRY1	rs4964513	controls	C	T	56/809/2888	1	34/436/1607	0.4712	22/373/1281	0.4329
CRY1	rs4964518	cases	T	C	1/29/228	1	1/21/156	0.532	0/8/72	1
CRY1	rs4964518	controls	T	C	20/511/3238	1	11/278/1799	0.8699	9/233/1439	1
CRY1	rs59790130	cases	T	C	1/28/229	0.5913	1/20/157	0.499	0/8/72	1
CRY1	rs59790130	controls	T	C	17/458/3293	0.7889	10/240/1838	0.4514	7/218/1455	0.8501
CRY1	rs714359	cases	A	G	12/99/147	0.4918	8/59/111	1	4/40/36	0.1155
CRY1	rs714359	controls	A	G	171/1313/2276	0.3183	98/731/1253	0.5686	73/582/1023	0.4293
CRY1	rs7294758	cases	A	T	0/1/257	1	0/1/177	1	0/0/80	1
CRY1	rs7294758	controls	A	T	0/59/3710	1	0/40/2048	1	0/19/1662	1
CRY1	rs8192441	cases	C	A	0/7/251	1	0/6/172	1	0/1/79	1
CRY1	rs8192441	controls	C	A	1/83/3682	0.3808	0/42/2045	1	1/41/1637	0.2384
A1; Minor allele
A2; Major allele

## Sheet: Depressive disorders
Table S1b. Genotype counts and Hardy-Weinberg equilibrium p-values for successfully genotyped SNPs in depressive disorders.
					All		Female		Male
Gene	SNP	TEST	A1	A2	A1A1/A1A2/A2A2	H-W p-value	A1A1/A1A2/A2A2	H-W p-value	A1A1/A1A2/A2A2	H-W p-value
TTC1	rs10515804	cases	T	C	39/158/139	0.6322	25/109/99	0.6617	14/49/40	1
TTC1	rs10515804	controls	T	C	335/1597/1829	0.6421	192/863/1030	0.5656	143/734/799	0.1666
TTC1	rs1106055	cases	A	G	39/138/162	0.2606	30/87/118	0.03418	9/51/44	0.3768
TTC1	rs1106055	controls	A	G	394/1644/1724	0.9406	214/917/953	0.8022	180/727/771	0.6559
TTC1	rs12520927	cases	G		0/0/339	1	0/0/235	1	0/0/104	1
TTC1	rs12520927	controls	G		0/0/3769	1	0/0/2088	1	0/0/1681	1
TTC1	rs1402024	cases	G	A	0/6/333	1	0/2/233	1	0/4/100	1
TTC1	rs1402024	controls	G	A	1/114/3645	0.5938	1/63/2017	0.3981	0/51/1628	1
TTC1	rs2176830	cases	A	G	2/34/303	0.2784	2/20/213	0.1105	0/14/90	1
TTC1	rs2176830	controls	A	G	18/506/3245	0.8075	10/283/1795	0.8713	8/223/1450	1
TTC1	rs3733869	cases	T	C	35/129/174	0.1492	27/83/125	0.02743	8/46/49	0.643
TTC1	rs3733869	controls	T	C	337/1595/1835	0.7568	184/883/1021	0.7544	153/712/814	0.9081
TTC1	rs41275305	cases	G	C	0/4/335	1	0/2/233	1	0/2/102	1
TTC1	rs41275305	controls	G	C	0/17/3750	1	0/8/2080	1	0/9/1670	1
TTC1	rs6861719	cases	T	C	22/117/200	0.371	18/78/139	0.1544	4/39/61	0.5829
TTC1	rs6861719	controls	T	C	189/1344/2231	0.4884	104/736/1244	0.7547	85/608/987	0.5371
TTC1	rs6878309	cases	C	T	3/47/289	0.4427	3/25/207	0.06595	0/22/82	0.5978
TTC1	rs6878309	controls	C	T	34/657/3078	1	19/366/1703	1	15/291/1375	1
TTC1	rs7715826	cases	T	C	0/16/323	1	0/9/226	1	0/7/97	1
TTC1	rs7715826	controls	T	C	3/162/3604	0.4339	3/90/1995	0.09374	0/72/1609	1
CRY2	rs10838524	cases	G	A	86/189/64	0.0379	57/134/44	0.03608	29/55/20	0.5584
CRY2	rs10838524	controls	G	A	870/1881/1014	0.974	476/1043/568	0.965	394/838/446	1
CRY2	rs10838527	cases	G	A	3/67/269	0.7811	2/47/186	1	1983-01-20	1
CRY2	rs10838527	controls	G	A	52/793/2922	0.8767	29/439/1619	1	23/354/1303	1
CRY2	rs1401419	cases	G	A	82/187/69	0.0509	53/133/48	0.04935	29/54/21	0.6977
CRY2	rs1401419	controls	G	A	788/1874/1093	0.7927	434/1036/611	0.9296	354/838/482	0.8058
CRY2	rs1554338	cases	G	A	1/28/309	0.4899	1/21/212	0.4334	0/7/97	1
CRY2	rs1554338	controls	G	A	8/340/3420	1	3/203/1882	0.4848	5/137/1538	0.2471
CRY2	rs17787136	cases	G	C	18/139/182	0.2556	12/99/124	0.2359	6/40/58	1
CRY2	rs17787136	controls	G	C	255/1553/1958	0.02688	132/872/1082	0.01288	123/681/876	0.5828
CRY2	rs2292910	cases	A	C	25/150/164	0.2959	18/105/112	0.4366	7/45/52	0.6323
CRY2	rs2292910	controls	A	C	428/1749/1589	0.113	245/967/874	0.386	183/782/715	0.175
CRY2	rs2292913	cases	T	C	0/20/319	1	0/13/222	1	0/7/97	1
CRY2	rs2292913	controls	T	C	10/405/3354	0.6469	4/246/1838	0.1816	6/159/1516	0.4407
CRY2	rs35488012	cases	G		0/0/339	1	0/0/235	1	0/0/104	1
CRY2	rs35488012	controls	G		0/0/3769	1	0/0/2088	1	0/0/1681	1
CRY2	rs3747548	cases	A	C	0/0/339	1	0/0/235	1	0/0/104	1
CRY2	rs3747548	controls	A	C	0/0/3768	1	0/0/2087	1	0/0/1681	1
CRY2	rs3824872	cases	T	G	17/111/211	0.6285	14/73/148	0.2446	3/38/63	0.5541
CRY2	rs3824872	controls	T	G	234/1417/2115	0.8964	130/795/1161	0.7282	104/622/954	0.8441
CRY2	rs4755345	cases	A	G	0/20/319	1	0/13/222	1	0/7/97	1
CRY2	rs4755345	controls	A	G	10/407/3352	0.6471	4/248/1836	0.1817	6/159/1516	0.4407
CRY2	rs61884508	cases	G	T	0/8/331	1	0/7/228	1	0/1/103	1
CRY2	rs61884508	controls	G	T	0/163/3606	0.4219	0/86/2002	1	0/77/1604	1
CRY2	rs7121611	cases	A	T	83/187/69	0.06432	54/133/48	0.05061	29/54/21	0.6977
CRY2	rs7121611	controls	A	T	792/1864/1108	0.8955	435/1030/620	0.8598	357/834/488	1
CRY2	rs7121775	cases	C	T	16/134/189	0.2411	10/96/129	0.1612	6/38/60	1
CRY2	rs7121775	controls	C	T	249/1507/2012	0.1444	131/848/1108	0.06452	118/659/904	0.9502
CRY2	rs7123390	cases	A	G	17/137/182	0.1973	11/99/123	0.1271	6/38/59	1
CRY2	rs7123390	controls	A	G	280/1597/1887	0.02301	151/886/1047	0.05297	129/711/840	0.2123
CRY2	rs72902437	cases	C	T	0/18/321	1	0/12/223	1	0/6/98	1
CRY2	rs72902437	controls	C	T	1/216/3546	0.3751	0/109/1974	0.4002	1/107/1572	1
CRY2	rs75065406	cases	T	C	0/28/311	1	0/20/215	1	0/8/96	1
CRY2	rs75065406	controls	T	C	8/278/3482	0.2793	5/154/1929	0.2494	3/124/1553	0.7362
CRY2	rs7945565	cases	G	A	82/186/68	0.05005	53/132/48	0.04974	29/54/20	0.6915
CRY2	rs7945565	controls	G	A	788/1871/1098	0.8696	433/1034/613	0.9648	355/837/485	0.8829
CRY1	rs10437895	cases	C	T	83/167/89	0.828	56/116/63	0.8961	27/51/26	0.8459
CRY1	rs10437895	controls	C	T	920/1910/938	0.4153	498/1061/528	0.4567	422/849/410	0.6965
CRY1	rs10746077	cases	A	G	59/170/110	0.6582	39/117/79	0.7882	20/53/31	0.8439
CRY1	rs10746077	controls	A	G	680/1836/1249	0.9203	367/1023/696	0.8223	313/813/553	0.6539
CRY1	rs10746083	cases	T	C	83/167/89	0.828	56/116/63	0.8961	27/51/26	0.8459
CRY1	rs10746083	controls	T	C	918/1908/937	0.3967	498/1059/529	0.5111	420/849/408	0.6254
CRY1	rs10778528	cases	G	T	82/167/90	0.828	55/116/64	0.8961	27/51/26	0.8459
CRY1	rs10778528	controls	G	T	895/1901/971	0.5575	482/1053/553	0.6933	413/848/418	0.6963
CRY1	rs10861688	cases	T	C	5/91/243	0.3905	4/64/167	0.6158	1976-01-27	0.686
CRY1	rs10861688	controls	T	C	108/1056/2602	0.9537	60/582/1445	0.8757	48/474/1157	1
CRY1	rs10861697	cases	C	G	82/167/90	0.828	55/116/64	0.8961	27/51/26	0.8459
CRY1	rs10861697	controls	C	G	894/1901/965	0.4933	482/1053/549	0.6295	412/848/416	0.6602
CRY1	rs11113179	cases	T	C	4/47/286	0.2581	3/30/201	0.1409	1985-01-17	1
CRY1	rs11113179	controls	T	C	23/546/3193	1	13/292/1778	0.7556	10/254/1415	0.8703
CRY1	rs11613557	cases	T	C	2/39/297	0.6337	2/27/206	0.2598	0/12/91	1
CRY1	rs11613557	controls	T	C	17/458/3293	0.7889	10/240/1838	0.4514	7/218/1455	0.8501
CRY1	rs12821586	cases	A	G	2/67/270	0.5577	2/46/187	1	0/21/83	0.5931
CRY1	rs12821586	controls	A	G	42/730/2996	0.8	19/390/1679	0.5527	23/340/1317	0.8106
CRY1	rs17289712	cases	G	A	0/28/311	1	0/19/216	1	0/9/95	1
CRY1	rs17289712	controls	G	A	3/327/3437	0.119	3/179/1905	0.796	0/148/1532	0.07321
CRY1	rs2078074	cases	C	T	59/168/110	0.7392	39/116/79	0.7889	20/52/31	1
CRY1	rs2078074	controls	C	T	677/1832/1248	0.9202	364/1020/696	0.7873	313/812/552	0.6537
CRY1	rs2287161	cases	C	G	82/169/85	1	62/117/56	1	20/52/29	0.8411
CRY1	rs2287161	controls	C	G	920/1880/947	0.8446	509/1064/504	0.2728	411/816/443	0.3781
CRY1	rs2888896	cases	T	C	58/170/110	0.6558	38/117/79	0.6867	20/53/31	0.8439
CRY1	rs2888896	controls	T	C	679/1838/1248	0.9734	367/1024/696	0.7878	312/814/552	0.6903
CRY1	rs3741892	cases	C	G	82/167/89	0.8283	56/116/63	0.8961	26/51/26	1
CRY1	rs3741892	controls	C	G	920/1910/936	0.3968	498/1061/528	0.4567	422/849/408	0.6606
CRY1	rs4964513	cases	C	T	6/73/254	0.8043	5/51/175	0.5643	1979-01-22	1
CRY1	rs4964513	controls	C	T	56/809/2888	1	34/436/1607	0.4712	22/373/1281	0.4329
CRY1	rs4964518	cases	T	C	2/41/296	0.6488	2/29/204	0.3126	0/12/92	1
CRY1	rs4964518	controls	T	C	20/511/3238	1	11/278/1799	0.8699	9/233/1439	1
CRY1	rs59790130	cases	T	C	2/39/298	0.6333	2/27/206	0.2598	0/12/92	1
CRY1	rs59790130	controls	T	C	17/458/3293	0.7889	10/240/1838	0.4514	7/218/1455	0.8501
CRY1	rs714359	cases	A	G	18/126/195	0.7662	10/78/147	1	8/48/48	0.4932
CRY1	rs714359	controls	A	G	171/1313/2276	0.3183	98/731/1253	0.5686	73/582/1023	0.4293
CRY1	rs7294758	cases	A	T	0/2/337	1	0/2/233	1	0/0/104	1
CRY1	rs7294758	controls	A	T	0/59/3710	1	0/40/2048	1	0/19/1662	1
CRY1	rs8192441	cases	C	A	0/9/330	1	0/7/228	1	0/2/102	1
CRY1	rs8192441	controls	C	A	1/83/3682	0.3808	0/42/2045	1	1/41/1637	0.2384
A1; Minor allele
A2; Major allele

## Sheet: Dysthymia
Table S1c. Genotype counts and Hardy-Weinberg equilibrium p-values for successfully genotyped SNPs in dysthymia.
					All		Female		Male
Gene	SNP	TEST	A1	A2	A1A1/A1A2/A2A2	H-W p-value	A1A1/A1A2/A2A2	H-W p-value	A1A1/A1A2/A2A2	H-W p-value
TTC1	rs10515804	cases	T	C	12/60/55	0.5491	6/44/37	0.2177	2018-06-16	0.4904
TTC1	rs10515804	controls	T	C	335/1597/1829	0.6421	192/863/1030	0.5656	143/734/799	0.1666
TTC1	rs1106055	cases	A	G	13/59/56	0.8418	9/38/41	1	2015-04-21	0.5066
TTC1	rs1106055	controls	A	G	394/1644/1724	0.9406	214/917/953	0.8022	180/727/771	0.6559
TTC1	rs12520927	cases	G		0/0/128	1	0/0/88	1	0/0/40	1
TTC1	rs12520927	controls	G		0/0/3769	1	0/0/2088	1	0/0/1681	1
TTC1	rs1402024	cases	G	A	0/6/122	1	0/2/86	1	0/4/36	1
TTC1	rs1402024	controls	G	A	1/114/3645	0.5938	1/63/2017	0.3981	0/51/1628	1
TTC1	rs2176830	cases	A	G	0/10/118	1	0/8/80	1	0/2/38	1
TTC1	rs2176830	controls	A	G	18/506/3245	0.8075	10/283/1795	0.8713	8/223/1450	1
TTC1	rs3733869	cases	T	C	11/54/63	1	8/36/44	0.8035	2019-03-18	1
TTC1	rs3733869	controls	T	C	337/1595/1835	0.7568	184/883/1021	0.7544	153/712/814	0.9081
TTC1	rs41275305	cases	G	C	0/2/126	1	0/0/88	1	0/2/38	1
TTC1	rs41275305	controls	G	C	0/17/3750	1	0/8/2080	1	0/9/1670	1
TTC1	rs6861719	cases	T	C	7/53/68	0.4991	5/35/48	0.7855	2020-02-18	0.6922
TTC1	rs6861719	controls	T	C	189/1344/2231	0.4884	104/736/1244	0.7547	85/608/987	0.5371
TTC1	rs6878309	cases	C	T	0/19/109	1	0/11/77	1	0/8/32	1
TTC1	rs6878309	controls	C	T	34/657/3078	1	19/366/1703	1	15/291/1375	1
TTC1	rs7715826	cases	T	C	0/8/120	1	0/3/85	1	0/5/35	1
TTC1	rs7715826	controls	T	C	3/162/3604	0.4339	3/90/1995	0.09374	0/72/1609	1
CRY2	rs10838524	cases	G	A	43/72/13	0.04023	31/51/6	0.02024	2007-12-21	0.7581
CRY2	rs10838524	controls	G	A	870/1881/1014	0.974	476/1043/568	0.965	394/838/446	1
CRY2	rs10838527	cases	G	A	0/25/103	0.6063	0/17/71	1	0/8/32	1
CRY2	rs10838527	controls	G	A	52/793/2922	0.8767	29/439/1619	1	23/354/1303	1
CRY2	rs1401419	cases	G	A	40/70/17	0.1439	28/49/10	0.1222	2007-12-21	0.7581
CRY2	rs1401419	controls	G	A	788/1874/1093	0.7927	434/1036/611	0.9296	354/838/482	0.8058
CRY2	rs1554338	cases	G	A	0/9/118	1	0/7/80	1	0/2/38	1
CRY2	rs1554338	controls	G	A	8/340/3420	1	3/203/1882	0.4848	5/137/1538	0.2471
CRY2	rs17787136	cases	G	C	7/50/71	0.814	4/33/51	0.7724	2020-03-17	1
CRY2	rs17787136	controls	G	C	255/1553/1958	0.02688	132/872/1082	0.01288	123/681/876	0.5828
CRY2	rs2292910	cases	A	C	7/55/66	0.3741	4/38/46	0.4068	2020-03-17	1
CRY2	rs2292910	controls	A	C	428/1749/1589	0.113	245/967/874	0.386	183/782/715	0.175
CRY2	rs2292913	cases	T	C	0/3/125	1	0/2/86	1	0/1/39	1
CRY2	rs2292913	controls	T	C	10/405/3354	0.6469	4/246/1838	0.1816	6/159/1516	0.4407
CRY2	rs35488012	cases	G		0/0/128	1	0/0/88	1	0/0/40	1
CRY2	rs35488012	controls	G		0/0/3769	1	0/0/2088	1	0/0/1681	1
CRY2	rs3747548	cases	A	C	0/0/128	1	0/0/88	1	0/0/40	1
CRY2	rs3747548	controls	A	C	0/0/3768	1	0/0/2087	1	0/0/1681	1
CRY2	rs3824872	cases	T	G	1/36/91	0.3043	1964-01-23	1	0/13/27	0.5643
CRY2	rs3824872	controls	T	G	234/1417/2115	0.8964	130/795/1161	0.7282	104/622/954	0.8441
CRY2	rs4755345	cases	A	G	0/3/125	1	0/2/86	1	0/1/39	1
CRY2	rs4755345	controls	A	G	10/407/3352	0.6471	4/248/1836	0.1817	6/159/1516	0.4407
CRY2	rs61884508	cases	G	T	0/6/122	1	0/6/82	1	0/0/40	1
CRY2	rs61884508	controls	G	T	0/163/3606	0.4219	0/86/2002	1	0/77/1604	1
CRY2	rs7121611	cases	A	T	41/70/17	0.1984	29/49/10	0.1782	2007-12-21	0.7581
CRY2	rs7121611	controls	A	T	792/1864/1108	0.8955	435/1030/620	0.8598	357/834/488	1
CRY2	rs7121775	cases	C	T	6/46/76	1	1954-03-31	0.7528	2022-03-15	1
CRY2	rs7121775	controls	C	T	249/1507/2012	0.1444	131/848/1108	0.06452	118/659/904	0.9502
CRY2	rs7123390	cases	A	G	7/48/71	1	4/33/49	0.7698	2022-03-15	1
CRY2	rs7123390	controls	A	G	280/1597/1887	0.02301	151/886/1047	0.05297	129/711/840	0.2123
CRY2	rs72902437	cases	C	T	0/7/121	1	0/4/84	1	0/3/37	1
CRY2	rs72902437	controls	C	T	1/216/3546	0.3751	0/109/1974	0.4002	1/107/1572	1
CRY2	rs75065406	cases	T	C	0/12/116	1	0/9/79	1	0/3/37	1
CRY2	rs75065406	controls	T	C	8/278/3482	0.2793	5/154/1929	0.2494	3/124/1553	0.7362
CRY2	rs7945565	cases	G	A	40/70/17	0.1439	28/49/10	0.1222	2007-12-21	0.7581
CRY2	rs7945565	controls	G	A	788/1871/1098	0.8696	433/1034/613	0.9648	355/837/485	0.8829
CRY1	rs10437895	cases	C	T	28/60/40	0.5926	21/42/25	0.6735	2015-07-18	0.7443
CRY1	rs10437895	controls	C	T	920/1910/938	0.4153	498/1061/528	0.4567	422/849/410	0.6965
CRY1	rs10746077	cases	A	G	19/58/51	0.7081	14/40/34	0.6601	2017-05-18	1
CRY1	rs10746077	controls	A	G	680/1836/1249	0.9203	367/1023/696	0.8223	313/813/553	0.6539
CRY1	rs10746083	cases	T	C	28/60/40	0.5926	21/42/25	0.6735	2015-07-18	0.7443
CRY1	rs10746083	controls	T	C	918/1908/937	0.3967	498/1059/529	0.5111	420/849/408	0.6254
CRY1	rs10778528	cases	G	T	28/59/41	0.4753	21/41/26	0.5276	2015-07-18	0.7443
CRY1	rs10778528	controls	G	T	895/1901/971	0.5575	482/1053/553	0.6933	413/848/418	0.6963
CRY1	rs10861688	cases	T	C	2/33/93	1	1964-01-23	1	2029-01-10	1
CRY1	rs10861688	controls	T	C	108/1056/2602	0.9537	60/582/1445	0.8757	48/474/1157	1
CRY1	rs10861697	cases	C	G	28/59/41	0.4753	21/41/26	0.5276	2015-07-18	0.7443
CRY1	rs10861697	controls	C	G	894/1901/965	0.4933	482/1053/549	0.6295	412/848/416	0.6602
CRY1	rs11113179	cases	T	C	2/18/106	0.2302	1975-02-10	0.0846	0/8/31	1
CRY1	rs11113179	controls	T	C	23/546/3193	1	13/292/1778	0.7556	10/254/1415	0.8703
CRY1	rs11613557	cases	T	C	1/17/110	0.5136	1974-01-13	0.4785	0/4/36	1
CRY1	rs11613557	controls	T	C	17/458/3293	0.7889	10/240/1838	0.4514	7/218/1455	0.8501
CRY1	rs12821586	cases	A	G	1/22/105	1	1969-01-18	1	0/4/36	1
CRY1	rs12821586	controls	A	G	42/730/2996	0.8	19/390/1679	0.5527	23/340/1317	0.8106
CRY1	rs17289712	cases	G	A	0/8/120	1	0/7/81	1	0/1/39	1
CRY1	rs17289712	controls	G	A	3/327/3437	0.119	3/179/1905	0.796	0/148/1532	0.07321
CRY1	rs2078074	cases	C	T	19/56/51	0.5712	14/39/34	0.6521	2017-05-17	1
CRY1	rs2078074	controls	C	T	677/1832/1248	0.9202	364/1020/696	0.7873	313/812/552	0.6537
CRY1	rs2287161	cases	C	G	35/61/32	0.5987	26/40/22	0.3991	2010-09-21	1
CRY1	rs2287161	controls	C	G	920/1880/947	0.8446	509/1064/504	0.2728	411/816/443	0.3781
CRY1	rs2888896	cases	T	C	19/58/51	0.7081	14/40/34	0.6601	2017-05-18	1
CRY1	rs2888896	controls	T	C	679/1838/1248	0.9734	367/1024/696	0.7878	312/814/552	0.6903
CRY1	rs3741892	cases	C	G	28/60/40	0.5926	21/42/25	0.6735	2015-07-18	0.7443
CRY1	rs3741892	controls	C	G	920/1910/936	0.3968	498/1061/528	0.4567	422/849/408	0.6606
CRY1	rs4964513	cases	C	T	1997-04-23	0.09547	1966-03-16	0.1344	1931-01-07	0.405
CRY1	rs4964513	controls	C	T	56/809/2888	1	34/436/1607	0.4712	22/373/1281	0.4329
CRY1	rs4964518	cases	T	C	1/18/109	0.5526	1973-01-14	0.5271	0/4/36	1
CRY1	rs4964518	controls	T	C	20/511/3238	1	11/278/1799	0.8699	9/233/1439	1
CRY1	rs59790130	cases	T	C	1/17/110	0.5136	1974-01-13	0.4785	0/4/36	1
CRY1	rs59790130	controls	T	C	17/458/3293	0.7889	10/240/1838	0.4514	7/218/1455	0.8501
CRY1	rs714359	cases	A	G	8/45/75	0.807	1957-04-27	0.7383	2018-04-18	1
CRY1	rs714359	controls	A	G	171/1313/2276	0.3183	98/731/1253	0.5686	73/582/1023	0.4293
CRY1	rs7294758	cases	A	T	0/1/127	1	0/1/87	1	0/0/40	1
CRY1	rs7294758	controls	A	T	0/59/3710	1	0/40/2048	1	0/19/1662	1
CRY1	rs8192441	cases	C	A	0/7/121	1	0/5/83	1	0/2/38	1
CRY1	rs8192441	controls	C	A	1/83/3682	0.3808	0/42/2045	1	1/41/1637	0.2384
A1; Minor allele
A2; Major allele

## Sheet: Anxiety disorders
Table S1d. Genotype counts and Hardy-Weinberg equilibrium p-values for successfully genotyped SNPs in anxiety disorders.
					All		Female		Male
Gene	SNP	TEST	A1	A2	A1A1/A1A2/A2A2	H-W p-value	A1A1/A1A2/A2A2	H-W p-value	A1A1/A1A2/A2A2	H-W p-value
TTC1	rs10515804	cases	T	C	23/86/106	0.4222	11/50/71	0.6603	12/36/35	0.6348
TTC1	rs10515804	controls	T	C	335/1597/1829	0.6421	192/863/1030	0.5656	143/734/799	0.1666
TTC1	rs1106055	cases	A	G	28/87/101	0.218	19/50/65	0.07884	9/37/36	1
TTC1	rs1106055	controls	A	G	394/1644/1724	0.9406	214/917/953	0.8022	180/727/771	0.6559
TTC1	rs12520927	cases	G		0/0/217	1	0/0/134	1	0/0/83	1
TTC1	rs12520927	controls	G		0/0/3769	1	0/0/2088	1	0/0/1681	1
TTC1	rs1402024	cases	G	A	0/6/211	1	0/1/133	1	0/5/78	1
TTC1	rs1402024	controls	G	A	1/114/3645	0.5938	1/63/2017	0.3981	0/51/1628	1
TTC1	rs2176830	cases	A	G	3/23/191	0.05645	2/12/120	0.06507	1971-01-11	0.3987
TTC1	rs2176830	controls	A	G	18/506/3245	0.8075	10/283/1795	0.8713	8/223/1450	1
TTC1	rs3733869	cases	T	C	26/83/108	0.1145	18/49/67	0.07402	8/34/41	0.7968
TTC1	rs3733869	controls	T	C	337/1595/1835	0.7568	184/883/1021	0.7544	153/712/814	0.9081
TTC1	rs41275305	cases	G	C	0/1/216	1	0/0/134	1	0/1/82	1
TTC1	rs41275305	controls	G	C	0/17/3750	1	0/8/2080	1	0/9/1670	1
TTC1	rs6861719	cases	T	C	14/78/125	0.7134	10/49/75	0.6513	1950-04-29	1
TTC1	rs6861719	controls	T	C	189/1344/2231	0.4884	104/736/1244	0.7547	85/608/987	0.5371
TTC1	rs6878309	cases	C	T	3/31/183	0.1887	2/14/118	0.1025	1965-01-17	1
TTC1	rs6878309	controls	C	T	34/657/3078	1	19/366/1703	1	15/291/1375	1
TTC1	rs7715826	cases	T	C	0/9/208	1	0/3/131	1	0/6/77	1
TTC1	rs7715826	controls	T	C	3/162/3604	0.4339	3/90/1995	0.09374	0/72/1609	1
CRY2	rs10838524	cases	G	A	56/104/57	0.587	31/68/35	1	25/36/22	0.2713
CRY2	rs10838524	controls	G	A	870/1881/1014	0.974	476/1043/568	0.965	394/838/446	1
CRY2	rs10838527	cases	G	A	1/45/171	0.4809	1/33/100	0.6987	0/12/71	1
CRY2	rs10838527	controls	G	A	52/793/2922	0.8767	29/439/1619	1	23/354/1303	1
CRY2	rs1401419	cases	G	A	54/104/59	0.5869	29/68/37	1	25/36/22	0.2713
CRY2	rs1401419	controls	G	A	788/1874/1093	0.7927	434/1036/611	0.9296	354/838/482	0.8058
CRY2	rs1554338	cases	G	A	0/13/203	1	0/8/125	1	0/5/78	1
CRY2	rs1554338	controls	G	A	8/340/3420	1	3/203/1882	0.4848	5/137/1538	0.2471
CRY2	rs17787136	cases	G	C	14/96/107	0.248	7/60/67	0.1999	7/36/40	1
CRY2	rs17787136	controls	G	C	255/1553/1958	0.02688	132/872/1082	0.01288	123/681/876	0.5828
CRY2	rs2292910	cases	A	C	22/97/98	0.8773	11/62/61	0.43	11/35/37	0.626
CRY2	rs2292910	controls	A	C	428/1749/1589	0.113	245/967/874	0.386	183/782/715	0.175
CRY2	rs2292913	cases	T	C	1/17/199	0.3375	0/11/123	1	1976-01-06	0.162
CRY2	rs2292913	controls	T	C	10/405/3354	0.6469	4/246/1838	0.1816	6/159/1516	0.4407
CRY2	rs35488012	cases	G		0/0/217	1	0/0/134	1	0/0/83	1
CRY2	rs35488012	controls	G		0/0/3769	1	0/0/2088	1	0/0/1681	1
CRY2	rs3747548	cases	A	C	0/0/217	1	0/0/134	1	0/0/83	1
CRY2	rs3747548	controls	A	C	0/0/3768	1	0/0/2087	1	0/0/1681	1
CRY2	rs3824872	cases	T	G	9/81/127	0.4449	8/53/73	0.8227	1954-01-28	0.2885
CRY2	rs3824872	controls	T	G	234/1417/2115	0.8964	130/795/1161	0.7282	104/622/954	0.8441
CRY2	rs4755345	cases	A	G	1/17/199	0.3375	0/11/123	1	1976-01-06	0.162
CRY2	rs4755345	controls	A	G	10/407/3352	0.6471	4/248/1836	0.1817	6/159/1516	0.4407
CRY2	rs61884508	cases	G	T	0/5/212	1	0/5/129	1	0/0/83	1
CRY2	rs61884508	controls	G	T	0/163/3606	0.4219	0/86/2002	1	0/77/1604	1
CRY2	rs7121611	cases	A	T	52/106/59	0.7858	27/70/37	0.6059	25/36/22	0.2713
CRY2	rs7121611	controls	A	T	792/1864/1108	0.8955	435/1030/620	0.8598	357/834/488	1
CRY2	rs7121775	cases	C	T	13/91/113	0.3923	6/57/71	0.2598	7/34/42	1
CRY2	rs7121775	controls	C	T	249/1507/2012	0.1444	131/848/1108	0.06452	118/659/904	0.9502
CRY2	rs7123390	cases	A	G	13/92/110	0.3092	6/59/68	0.1821	7/33/42	1
CRY2	rs7123390	controls	A	G	280/1597/1887	0.02301	151/886/1047	0.05297	129/711/840	0.2123
CRY2	rs72902437	cases	C	T	0/12/205	1	0/9/125	1	0/3/80	1
CRY2	rs72902437	controls	C	T	1/216/3546	0.3751	0/109/1974	0.4002	1/107/1572	1
CRY2	rs75065406	cases	T	C	0/10/207	1	0/8/126	1	0/2/81	1
CRY2	rs75065406	controls	T	C	8/278/3482	0.2793	5/154/1929	0.2494	3/124/1553	0.7362
CRY2	rs7945565	cases	G	A	53/105/59	0.6836	28/69/37	0.7317	25/36/22	0.2713
CRY2	rs7945565	controls	G	A	788/1871/1098	0.8696	433/1034/613	0.9648	355/837/485	0.8829
CRY1	rs10437895	cases	C	T	55/117/45	0.277	36/75/23	0.1643	19/42/22	1
CRY1	rs10437895	controls	C	T	920/1910/938	0.4153	498/1061/528	0.4567	422/849/410	0.6965
CRY1	rs10746077	cases	A	G	40/111/65	0.5832	24/79/31	0.05582	16/32/34	0.1072
CRY1	rs10746077	controls	A	G	680/1836/1249	0.9203	367/1023/696	0.8223	313/813/553	0.6539
CRY1	rs10746083	cases	T	C	55/117/45	0.277	36/75/23	0.1643	19/42/22	1
CRY1	rs10746083	controls	T	C	918/1908/937	0.3967	498/1059/529	0.5111	420/849/408	0.6254
CRY1	rs10778528	cases	G	T	53/116/48	0.3433	35/74/25	0.2283	18/42/23	1
CRY1	rs10778528	controls	G	T	895/1901/971	0.5575	482/1053/553	0.6933	413/848/418	0.6963
CRY1	rs10861688	cases	T	C	1/66/150	0.03528	1/40/93	0.1958	0/26/57	0.2009
CRY1	rs10861688	controls	T	C	108/1056/2602	0.9537	60/582/1445	0.8757	48/474/1157	1
CRY1	rs10861697	cases	C	G	53/116/48	0.3433	35/74/25	0.2283	18/42/23	1
CRY1	rs10861697	controls	C	G	894/1901/965	0.4933	482/1053/549	0.6295	412/848/416	0.6602
CRY1	rs11113179	cases	T	C	0/32/184	0.612	0/19/114	1	0/13/70	1
CRY1	rs11113179	controls	T	C	23/546/3193	1	13/292/1778	0.7556	10/254/1415	0.8703
CRY1	rs11613557	cases	T	C	0/29/187	0.6056	0/17/117	1	0/12/70	1
CRY1	rs11613557	controls	T	C	17/458/3293	0.7889	10/240/1838	0.4514	7/218/1455	0.8501
CRY1	rs12821586	cases	A	G	4/49/164	0.7703	3/31/100	0.7159	1964-01-18	1
CRY1	rs12821586	controls	A	G	42/730/2996	0.8	19/390/1679	0.5527	23/340/1317	0.8106
CRY1	rs17289712	cases	G	A	0/26/191	1	0/18/116	1	0/8/75	1
CRY1	rs17289712	controls	G	A	3/327/3437	0.119	3/179/1905	0.796	0/148/1532	0.07321
CRY1	rs2078074	cases	C	T	41/110/65	0.6815	24/78/31	0.05606	17/32/34	0.1067
CRY1	rs2078074	controls	C	T	677/1832/1248	0.9202	364/1020/696	0.7873	313/812/552	0.6537
CRY1	rs2287161	cases	C	G	46/108/60	0.8914	28/70/35	0.6031	18/38/25	0.656
CRY1	rs2287161	controls	C	G	920/1880/947	0.8446	509/1064/504	0.2728	411/816/443	0.3781
CRY1	rs2888896	cases	T	C	40/111/65	0.5832	24/79/31	0.05582	16/32/34	0.1072
CRY1	rs2888896	controls	T	C	679/1838/1248	0.9734	367/1024/696	0.7878	312/814/552	0.6903
CRY1	rs3741892	cases	C	G	54/117/45	0.2749	36/75/23	0.1643	18/42/22	1
CRY1	rs3741892	controls	C	G	920/1910/936	0.3968	498/1061/528	0.4567	422/849/408	0.6606
CRY1	rs4964513	cases	C	T	3/40/173	0.7159	2/21/110	0.3154	1963-01-19	1
CRY1	rs4964513	controls	C	T	56/809/2888	1	34/436/1607	0.4712	22/373/1281	0.4329
CRY1	rs4964518	cases	T	C	0/34/183	0.3736	0/20/114	1	0/14/69	1
CRY1	rs4964518	controls	T	C	20/511/3238	1	11/278/1799	0.8699	9/233/1439	1
CRY1	rs59790130	cases	T	C	0/29/188	0.6057	0/17/117	1	0/12/71	1
CRY1	rs59790130	controls	T	C	17/458/3293	0.7889	10/240/1838	0.4514	7/218/1455	0.8501
CRY1	rs714359	cases	A	G	13/78/125	0.8529	8/47/79	0.8101	1946-05-31	1
CRY1	rs714359	controls	A	G	171/1313/2276	0.3183	98/731/1253	0.5686	73/582/1023	0.4293
CRY1	rs7294758	cases	A	T	0/5/212	1	0/3/131	1	0/2/81	1
CRY1	rs7294758	controls	A	T	0/59/3710	1	0/40/2048	1	0/19/1662	1
CRY1	rs8192441	cases	C	A	0/5/212	1	0/2/132	1	0/3/80	1
CRY1	rs8192441	controls	C	A	1/83/3682	0.3808	0/42/2045	1	1/41/1637	0.2384
A1; Minor allele
A2; Major allele

## Sheet: Panic disorder 
Table S1e. Genotype counts and Hardy-Weinberg equilibrium p-values for successfully genotyped SNPs in panic disorder.
					All		Female		Male
Gene	SNP	TEST	A1	A2	A1A1/A1A2/A2A2	H-W p-value	A1A1/A1A2/A2A2	H-W p-value	A1A1/A1A2/A2A2	H-W p-value
TTC1	rs10515804	cases	T	C	13/43/47	0.5123	1932-08-28	0.5896	2015-05-15	0.7181
TTC1	rs10515804	controls	T	C	335/1597/1829	0.6421	192/863/1030	0.5656	143/734/799	0.1666
TTC1	rs1106055	cases	A	G	12/39/53	0.2509	1938-09-23	0.0872	2015-03-16	1
TTC1	rs1106055	controls	A	G	394/1644/1724	0.9406	214/917/953	0.8022	180/727/771	0.6559
TTC1	rs12520927	cases	G		0/0/105	1	0/0/70	1	0/0/35	1
TTC1	rs12520927	controls	G		0/0/3769	1	0/0/2088	1	0/0/1681	1
TTC1	rs1402024	cases	G	A	0/2/103	1	0/0/70	1	0/2/33	1
TTC1	rs1402024	controls	G	A	1/114/3645	0.5938	1/63/2017	0.3981	0/51/1628	1
TTC1	rs2176830	cases	A	G	1990-02-13	0.1272	1961-01-08	0.2919	2029-01-05	0.282
TTC1	rs2176830	controls	A	G	18/506/3245	0.8075	10/283/1795	0.8713	8/223/1450	1
TTC1	rs3733869	cases	T	C	11/39/55	0.3433	1939-09-22	0.07491	2016-02-17	0.6852
TTC1	rs3733869	controls	T	C	337/1595/1835	0.7568	184/883/1021	0.7544	153/712/814	0.9081
TTC1	rs41275305	cases	G	C	0/0/105	1	0/0/70	1	0/0/35	1
TTC1	rs41275305	controls	G	C	0/17/3750	1	0/8/2080	1	0/9/1670	1
TTC1	rs6861719	cases	T	C	5/34/66	0.7717	1945-05-20	0.2791	0/14/21	0.3014
TTC1	rs6861719	controls	T	C	189/1344/2231	0.4884	104/736/1244	0.7547	85/608/987	0.5371
TTC1	rs6878309	cases	C	T	1987-02-16	0.2251	1960-01-09	0.3463	2027-01-07	0.4441
TTC1	rs6878309	controls	C	T	34/657/3078	1	19/366/1703	1	15/291/1375	1
TTC1	rs7715826	cases	T	C	0/3/102	1	0/1/69	1	0/2/33	1
TTC1	rs7715826	controls	T	C	3/162/3604	0.4339	3/90/1995	0.09374	0/72/1609	1
CRY2	rs10838524	cases	G	A	18/53/34	0.8423	12/34/24	1	2010-06-19	0.735
CRY2	rs10838524	controls	G	A	870/1881/1014	0.974	476/1043/568	0.965	394/838/446	1
CRY2	rs10838527	cases	G	A	0/28/77	0.2062	0/23/47	0.1901	0/5/30	1
CRY2	rs10838527	controls	G	A	52/793/2922	0.8767	29/439/1619	1	23/354/1303	1
CRY2	rs1401419	cases	G	A	16/53/36	0.6895	10/34/26	1	2010-06-19	0.735
CRY2	rs1401419	controls	G	A	788/1874/1093	0.7927	434/1036/611	0.9296	354/838/482	0.8058
CRY2	rs1554338	cases	G	A	0/10/95	1	0/7/63	1	0/3/32	1
CRY2	rs1554338	controls	G	A	8/340/3420	1	3/203/1882	0.4848	5/137/1538	0.2471
CRY2	rs17787136	cases	G	C	9/44/52	1	1938-05-27	1	2014-04-17	1
CRY2	rs17787136	controls	G	C	255/1553/1958	0.02688	132/872/1082	0.01288	123/681/876	0.5828
CRY2	rs2292910	cases	A	C	15/45/45	0.5249	1933-09-28	0.425	2012-06-17	1
CRY2	rs2292910	controls	A	C	428/1749/1589	0.113	245/967/874	0.386	183/782/715	0.175
CRY2	rs2292913	cases	T	C	1995-01-09	0.241	0/7/63	1	1932-01-02	0.08631
CRY2	rs2292913	controls	T	C	10/405/3354	0.6469	4/246/1838	0.1816	6/159/1516	0.4407
CRY2	rs35488012	cases	G		0/0/105	1	0/0/70	1	0/0/35	1
CRY2	rs35488012	controls	G		0/0/3769	1	0/0/2088	1	0/0/1681	1
CRY2	rs3747548	cases	A	C	0/0/105	1	0/0/70	1	0/0/35	1
CRY2	rs3747548	controls	A	C	0/0/3768	1	0/0/2087	1	0/0/1681	1
CRY2	rs3824872	cases	T	G	7/46/52	0.6319	6/35/29	0.424	2023-01-11	1
CRY2	rs3824872	controls	T	G	234/1417/2115	0.8964	130/795/1161	0.7282	104/622/954	0.8441
CRY2	rs4755345	cases	A	G	1995-01-09	0.241	0/7/63	1	1932-01-02	0.08631
CRY2	rs4755345	controls	A	G	10/407/3352	0.6471	4/248/1836	0.1817	6/159/1516	0.4407
CRY2	rs61884508	cases	G	T	0/5/100	1	0/5/65	1	0/0/35	1
CRY2	rs61884508	controls	G	T	0/163/3606	0.4219	0/86/2002	1	0/77/1604	1
CRY2	rs7121611	cases	A	T	14/55/36	0.4152	8/36/26	0.4549	2010-06-19	0.735
CRY2	rs7121611	controls	A	T	792/1864/1108	0.8955	435/1030/620	0.8598	357/834/488	1
CRY2	rs7121775	cases	C	T	9/42/54	0.8135	1939-05-26	0.7609	2015-04-16	1
CRY2	rs7121775	controls	C	T	249/1507/2012	0.1444	131/848/1108	0.06452	118/659/904	0.9502
CRY2	rs7123390	cases	A	G	9/45/51	1	1936-05-29	1	2015-04-16	1
CRY2	rs7123390	controls	A	G	280/1597/1887	0.02301	151/886/1047	0.05297	129/711/840	0.2123
CRY2	rs72902437	cases	C	T	0/6/99	1	0/5/65	1	0/1/34	1
CRY2	rs72902437	controls	C	T	1/216/3546	0.3751	0/109/1974	0.4002	1/107/1572	1
CRY2	rs75065406	cases	T	C	0/2/103	1	0/2/68	1	0/0/35	1
CRY2	rs75065406	controls	T	C	8/278/3482	0.2793	5/154/1929	0.2494	3/124/1553	0.7362
CRY2	rs7945565	cases	G	A	15/54/36	0.5449	9/35/26	0.7993	2010-06-19	0.735
CRY2	rs7945565	controls	G	A	788/1871/1098	0.8696	433/1034/613	0.9648	355/837/485	0.8829
CRY1	rs10437895	cases	C	T	27/61/17	0.1143	16/46/8	0.008057	2009-11-15	0.4974
CRY1	rs10437895	controls	C	T	920/1910/938	0.4153	498/1061/528	0.4567	422/849/410	0.6965
CRY1	rs10746077	cases	A	G	22/55/28	0.6967	12/43/15	0.0921	2013-10-12	0.08741
CRY1	rs10746077	controls	A	G	680/1836/1249	0.9203	367/1023/696	0.8223	313/813/553	0.6539
CRY1	rs10746083	cases	T	C	27/61/17	0.1143	16/46/8	0.008057	2009-11-15	0.4974
CRY1	rs10746083	controls	T	C	918/1908/937	0.3967	498/1059/529	0.5111	420/849/408	0.6254
CRY1	rs10778528	cases	G	T	25/62/18	0.07795	15/46/9	0.009138	2009-10-16	0.7349
CRY1	rs10778528	controls	G	T	895/1901/971	0.5575	482/1053/553	0.6933	413/848/418	0.6963
CRY1	rs10861688	cases	T	C	0/28/77	0.2062	0/19/51	0.3429	0/9/26	1
CRY1	rs10861688	controls	T	C	108/1056/2602	0.9537	60/582/1445	0.8757	48/474/1157	1
CRY1	rs10861697	cases	C	G	25/62/18	0.07795	15/46/9	0.009138	2009-10-16	0.7349
CRY1	rs10861697	controls	C	G	894/1901/965	0.4933	482/1053/549	0.6295	412/848/416	0.6602
CRY1	rs11113179	cases	T	C	0/15/89	1	0/9/60	1	0/6/29	1
CRY1	rs11113179	controls	T	C	23/546/3193	1	13/292/1778	0.7556	10/254/1415	0.8703
CRY1	rs11613557	cases	T	C	0/13/91	1	0/9/61	1	0/4/30	1
CRY1	rs11613557	controls	T	C	17/458/3293	0.7889	10/240/1838	0.4514	7/218/1455	0.8501
CRY1	rs12821586	cases	A	G	1977-04-24	0.2507	1951-03-16	0.3527	2026-01-08	0.5261
CRY1	rs12821586	controls	A	G	42/730/2996	0.8	19/390/1679	0.5527	23/340/1317	0.8106
CRY1	rs17289712	cases	G	A	0/15/90	1	0/11/59	1	0/4/31	1
CRY1	rs17289712	controls	G	A	3/327/3437	0.119	3/179/1905	0.796	0/148/1532	0.07321
CRY1	rs2078074	cases	C	T	22/55/28	0.6967	12/43/15	0.0921	2013-10-12	0.08741
CRY1	rs2078074	controls	C	T	677/1832/1248	0.9202	364/1020/696	0.7873	313/812/552	0.6537
CRY1	rs2287161	cases	C	G	17/49/37	1	9/38/23	0.3286	2014-08-11	0.07934
CRY1	rs2287161	controls	C	G	920/1880/947	0.8446	509/1064/504	0.2728	411/816/443	0.3781
CRY1	rs2888896	cases	T	C	22/55/28	0.6967	12/43/15	0.0921	2013-10-12	0.08741
CRY1	rs2888896	controls	T	C	679/1838/1248	0.9734	367/1024/696	0.7878	312/814/552	0.6903
CRY1	rs3741892	cases	C	G	26/61/17	0.07832	16/46/8	0.008057	2009-10-15	0.5044
CRY1	rs3741892	controls	C	G	920/1910/936	0.3968	498/1061/528	0.4567	422/849/408	0.6606
CRY1	rs4964513	cases	C	T	1984-03-18	0.1261	1957-02-11	0.1623	2027-01-07	0.4441
CRY1	rs4964513	controls	C	T	56/809/2888	1	34/436/1607	0.4712	22/373/1281	0.4329
CRY1	rs4964518	cases	T	C	0/16/89	1	0/11/59	1	0/5/30	1
CRY1	rs4964518	controls	T	C	20/511/3238	1	11/278/1799	0.8699	9/233/1439	1
CRY1	rs59790130	cases	T	C	0/13/92	1	0/9/61	1	0/4/31	1
CRY1	rs59790130	controls	T	C	17/458/3293	0.7889	10/240/1838	0.4514	7/218/1455	0.8501
CRY1	rs714359	cases	A	G	7/42/56	1	1938-05-27	1	2018-02-15	1
CRY1	rs714359	controls	A	G	171/1313/2276	0.3183	98/731/1253	0.5686	73/582/1023	0.4293
CRY1	rs7294758	cases	A	T	0/3/102	1	0/2/68	1	0/1/34	1
CRY1	rs7294758	controls	A	T	0/59/3710	1	0/40/2048	1	0/19/1662	1
CRY1	rs8192441	cases	C	A	0/2/103	1	0/1/69	1	0/1/34	1
CRY1	rs8192441	controls	C	A	1/83/3682	0.3808	0/42/2045	1	1/41/1637	0.2384
A1; Minor allele
A2; Major allele

## Sheet: Comorbid depressive disorders
Table S1f. Genotype counts and Hardy-Weinberg equilibrium p-values for successfully genotyped SNPs in comorbid depressive disorders.
					All		Female		Male
Gene	SNP	TEST	A1	A2	A1A1/A1A2/A2A2	H-W p-value	A1A1/A1A2/A2A2	H-W p-value	A1A1/A1A2/A2A2	H-W p-value
TTC1	rs10515804	cases	T	C	16/62/61	1	7/33/41	1	2020-09-29	1
TTC1	rs10515804	controls	T	C	335/1597/1829	0.6421	192/863/1030	0.5656	143/734/799	0.1666
TTC1	rs1106055	cases	A	G	17/61/62	0.7098	1940-12-30	0.134	2022-05-31	0.2595
TTC1	rs1106055	controls	A	G	394/1644/1724	0.9406	214/917/953	0.8022	180/727/771	0.6559
TTC1	rs12520927	cases	G		0/0/140	1	0/0/82	1	0/0/58	1
TTC1	rs12520927	controls	G		0/0/3769	1	0/0/2088	1	0/0/1681	1
TTC1	rs1402024	cases	G	A	0/5/135	1	0/1/81	1	0/4/54	1
TTC1	rs1402024	controls	G	A	1/114/3645	0.5938	1/63/2017	0.3981	0/51/1628	1
TTC1	rs2176830	cases	A	G	2/16/122	0.1398	1972-02-08	0.05018	0/8/50	1
TTC1	rs2176830	controls	A	G	18/506/3245	0.8075	10/283/1795	0.8713	8/223/1450	1
TTC1	rs3733869	cases	T	C	16/55/69	0.3272	1943-12-27	0.03981	2026-04-28	0.5379
TTC1	rs3733869	controls	T	C	337/1595/1835	0.7568	184/883/1021	0.7544	153/712/814	0.9081
TTC1	rs41275305	cases	G	C	0/1/139	1	0/0/82	1	0/1/57	1
TTC1	rs41275305	controls	G	C	0/17/3750	1	0/8/2080	1	0/9/1670	1
TTC1	rs6861719	cases	T	C	9/49/82	0.6443	1950-07-25	0.2173	1932-02-24	0.4811
TTC1	rs6861719	controls	T	C	189/1344/2231	0.4884	104/736/1244	0.7547	85/608/987	0.5371
TTC1	rs6878309	cases	C	T	2/22/116	0.3285	1971-02-09	0.07001	0/13/45	1
TTC1	rs6878309	controls	C	T	34/657/3078	1	19/366/1703	1	15/291/1375	1
TTC1	rs7715826	cases	T	C	0/8/132	1	0/3/79	1	0/5/53	1
TTC1	rs7715826	controls	T	C	3/162/3604	0.4339	3/90/1995	0.09374	0/72/1609	1
CRY2	rs10838524	cases	G	A	36/80/24	0.09014	19/50/13	0.07409	17/30/11	0.7965
CRY2	rs10838524	controls	G	A	870/1881/1014	0.974	476/1043/568	0.965	394/838/446	1
CRY2	rs10838527	cases	G	A	0/26/114	0.6068	0/17/65	0.591	0/9/49	1
CRY2	rs10838527	controls	G	A	52/793/2922	0.8767	29/439/1619	1	23/354/1303	1
CRY2	rs1401419	cases	G	A	35/78/27	0.2342	18/49/15	0.1203	17/29/12	1
CRY2	rs1401419	controls	G	A	788/1874/1093	0.7927	434/1036/611	0.9296	354/838/482	0.8058
CRY2	rs1554338	cases	G	A	0/13/126	1	0/7/74	1	0/6/52	1
CRY2	rs1554338	controls	G	A	8/340/3420	1	3/203/1882	0.4848	5/137/1538	0.2471
CRY2	rs17787136	cases	G	C	7/62/71	0.2019	3/37/42	0.2493	2029-04-25	1
CRY2	rs17787136	controls	G	C	255/1553/1958	0.02688	132/872/1082	0.01288	123/681/876	0.5828
CRY2	rs2292910	cases	A	C	9/64/67	0.3067	4/38/40	0.2734	2027-05-26	1
CRY2	rs2292910	controls	A	C	428/1749/1589	0.113	245/967/874	0.386	183/782/715	0.175
CRY2	rs2292913	cases	T	C	0/6/134	1	0/3/79	1	0/3/55	1
CRY2	rs2292913	controls	T	C	10/405/3354	0.6469	4/246/1838	0.1816	6/159/1516	0.4407
CRY2	rs35488012	cases	G		0/0/140	1	0/0/82	1	0/0/58	1
CRY2	rs35488012	controls	G		0/0/3769	1	0/0/2088	1	0/0/1681	1
CRY2	rs3747548	cases	A	C	0/0/140	1	0/0/82	1	0/0/58	1
CRY2	rs3747548	controls	A	C	0/0/3768	1	0/0/2087	1	0/0/1681	1
CRY2	rs3824872	cases	T	G	5/46/89	1	1951-05-26	0.5197	0/20/38	0.1872
CRY2	rs3824872	controls	T	G	234/1417/2115	0.8964	130/795/1161	0.7282	104/622/954	0.8441
CRY2	rs4755345	cases	A	G	0/6/134	1	0/3/79	1	0/3/55	1
CRY2	rs4755345	controls	A	G	10/407/3352	0.6471	4/248/1836	0.1817	6/159/1516	0.4407
CRY2	rs61884508	cases	G	T	0/4/136	1	0/3/79	1	0/1/57	1
CRY2	rs61884508	controls	G	T	0/163/3606	0.4219	0/86/2002	1	0/77/1604	1
CRY2	rs7121611	cases	A	T	35/78/27	0.2342	18/49/15	0.1203	17/29/12	1
CRY2	rs7121611	controls	A	T	792/1864/1108	0.8955	435/1030/620	0.8598	357/834/488	1
CRY2	rs7121775	cases	C	T	6/58/76	0.2655	2/35/45	0.1389	1931-04-23	1
CRY2	rs7121775	controls	C	T	249/1507/2012	0.1444	131/848/1108	0.06452	118/659/904	0.9502
CRY2	rs7123390	cases	A	G	6/59/72	0.1876	2/36/42	0.1315	1930-04-23	1
CRY2	rs7123390	controls	A	G	280/1597/1887	0.02301	151/886/1047	0.05297	129/711/840	0.2123
CRY2	rs72902437	cases	C	T	0/4/136	1	0/3/79	1	0/1/57	1
CRY2	rs72902437	controls	C	T	1/216/3546	0.3751	0/109/1974	0.4002	1/107/1572	1
CRY2	rs75065406	cases	T	C	0/11/129	1	0/5/77	1	0/6/52	1
CRY2	rs75065406	controls	T	C	8/278/3482	0.2793	5/154/1929	0.2494	3/124/1553	0.7362
CRY2	rs7945565	cases	G	A	35/78/27	0.2342	18/49/15	0.1203	17/29/12	1
CRY2	rs7945565	controls	G	A	788/1871/1098	0.8696	433/1034/613	0.9648	355/837/485	0.8829
CRY1	rs10437895	cases	C	T	39/70/31	1	24/38/20	0.5129	15/32/11	0.5967
CRY1	rs10437895	controls	C	T	920/1910/938	0.4153	498/1061/528	0.4567	422/849/410	0.6965
CRY1	rs10746077	cases	A	G	25/76/39	0.3069	14/43/25	0.6544	11/33/14	0.4283
CRY1	rs10746077	controls	A	G	680/1836/1249	0.9203	367/1023/696	0.8223	313/813/553	0.6539
CRY1	rs10746083	cases	T	C	39/70/31	1	24/38/20	0.5129	15/32/11	0.5967
CRY1	rs10746083	controls	T	C	918/1908/937	0.3967	498/1059/529	0.5111	420/849/408	0.6254
CRY1	rs10778528	cases	G	T	39/70/31	1	24/38/20	0.5129	15/32/11	0.5967
CRY1	rs10778528	controls	G	T	895/1901/971	0.5575	482/1053/553	0.6933	413/848/418	0.6963
CRY1	rs10861688	cases	T	C	2/39/99	0.5299	1955-02-25	1	0/14/44	0.5849
CRY1	rs10861688	controls	T	C	108/1056/2602	0.9537	60/582/1445	0.8757	48/474/1157	1
CRY1	rs10861697	cases	C	G	39/70/31	1	24/38/20	0.5129	15/32/11	0.5967
CRY1	rs10861697	controls	C	G	894/1901/965	0.4933	482/1053/549	0.6295	412/848/416	0.6602
CRY1	rs11113179	cases	T	C	2/19/118	0.2278	1969-02-11	0.123	0/8/49	1
CRY1	rs11113179	controls	T	C	23/546/3193	1	13/292/1778	0.7556	10/254/1415	0.8703
CRY1	rs11613557	cases	T	C	1/20/118	0.5941	1968-01-13	0.5051	0/7/50	1
CRY1	rs11613557	controls	T	C	17/458/3293	0.7889	10/240/1838	0.4514	7/218/1455	0.8501
CRY1	rs12821586	cases	A	G	1/27/112	1	1964-01-17	1	0/10/48	1
CRY1	rs12821586	controls	A	G	42/730/2996	0.8	19/390/1679	0.5527	23/340/1317	0.8106
CRY1	rs17289712	cases	G	A	0/14/126	1	0/9/73	1	0/5/53	1
CRY1	rs17289712	controls	G	A	3/327/3437	0.119	3/179/1905	0.796	0/148/1532	0.07321
CRY1	rs2078074	cases	C	T	25/74/39	0.391	14/42/25	0.8205	11/32/14	0.4312
CRY1	rs2078074	controls	C	T	677/1832/1248	0.9202	364/1020/696	0.7873	313/812/552	0.6537
CRY1	rs2287161	cases	C	G	31/74/33	0.4955	20/42/20	1	11/32/13	0.4211
CRY1	rs2287161	controls	C	G	920/1880/947	0.8446	509/1064/504	0.2728	411/816/443	0.3781
CRY1	rs2888896	cases	T	C	25/76/39	0.3069	14/43/25	0.6544	11/33/14	0.4283
CRY1	rs2888896	controls	T	C	679/1838/1248	0.9734	367/1024/696	0.7878	312/814/552	0.6903
CRY1	rs3741892	cases	C	G	38/70/31	1	24/38/20	0.5129	14/32/11	0.4312
CRY1	rs3741892	controls	C	G	920/1910/936	0.3968	498/1061/528	0.4567	422/849/408	0.6606
CRY1	rs4964513	cases	C	T	4/32/101	0.4879	1959-03-18	0.3667	1942-01-14	1
CRY1	rs4964513	controls	C	T	56/809/2888	1	34/436/1607	0.4712	22/373/1281	0.4329
CRY1	rs4964518	cases	T	C	1/20/119	0.5912	1968-01-13	0.5051	0/7/51	1
CRY1	rs4964518	controls	T	C	20/511/3238	1	11/278/1799	0.8699	9/233/1439	1
CRY1	rs59790130	cases	T	C	1/20/119	0.5912	1968-01-13	0.5051	0/7/51	1
CRY1	rs59790130	controls	T	C	17/458/3293	0.7889	10/240/1838	0.4514	7/218/1455	0.8501
CRY1	rs714359	cases	A	G	7/53/80	0.8167	1952-02-28	0.7239	2028-05-25	1
CRY1	rs714359	controls	A	G	171/1313/2276	0.3183	98/731/1253	0.5686	73/582/1023	0.4293
CRY1	rs7294758	cases	A	T	0/0/140	1	0/0/82	1	0/0/58	1
CRY1	rs7294758	controls	A	T	0/59/3710	1	0/40/2048	1	0/19/1662	1
CRY1	rs8192441	cases	C	A	0/5/135	1	0/3/79	1	0/2/56	1
CRY1	rs8192441	controls	C	A	1/83/3682	0.3808	0/42/2045	1	1/41/1637	0.2384
A1; Minor allele
A2; Major allele

## Sheet: Comorbid anxiety disorders
Table S1g. Genotype counts and Hardy-Weinberg equilibrium p-values for successfully genotyped SNPs in anxiety disorders.
					All		Female		Male
Gene	SNP	TEST	A1	A2	A1A1/A1A2/A2A2	H-W p-value	A1A1/A1A2/A2A2	H-W p-value	A1A1/A1A2/A2A2	H-W p-value
TTC1	rs10515804	cases	T	C	13/46/55	0.5159	1932-04-25	1	2023-09-21	0.3731
TTC1	rs10515804	controls	T	C	335/1597/1829	0.6421	192/863/1030	0.5656	143/734/799	0.1666
TTC1	rs1106055	cases	A	G	15/46/53	0.3979	1931-10-21	0.08277	2022-05-25	0.7586
TTC1	rs1106055	controls	A	G	394/1644/1724	0.9406	214/917/953	0.8022	180/727/771	0.6559
TTC1	rs12520927	cases	G		0/0/115	1	0/0/62	1	0/0/53	1
TTC1	rs12520927	controls	G		0/0/3769	1	0/0/2088	1	0/0/1681	1
TTC1	rs1402024	cases	G	A	0/5/110	1	0/1/61	1	0/4/49	1
TTC1	rs1402024	controls	G	A	1/114/3645	0.5938	1/63/2017	0.3981	0/51/1628	1
TTC1	rs2176830	cases	A	G	3/11/101	0.01312	1956-02-04	0.01364	1945-01-07	0.3091
TTC1	rs2176830	controls	A	G	18/506/3245	0.8075	10/283/1795	0.8713	8/223/1450	1
TTC1	rs3733869	cases	T	C	14/44/57	0.2769	1932-10-20	0.04324	2025-04-24	0.7497
TTC1	rs3733869	controls	T	C	337/1595/1835	0.7568	184/883/1021	0.7544	153/712/814	0.9081
TTC1	rs41275305	cases	G	C	0/0/115	1	0/0/62	1	0/0/53	1
TTC1	rs41275305	controls	G	C	0/17/3750	1	0/8/2080	1	0/9/1670	1
TTC1	rs6861719	cases	T	C	9/37/69	0.2064	1937-07-18	0.09034	1932-02-19	1
TTC1	rs6861719	controls	T	C	189/1344/2231	0.4884	104/736/1244	0.7547	85/608/987	0.5371
TTC1	rs6878309	cases	C	T	1996-03-16	0.06292	1955-02-05	0.02399	1941-01-11	0.5669
TTC1	rs6878309	controls	C	T	34/657/3078	1	19/366/1703	1	15/291/1375	1
TTC1	rs7715826	cases	T	C	0/5/110	1	0/1/61	1	0/4/49	1
TTC1	rs7715826	controls	T	C	3/162/3604	0.4339	3/90/1995	0.09374	0/72/1609	1
CRY2	rs10838524	cases	G	A	30/58/27	1	14/34/14	0.6111	16/24/13	0.5817
CRY2	rs10838524	controls	G	A	870/1881/1014	0.974	476/1043/568	0.965	394/838/446	1
CRY2	rs10838527	cases	G	A	0/20/95	1	0/11/51	1	0/9/44	1
CRY2	rs10838527	controls	G	A	52/793/2922	0.8767	29/439/1619	1	23/354/1303	1
CRY2	rs1401419	cases	G	A	30/57/28	1	14/33/15	0.7993	16/24/13	0.5817
CRY2	rs1401419	controls	G	A	788/1874/1093	0.7927	434/1036/611	0.9296	354/838/482	0.8058
CRY2	rs1554338	cases	G	A	0/8/106	1	0/4/57	1	0/4/49	1
CRY2	rs1554338	controls	G	A	8/340/3420	1	3/203/1882	0.4848	5/137/1538	0.2471
CRY2	rs17787136	cases	G	C	7/54/54	0.2611	2/32/28	0.06659	2026-05-22	1
CRY2	rs17787136	controls	G	C	255/1553/1958	0.02688	132/872/1082	0.01288	123/681/876	0.5828
CRY2	rs2292910	cases	A	C	8/55/52	0.2743	2028-03-31	0.222	2024-05-24	1
CRY2	rs2292910	controls	A	C	428/1749/1589	0.113	245/967/874	0.386	183/782/715	0.175
CRY2	rs2292913	cases	T	C	0/6/109	1	0/3/59	1	0/3/50	1
CRY2	rs2292913	controls	T	C	10/405/3354	0.6469	4/246/1838	0.1816	6/159/1516	0.4407
CRY2	rs35488012	cases	G		0/0/115	1	0/0/62	1	0/0/53	1
CRY2	rs35488012	controls	G		0/0/3769	1	0/0/2088	1	0/0/1681	1
CRY2	rs3747548	cases	A	C	0/0/115	1	0/0/62	1	0/0/53	1
CRY2	rs3747548	controls	A	C	0/0/3768	1	0/0/2087	1	0/0/1681	1
CRY2	rs3824872	cases	T	G	6/36/73	0.574	1938-05-19	0.2857	1935-01-17	1
CRY2	rs3824872	controls	T	G	234/1417/2115	0.8964	130/795/1161	0.7282	104/622/954	0.8441
CRY2	rs4755345	cases	A	G	0/6/109	1	0/3/59	1	0/3/50	1
CRY2	rs4755345	controls	A	G	10/407/3352	0.6471	4/248/1836	0.1817	6/159/1516	0.4407
CRY2	rs61884508	cases	G	T	0/1/114	1	0/1/61	1	0/0/53	1
CRY2	rs61884508	controls	G	T	0/163/3606	0.4219	0/86/2002	1	0/77/1604	1
CRY2	rs7121611	cases	A	T	30/57/28	1	14/33/15	0.7993	16/24/13	0.5817
CRY2	rs7121611	controls	A	T	792/1864/1108	0.8955	435/1030/620	0.8598	357/834/488	1
CRY2	rs7121775	cases	C	T	6/50/59	0.3466	1931-01-30	0.04998	2028-05-20	0.7337
CRY2	rs7121775	controls	C	T	249/1507/2012	0.1444	131/848/1108	0.06452	118/659/904	0.9502
CRY2	rs7123390	cases	A	G	6/49/58	0.3479	1930-01-30	0.04796	2028-05-19	0.4998
CRY2	rs7123390	controls	A	G	280/1597/1887	0.02301	151/886/1047	0.05297	129/711/840	0.2123
CRY2	rs72902437	cases	C	T	0/4/111	1	0/2/60	1	0/2/51	1
CRY2	rs72902437	controls	C	T	1/216/3546	0.3751	0/109/1974	0.4002	1/107/1572	1
CRY2	rs75065406	cases	T	C	0/5/110	1	0/3/59	1	0/2/51	1
CRY2	rs75065406	controls	T	C	8/278/3482	0.2793	5/154/1929	0.2494	3/124/1553	0.7362
CRY2	rs7945565	cases	G	A	30/57/28	1	14/33/15	0.7993	16/24/13	0.5817
CRY2	rs7945565	controls	G	A	788/1871/1098	0.8696	433/1034/613	0.9648	355/837/485	0.8829
CRY1	rs10437895	cases	C	T	33/58/24	1	20/30/12	1	13/28/12	0.7872
CRY1	rs10437895	controls	C	T	920/1910/938	0.4153	498/1061/528	0.4567	422/849/410	0.6965
CRY1	rs10746077	cases	A	G	23/60/32	0.7078	12/35/15	0.4439	2017-11-25	0.7828
CRY1	rs10746077	controls	A	G	680/1836/1249	0.9203	367/1023/696	0.8223	313/813/553	0.6539
CRY1	rs10746083	cases	T	C	33/58/24	1	20/30/12	1	13/28/12	0.7872
CRY1	rs10746083	controls	T	C	918/1908/937	0.3967	498/1059/529	0.5111	420/849/408	0.6254
CRY1	rs10778528	cases	G	T	32/58/25	1	20/29/13	0.7965	2012-12-29	0.5894
CRY1	rs10778528	controls	G	T	895/1901/971	0.5575	482/1053/553	0.6933	413/848/418	0.6963
CRY1	rs10861688	cases	T	C	1/35/79	0.2981	1940-01-21	0.672	0/14/39	0.5762
CRY1	rs10861688	controls	T	C	108/1056/2602	0.9537	60/582/1445	0.8757	48/474/1157	1
CRY1	rs10861697	cases	C	G	32/58/25	1	20/29/13	0.7965	2012-12-29	0.5894
CRY1	rs10861697	controls	C	G	894/1901/965	0.4933	482/1053/549	0.6295	412/848/416	0.6602
CRY1	rs11113179	cases	T	C	0/18/97	1	0/10/52	1	0/8/45	1
CRY1	rs11113179	controls	T	C	23/546/3193	1	13/292/1778	0.7556	10/254/1415	0.8703
CRY1	rs11613557	cases	T	C	0/16/98	1	0/10/52	1	0/6/46	1
CRY1	rs11613557	controls	T	C	17/458/3293	0.7889	10/240/1838	0.4514	7/218/1455	0.8501
CRY1	rs12821586	cases	A	G	1990-02-23	0.6503	1949-01-12	0.562	1941-01-11	0.5669
CRY1	rs12821586	controls	A	G	42/730/2996	0.8	19/390/1679	0.5527	23/340/1317	0.8106
CRY1	rs17289712	cases	G	A	0/14/101	1	0/8/54	1	0/6/47	1
CRY1	rs17289712	controls	G	A	3/327/3437	0.119	3/179/1905	0.796	0/148/1532	0.07321
CRY1	rs2078074	cases	C	T	23/59/32	0.7098	12/34/15	0.4466	2017-11-25	0.7828
CRY1	rs2078074	controls	C	T	677/1832/1248	0.9202	364/1020/696	0.7873	313/812/552	0.6537
CRY1	rs2287161	cases	C	G	25/56/32	1	15/30/17	0.8026	2015-10-26	1
CRY1	rs2287161	controls	C	G	920/1880/947	0.8446	509/1064/504	0.2728	411/816/443	0.3781
CRY1	rs2888896	cases	T	C	23/60/32	0.7078	12/35/15	0.4439	2017-11-25	0.7828
CRY1	rs2888896	controls	T	C	679/1838/1248	0.9734	367/1024/696	0.7878	312/814/552	0.6903
CRY1	rs3741892	cases	C	G	32/58/24	0.8529	20/30/12	1	2012-12-28	0.7813
CRY1	rs3741892	controls	C	G	920/1910/936	0.3968	498/1061/528	0.4567	422/849/408	0.6606
CRY1	rs4964513	cases	C	T	1989-01-24	1	1948-01-12	0.5687	0/12/41	1
CRY1	rs4964513	controls	C	T	56/809/2888	1	34/436/1607	0.4712	22/373/1281	0.4329
CRY1	rs4964518	cases	T	C	0/18/97	1	0/11/51	1	0/7/46	1
CRY1	rs4964518	controls	T	C	20/511/3238	1	11/278/1799	0.8699	9/233/1439	1
CRY1	rs59790130	cases	T	C	0/16/99	1	0/10/52	1	0/6/47	1
CRY1	rs59790130	controls	T	C	17/458/3293	0.7889	10/240/1838	0.4514	7/218/1455	0.8501
CRY1	rs714359	cases	A	G	6/44/65	0.8035	1937-02-23	0.7137	2028-04-21	1
CRY1	rs714359	controls	A	G	171/1313/2276	0.3183	98/731/1253	0.5686	73/582/1023	0.4293
CRY1	rs7294758	cases	A	T	0/2/113	1	0/1/61	1	0/1/52	1
CRY1	rs7294758	controls	A	T	0/59/3710	1	0/40/2048	1	0/19/1662	1
CRY1	rs8192441	cases	C	A	0/4/111	1	0/2/60	1	0/2/51	1
CRY1	rs8192441	controls	C	A	1/83/3682	0.3808	0/42/2045	1	1/41/1637	0.2384
A1; Minor allele
A2; Major allele

## Sheet: Comorbid alcohol use disorders
Table S1h. Genotype counts and Hardy-Weinberg equilibrium p-values for successfully genotyped SNPs in alcohol use disorders.
					All		Female		Male
Gene	SNP	TEST	A1	A2	A1A1/A1A2/A2A2	H-W p-value	A1A1/A1A2/A2A2	H-W p-value	A1A1/A1A2/A2A2	H-W p-value
TTC1	rs10515804	cases	T	C	14/42/45	0.3885	2017-04-16	1	2028-10-26	0.4142
TTC1	rs10515804	controls	T	C	335/1597/1829	0.6421	192/863/1030	0.5656	143/734/799	0.1666
TTC1	rs1106055	cases	A	G	12/43/45	0.8221	2020-05-12	0.2325	2025-07-31	0.7836
TTC1	rs1106055	controls	A	G	394/1644/1724	0.9406	214/917/953	0.8022	180/727/771	0.6559
TTC1	rs12520927	cases	G		0/0/101	1	0/0/37	1	0/0/64	1
TTC1	rs12520927	controls	G		0/0/3769	1	0/0/2088	1	0/0/1681	1
TTC1	rs1402024	cases	G	A	0/3/98	1	0/0/37	1	0/3/61	1
TTC1	rs1402024	controls	G	A	1/114/3645	0.5938	1/63/2017	0.3981	0/51/1628	1
TTC1	rs2176830	cases	A	G	1985-02-14	0.1673	1930-01-06	0.3442	1955-01-08	0.3162
TTC1	rs2176830	controls	A	G	18/506/3245	0.8075	10/283/1795	0.8713	8/223/1450	1
TTC1	rs3733869	cases	T	C	11/39/51	0.4774	2022-05-10	0.08587	2029-06-29	1
TTC1	rs3733869	controls	T	C	337/1595/1835	0.7568	184/883/1021	0.7544	153/712/814	0.9081
TTC1	rs41275305	cases	G	C	0/1/100	1	0/0/37	1	0/1/63	1
TTC1	rs41275305	controls	G	C	0/17/3750	1	0/8/2080	1	0/9/1670	1
TTC1	rs6861719	cases	T	C	6/31/64	0.3796	2027-02-08	0.2154	1937-04-23	1
TTC1	rs6861719	controls	T	C	189/1344/2231	0.4884	104/736/1244	0.7547	85/608/987	0.5371
TTC1	rs6878309	cases	C	T	1981-02-18	0.3225	1930-01-06	0.3442	1951-01-12	0.5491
TTC1	rs6878309	controls	C	T	34/657/3078	1	19/366/1703	1	15/291/1375	1
TTC1	rs7715826	cases	T	C	0/7/94	1	0/2/35	1	0/5/59	1
TTC1	rs7715826	controls	T	C	3/162/3604	0.4339	3/90/1995	0.09374	0/72/1609	1
CRY2	rs10838524	cases	G	A	25/57/19	0.2325	2007-07-23	0.1984	18/34/12	0.6235
CRY2	rs10838524	controls	G	A	870/1881/1014	0.974	476/1043/568	0.965	394/838/446	1
CRY2	rs10838527	cases	G	A	0/23/78	0.3546	0/12/25	0.5611	0/11/53	1
CRY2	rs10838527	controls	G	A	52/793/2922	0.8767	29/439/1619	1	23/354/1303	1
CRY2	rs1401419	cases	G	A	24/55/22	0.4297	2009-06-22	0.3282	18/33/13	1
CRY2	rs1401419	controls	G	A	788/1874/1093	0.7927	434/1036/611	0.9296	354/838/482	0.8058
CRY2	rs1554338	cases	G	A	0/9/92	1	0/6/31	1	0/3/61	1
CRY2	rs1554338	controls	G	A	8/340/3420	1	3/203/1882	0.4848	5/137/1538	0.2471
CRY2	rs17787136	cases	G	C	7/40/54	1	2020-01-16	0.6516	1934-06-24	0.5446
CRY2	rs17787136	controls	G	C	255/1553/1958	0.02688	132/872/1082	0.01288	123/681/876	0.5828
CRY2	rs2292910	cases	A	C	8/46/47	0.6399	2018-01-18	0.2353	2029-07-28	1
CRY2	rs2292910	controls	A	C	428/1749/1589	0.113	245/967/874	0.386	183/782/715	0.175
CRY2	rs2292913	cases	T	C	0/4/97	1	0/0/37	1	0/4/60	1
CRY2	rs2292913	controls	T	C	10/405/3354	0.6469	4/246/1838	0.1816	6/159/1516	0.4407
CRY2	rs35488012	cases	G		0/0/101	1	0/0/37	1	0/0/64	1
CRY2	rs35488012	controls	G		0/0/3769	1	0/0/2088	1	0/0/1681	1
CRY2	rs3747548	cases	A	C	0/0/101	1	0/0/37	1	0/0/64	1
CRY2	rs3747548	controls	A	C	0/0/3768	1	0/0/2087	1	0/0/1681	1
CRY2	rs3824872	cases	T	G	3/35/63	0.7572	2019-02-16	1	1944-01-19	1
CRY2	rs3824872	controls	T	G	234/1417/2115	0.8964	130/795/1161	0.7282	104/622/954	0.8441
CRY2	rs4755345	cases	A	G	0/4/97	1	0/0/37	1	0/4/60	1
CRY2	rs4755345	controls	A	G	10/407/3352	0.6471	4/248/1836	0.1817	6/159/1516	0.4407
CRY2	rs61884508	cases	G	T	0/4/97	1	0/3/34	1	0/1/63	1
CRY2	rs61884508	controls	G	T	0/163/3606	0.4219	0/86/2002	1	0/77/1604	1
CRY2	rs7121611	cases	A	T	24/55/22	0.4297	2009-06-22	0.3282	18/33/13	1
CRY2	rs7121611	controls	A	T	792/1864/1108	0.8955	435/1030/620	0.8598	357/834/488	1
CRY2	rs7121775	cases	C	T	7/39/55	1	2021-01-15	0.649	1934-06-24	0.5446
CRY2	rs7121775	controls	C	T	249/1507/2012	0.1444	131/848/1108	0.06452	118/659/904	0.9502
CRY2	rs7123390	cases	A	G	7/41/51	1	2018-01-17	0.3899	1933-06-24	0.5505
CRY2	rs7123390	controls	A	G	280/1597/1887	0.02301	151/886/1047	0.05297	129/711/840	0.2123
CRY2	rs72902437	cases	C	T	0/3/98	1	0/2/35	1	0/1/63	1
CRY2	rs72902437	controls	C	T	1/216/3546	0.3751	0/109/1974	0.4002	1/107/1572	1
CRY2	rs75065406	cases	T	C	0/8/93	1	0/3/34	1	0/5/59	1
CRY2	rs75065406	controls	T	C	8/278/3482	0.2793	5/154/1929	0.2494	3/124/1553	0.7362
CRY2	rs7945565	cases	G	A	24/55/22	0.4297	2009-06-22	0.3282	18/33/13	1
CRY2	rs7945565	controls	G	A	788/1871/1098	0.8696	433/1034/613	0.9648	355/837/485	0.8829
CRY1	rs10437895	cases	C	T	25/53/23	0.6931	2010-08-19	1	17/34/13	0.8014
CRY1	rs10437895	controls	C	T	920/1910/938	0.4153	498/1061/528	0.4567	422/849/410	0.6965
CRY1	rs10746077	cases	A	G	17/53/31	0.5471	2014-04-19	0.7248	13/34/17	0.8014
CRY1	rs10746077	controls	A	G	680/1836/1249	0.9203	367/1023/696	0.8223	313/813/553	0.6539
CRY1	rs10746083	cases	T	C	25/53/23	0.6931	2010-08-19	1	17/34/13	0.8014
CRY1	rs10746083	controls	T	C	918/1908/937	0.3967	498/1059/529	0.5111	420/849/408	0.6254
CRY1	rs10778528	cases	G	T	24/53/24	0.6934	2011-08-18	1	16/35/13	0.6157
CRY1	rs10778528	controls	G	T	895/1901/971	0.5575	482/1053/553	0.6933	413/848/418	0.6963
CRY1	rs10861688	cases	T	C	1974-01-26	0.6857	2025-01-11	1	0/15/49	0.5847
CRY1	rs10861688	controls	T	C	108/1056/2602	0.9537	60/582/1445	0.8757	48/474/1157	1
CRY1	rs10861697	cases	C	G	24/53/24	0.6934	2011-08-18	1	16/35/13	0.6157
CRY1	rs10861697	controls	C	G	894/1901/965	0.4933	482/1053/549	0.6295	412/848/416	0.6602
CRY1	rs11113179	cases	T	C	1986-02-12	0.1105	1931-02-04	0.03818	0/8/55	1
CRY1	rs11113179	controls	T	C	23/546/3193	1	13/292/1778	0.7556	10/254/1415	0.8703
CRY1	rs11613557	cases	T	C	1988-01-12	0.3832	1931-01-05	0.2677	0/7/57	1
CRY1	rs11613557	controls	T	C	17/458/3293	0.7889	10/240/1838	0.4514	7/218/1455	0.8501
CRY1	rs12821586	cases	A	G	1978-02-21	0.6425	2028-01-08	0.5035	1950-01-13	1
CRY1	rs12821586	controls	A	G	42/730/2996	0.8	19/390/1679	0.5527	23/340/1317	0.8106
CRY1	rs17289712	cases	G	A	0/7/94	1	0/2/35	1	0/5/59	1
CRY1	rs17289712	controls	G	A	3/327/3437	0.119	3/179/1905	0.796	0/148/1532	0.07321
CRY1	rs2078074	cases	C	T	17/52/31	0.6832	2014-04-19	0.7248	13/33/17	0.8022
CRY1	rs2078074	controls	C	T	677/1832/1248	0.9202	364/1020/696	0.7873	313/812/552	0.6537
CRY1	rs2287161	cases	C	G	25/49/25	1	2010-09-18	1	16/31/15	1
CRY1	rs2287161	controls	C	G	920/1880/947	0.8446	509/1064/504	0.2728	411/816/443	0.3781
CRY1	rs2888896	cases	T	C	17/53/31	0.5471	2014-04-19	0.7248	13/34/17	0.8014
CRY1	rs2888896	controls	T	C	679/1838/1248	0.9734	367/1024/696	0.7878	312/814/552	0.6903
CRY1	rs3741892	cases	C	G	25/53/23	0.6931	2010-08-19	1	17/34/13	0.8014
CRY1	rs3741892	controls	C	G	920/1910/936	0.3968	498/1061/528	0.4567	422/849/408	0.6606
CRY1	rs4964513	cases	C	T	1975-03-21	0.3798	2026-02-08	0.2258	1949-01-13	1
CRY1	rs4964513	controls	C	T	56/809/2888	1	34/436/1607	0.4712	22/373/1281	0.4329
CRY1	rs4964518	cases	T	C	1986-01-14	0.4749	1930-01-06	0.3442	0/8/56	1
CRY1	rs4964518	controls	T	C	20/511/3238	1	11/278/1799	0.8699	9/233/1439	1
CRY1	rs59790130	cases	T	C	1988-01-12	0.3832	1931-01-05	0.2677	0/7/57	1
CRY1	rs59790130	controls	T	C	17/458/3293	0.7889	10/240/1838	0.4514	7/218/1455	0.8501
CRY1	rs714359	cases	A	G	4/38/59	0.5834	2026-01-10	1	1933-03-28	0.5216
CRY1	rs714359	controls	A	G	171/1313/2276	0.3183	98/731/1253	0.5686	73/582/1023	0.4293
CRY1	rs7294758	cases	A	T	0/2/99	1	0/1/36	1	0/1/63	1
CRY1	rs7294758	controls	A	T	0/59/3710	1	0/40/2048	1	0/19/1662	1
CRY1	rs8192441	cases	C	A	0/4/97	1	0/1/36	1	0/3/61	1
CRY1	rs8192441	controls	C	A	1/83/3682	0.3808	0/42/2045	1	1/41/1637	0.2384
A1; Minor allele
A2; Major allele

## Sheet: BDI
Table S1i. Genotype counts, frequencies, means and standard deviations for successfully genotyped SNPs for Beck Depression Inventory (BDI).
Gene	SNP		All			Women			Men
TTC1	rs6878309	Genotype	C/C	C/T	T/T	C/C	C/T	T/T	C/C	C/T	T/T
TTC1	rs6878309	Counts	56	935	4565	30	502	2537	26	433	2028
TTC1	rs6878309	Frequency	0.01008	0.1683	0.8216	0.009775	0.1636	0.8267	0.01045	0.1741	0.8154
TTC1	rs6878309	Mean	7.446	7.184	7.19	8.8	7.835	7.984	5.885	6.43	6.198
TTC1	rs6878309	Standard deviation	7.589	6.849	7.015	6.697	7.041	7.292	8.363	6.547	6.518
TTC1	rs1402024	Genotype	G/G	G/A	A/A	G/G	G/A	A/A	G/G	G/A	A/A
TTC1	rs1402024	Counts	1	164	5384	1	85	2978	0	79	2406
TTC1	rs1402024	Frequency	0.0001802	0.02955	0.9703	0.0003264	0.02774	0.9719	0	0.03179	0.9682
TTC1	rs1402024	Mean	1	6.988	7.207	1	7.329	7.998	NA	6.62	6.227
TTC1	rs1402024	Standard deviation	0	7.007	6.995	0	6.025	7.281	NA	7.954	6.493
TTC1	rs41275305	Genotype	G/G	G/C	C/C	G/G	G/C	C/C	G/G	G/C	C/C
TTC1	rs41275305	Counts	0	30	5526	0	13	3058	0	17	2468
TTC1	rs41275305	Frequency	0	0.0054	0.9946	0	0.004233	0.9958	0	0.006841	0.9932
TTC1	rs41275305	Mean	NA	8.133	7.19	NA	8.692	7.969	NA	7.706	6.226
TTC1	rs41275305	Standard deviation	NA	6.632	6.996	NA	6.933	7.248	NA	6.574	6.545
TTC1	rs10515804	Genotype	T/T	T/C	C/C	T/T	T/C	C/C	T/T	T/C	C/C
TTC1	rs10515804	Counts	504	2358	2672	285	1285	1488	219	1073	1184
TTC1	rs10515804	Frequency	0.09107	0.4261	0.4828	0.0932	0.4202	0.4866	0.08845	0.4334	0.4782
TTC1	rs10515804	Mean	7.482	7.101	7.208	8.018	7.968	7.946	6.785	6.062	6.282
TTC1	rs10515804	Standard deviation	7.008	6.897	7.082	6.633	7.151	7.449	7.426	6.43	6.477
TTC1	rs2176830	Genotype	A/A	A/G	G/G	A/A	A/G	G/G	A/A	A/G	G/G
TTC1	rs2176830	Counts	31	718	4808	17	390	2663	14	328	2145
TTC1	rs2176830	Frequency	0.005579	0.1292	0.8652	0.005537	0.127	0.8674	0.005629	0.1319	0.8625
TTC1	rs2176830	Mean	8.935	7.174	7.184	10.12	7.859	7.97	7.5	6.36	6.207
TTC1	rs2176830	Standard deviation	8.698	6.742	7.016	7.253	7.078	7.268	10.29	6.234	6.561
TTC1	rs12520927	Genotype	0/0	0/G	G/G	0/0	0/G	G/G	0/0	0/G	G/G
TTC1	rs12520927	Counts	0	0	5558	0	0	3071	0	0	2487
TTC1	rs12520927	Frequency	0	0	1	0	0	1	0	0	1
TTC1	rs12520927	Mean	NA	NA	7.194	NA	NA	7.972	NA	NA	6.235
TTC1	rs12520927	Standard deviation	NA	NA	6.993	NA	NA	7.245	NA	NA	6.543
TTC1	rs3733869	Genotype	T/T	T/C	C/C	T/T	T/C	C/C	T/T	T/C	C/C
TTC1	rs3733869	Counts	495	2326	2732	265	1286	1518	230	1040	1214
TTC1	rs3733869	Frequency	0.08914	0.4189	0.492	0.08635	0.419	0.4946	0.09259	0.4187	0.4887
TTC1	rs3733869	Mean	7.133	7.136	7.253	7.902	7.844	8.09	6.248	6.262	6.205
TTC1	rs3733869	Standard deviation	7.31	6.937	6.985	7.835	7.238	7.149	6.559	6.443	6.632
TTC1	rs6861719	Genotype	T/T	T/C	C/C	T/T	T/C	C/C	T/T	T/C	C/C
TTC1	rs6861719	Counts	281	1970	3299	150	1091	1824	131	879	1475
TTC1	rs6861719	Frequency	0.05063	0.355	0.5944	0.04894	0.356	0.5951	0.05272	0.3537	0.5936
TTC1	rs6861719	Mean	7.374	6.993	7.303	7.76	7.807	8.095	6.931	5.983	6.323
TTC1	rs6861719	Standard deviation	7.54	6.956	6.968	8.098	7.341	7.119	6.85	6.306	6.651
TTC1	rs1106055	Genotype	A/A	A/G	G/G	A/A	A/G	G/G	A/A	A/G	G/G
TTC1	rs1106055	Counts	578	2405	2564	307	1332	1427	271	1073	1137
TTC1	rs1106055	Frequency	0.1042	0.4336	0.4622	0.1001	0.4344	0.4654	0.1092	0.4325	0.4583
TTC1	rs1106055	Mean	7.159	7.133	7.274	7.948	7.806	8.14	6.266	6.298	6.186
TTC1	rs1106055	Standard deviation	7.187	6.93	7.019	7.665	7.187	7.219	6.503	6.503	6.603
TTC1	rs7715826	Genotype	T/T	T/C	C/C	T/T	T/C	C/C	T/T	T/C	C/C
TTC1	rs7715826	Counts	5	238	5315	4	121	2946	1	117	2369
TTC1	rs7715826	Frequency	0.0008996	0.04282	0.9563	0.001303	0.0394	0.9593	0.0004021	0.04704	0.9526
TTC1	rs7715826	Mean	5.8	7.122	7.199	6.75	7.669	7.986	2	6.556	6.221
TTC1	rs7715826	Standard deviation	5.07	6.551	7.014	5.315	6.289	7.285	0	6.791	6.532
CRY2	rs7121611	Genotype	A/A	A/T	T/T	A/A	A/T	T/T	A/A	A/T	T/T
CRY2	rs7121611	Counts	1172	2736	1644	637	1520	910	535	1216	734
CRY2	rs7121611	Frequency	0.2111	0.4928	0.2961	0.2077	0.4956	0.2967	0.2153	0.4893	0.2954
CRY2	rs7121611	Mean	7.405	7.224	7.006	8.369	7.974	7.699	6.258	6.288	6.147
CRY2	rs7121611	Standard deviation	7.361	7.047	6.625	7.691	7.293	6.831	6.777	6.611	6.258
CRY2	rs7121775	Genotype	C/C	C/T	T/T	C/C	C/T	T/T	C/C	C/T	T/T
CRY2	rs7121775	Counts	373	2215	2967	199	1258	1611	174	957	1356
CRY2	rs7121775	Frequency	0.06715	0.3987	0.5341	0.06486	0.41	0.5251	0.06996	0.3848	0.5452
CRY2	rs7121775	Mean	6.737	7.287	7.185	7.774	7.958	8.012	5.552	6.405	6.202
CRY2	rs7121775	Standard deviation	6.757	7.007	7.013	6.849	7.215	7.325	6.469	6.626	6.491
CRY2	rs61884508	Genotype	G/G	G/T	T/T	G/G	G/T	T/T	G/G	G/T	T/T
CRY2	rs61884508	Counts	1	232	5325	1	127	2943	0	105	2382
CRY2	rs61884508	Frequency	0.0001799	0.04174	0.9581	0.0003256	0.04135	0.9583	0	0.04222	0.9578
CRY2	rs61884508	Mean	10	6.922	7.206	10	8.071	7.967	NA	5.533	6.266
CRY2	rs61884508	Standard deviation	0	6.418	7.017	0	6.848	7.264	NA	5.578	6.581
CRY2	rs75065406	Genotype	T/T	T/C	C/C	T/T	T/C	C/C	T/T	T/C	C/C
CRY2	rs75065406	Counts	13	402	5142	8	228	2835	5	174	2307
CRY2	rs75065406	Frequency	0.002339	0.07234	0.9253	0.002605	0.07424	0.9232	0.002011	0.06999	0.928
CRY2	rs75065406	Mean	4.231	7.002	7.218	5	7.838	7.991	3	5.908	6.269
CRY2	rs75065406	Standard deviation	4.799	7.061	6.991	5.555	7.405	7.237	3.464	6.441	6.555
CRY2	rs3747548	Genotype	A/A	A/C	C/C	A/A	A/C	C/C	A/A	A/C	C/C
CRY2	rs3747548	Counts	0	1	5556	0	1	3069	0	0	2487
CRY2	rs3747548	Frequency	0	0.00018	0.9998	0	0.0003257	0.9997	0	0	1
CRY2	rs3747548	Mean	NA	7	7.194	NA	7	7.971	NA	NA	6.235
CRY2	rs3747548	Standard deviation	NA	0	6.994	NA	0	7.247	NA	NA	6.543
CRY2	rs10838524	Genotype	G/G	G/A	A/A	G/G	G/A	A/A	G/G	G/A	A/A
CRY2	rs10838524	Counts	1288	2750	1516	699	1535	836	589	1215	680
CRY2	rs10838524	Frequency	0.2319	0.4951	0.273	0.2277	0.5	0.2723	0.2371	0.4891	0.2738
CRY2	rs10838524	Mean	7.321	7.253	6.99	8.306	7.992	7.664	6.151	6.321	6.162
CRY2	rs10838524	Standard deviation	7.271	7.048	6.646	7.626	7.271	6.856	6.644	6.642	6.285
CRY2	rs2292913	Genotype	T/T	T/C	C/C	T/T	T/C	C/C	T/T	T/C	C/C
CRY2	rs2292913	Counts	18	562	4976	6	322	2741	12	240	2235
CRY2	rs2292913	Frequency	0.00324	0.1012	0.8956	0.001955	0.1049	0.8931	0.004825	0.0965	0.8987
CRY2	rs2292913	Mean	10.06	6.954	7.212	12.5	7.354	8.036	8.833	6.417	6.201
CRY2	rs2292913	Standard deviation	7.424	6.489	7.046	10.77	6.521	7.316	5.254	6.421	6.561
CRY2	rs7945565	Genotype	G/G	G/A	A/A	G/G	G/A	A/A	G/G	G/A	A/A
CRY2	rs7945565	Counts	1167	2740	1632	634	1522	902	533	1218	730
CRY2	rs7945565	Frequency	0.2107	0.4947	0.2946	0.2073	0.4977	0.295	0.2148	0.4909	0.2942
CRY2	rs7945565	Mean	7.412	7.214	7.02	8.385	7.963	7.732	6.255	6.278	6.141
CRY2	rs7945565	Standard deviation	7.37	7.046	6.63	7.703	7.293	6.836	6.781	6.609	6.261
CRY2	rs1401419	Genotype	G/G	G/A	A/A	G/G	G/A	A/A	G/G	G/A	A/A
CRY2	rs1401419	Counts	1169	2744	1624	636	1525	896	533	1219	728
CRY2	rs1401419	Frequency	0.2111	0.4956	0.2933	0.208	0.4989	0.2931	0.2149	0.4915	0.2935
CRY2	rs1401419	Mean	7.43	7.203	7.042	8.409	7.946	7.75	6.263	6.272	6.17
CRY2	rs1401419	Standard deviation	7.372	7.044	6.645	7.703	7.29	6.853	6.782	6.609	6.274
CRY2	rs72902437	Genotype	C/C	C/T	T/T	C/C	C/T	T/T	C/C	C/T	T/T
CRY2	rs72902437	Counts	2	301	5247	1	159	2904	1	142	2343
CRY2	rs72902437	Frequency	0.0003604	0.05423	0.9454	0.0003264	0.05189	0.9478	0.0004023	0.05712	0.9425
CRY2	rs72902437	Mean	4.5	6.977	7.205	1	7.912	7.972	8	5.93	6.255
CRY2	rs72902437	Standard deviation	4.95	6.66	7.011	0	7.113	7.253	0	5.965	6.578
CRY2	rs35488012	Genotype	0/0	0/G	G/G	0/0	0/G	G/G	0/0	0/G	G/G
CRY2	rs35488012	Counts	0	0	5558	0	0	3071	0	0	2487
CRY2	rs35488012	Frequency	0	0	1	0	0	1	0	0	1
CRY2	rs35488012	Mean	NA	NA	7.194	NA	NA	7.972	NA	NA	6.235
CRY2	rs35488012	Standard deviation	NA	NA	6.993	NA	NA	7.245	NA	NA	6.543
CRY2	rs7123390	Genotype	A/A	A/G	G/G	A/A	A/G	G/G	A/A	A/G	G/G
CRY2	rs7123390	Counts	417	2342	2789	229	1312	1522	188	1030	1267
CRY2	rs7123390	Frequency	0.07516	0.4221	0.5027	0.07476	0.4283	0.4969	0.07565	0.4145	0.5099
CRY2	rs7123390	Mean	6.906	7.202	7.215	7.79	7.975	7.988	5.83	6.217	6.288
CRY2	rs7123390	Standard deviation	6.69	6.914	7.045	6.667	7.142	7.33	6.576	6.483	6.569
CRY2	rs4755345	Genotype	A/A	A/G	G/G	A/A	A/G	G/G	A/A	A/G	G/G
CRY2	rs4755345	Counts	18	566	4972	6	325	2738	12	241	2234
CRY2	rs4755345	Frequency	0.00324	0.1019	0.8949	0.001955	0.1059	0.8921	0.004825	0.0969	0.8983
CRY2	rs4755345	Mean	10.06	6.905	7.218	12.5	7.298	8.044	8.833	6.373	6.206
CRY2	rs4755345	Standard deviation	7.424	6.49	7.046	10.77	6.51	7.317	5.254	6.438	6.559
CRY2	rs17787136	Genotype	G/G	G/C	C/C	G/G	G/C	C/C	G/G	G/C	C/C
CRY2	rs17787136	Counts	393	2271	2888	206	1293	1568	187	978	1320
CRY2	rs17787136	Frequency	0.07079	0.409	0.5202	0.06717	0.4216	0.5112	0.07525	0.3936	0.5312
CRY2	rs17787136	Mean	6.817	7.331	7.142	7.801	8.037	7.948	5.733	6.398	6.185
CRY2	rs17787136	Standard deviation	6.687	7.096	6.957	6.753	7.328	7.25	6.46	6.667	6.466
CRY2	rs10838527	Genotype	G/G	G/A	A/A	G/G	G/A	A/A	G/G	G/A	A/A
CRY2	rs10838527	Counts	85	1175	4296	50	643	2377	35	532	1919
CRY2	rs10838527	Frequency	0.0153	0.2115	0.7732	0.01629	0.2094	0.7743	0.01408	0.214	0.7719
CRY2	rs10838527	Mean	7.729	6.995	7.238	8.32	7.63	8.06	6.886	6.227	6.221
CRY2	rs10838527	Standard deviation	7.207	6.651	7.079	7.446	6.908	7.33	6.868	6.247	6.618
CRY2	rs2292910	Genotype	A/A	A/C	C/C	A/A	A/C	C/C	A/A	A/C	C/C
CRY2	rs2292910	Counts	627	2565	2360	354	1425	1287	273	1140	1073
CRY2	rs2292910	Frequency	0.1129	0.462	0.4251	0.1155	0.4648	0.4198	0.1098	0.4586	0.4316
CRY2	rs2292910	Mean	7.185	7.097	7.311	8.073	7.752	8.2	6.033	6.277	6.244
CRY2	rs2292910	Standard deviation	6.831	6.863	7.18	6.97	7.072	7.511	6.48	6.503	6.607
CRY2	rs3824872	Genotype	T/T	T/G	G/G	T/T	T/G	G/G	T/T	T/G	G/G
CRY2	rs3824872	Counts	359	2065	3130	194	1141	1733	165	924	1397
CRY2	rs3824872	Frequency	0.06464	0.3718	0.5636	0.06323	0.3719	0.5649	0.06637	0.3717	0.5619
CRY2	rs3824872	Mean	6.947	7.116	7.273	7.33	7.82	8.145	6.497	6.246	6.191
CRY2	rs3824872	Standard deviation	6.572	6.786	7.175	6.796	7.05	7.421	6.288	6.341	6.704
CRY2	rs1554338	Genotype	G/G	G/A	A/A	G/G	G/A	A/A	G/G	G/A	A/A
CRY2	rs1554338	Counts	13	502	5041	7	293	2770	6	209	2271
CRY2	rs1554338	Frequency	0.00234	0.09035	0.9073	0.00228	0.09544	0.9023	0.002414	0.08407	0.9135
CRY2	rs1554338	Mean	7.923	7.239	7.179	12.29	7.775	7.965	2.833	6.488	6.22
CRY2	rs1554338	Standard deviation	7.858	6.66	6.993	8.098	6.784	7.236	3.43	6.425	6.56
CRY1	rs4964513	Genotype	C/C	C/T	T/T	C/C	C/T	T/T	C/C	C/T	T/T
CRY1	rs4964513	Counts	81	1176	4270	50	623	2380	31	553	1890
CRY1	rs4964513	Frequency	0.01466	0.2128	0.7726	0.01638	0.2041	0.7796	0.01253	0.2235	0.7639
CRY1	rs4964513	Mean	7.049	7.289	7.159	8.02	7.95	7.955	5.484	6.544	6.156
CRY1	rs4964513	Standard deviation	7.617	7.133	6.926	7.372	7.308	7.2	7.865	6.861	6.427
CRY1	rs714359	Genotype	A/A	A/G	G/G	A/A	A/G	G/G	A/A	A/G	G/G
CRY1	rs714359	Counts	264	1907	3374	152	1058	1852	112	849	1522
CRY1	rs714359	Frequency	0.04761	0.3439	0.6085	0.04964	0.3455	0.6048	0.04511	0.3419	0.613
CRY1	rs714359	Mean	7.424	7.112	7.223	8.007	7.734	8.123	6.634	6.337	6.127
CRY1	rs714359	Standard deviation	7.304	6.788	7.079	7.375	6.967	7.395	7.165	6.479	6.512
CRY1	rs12821586	Genotype	A/A	A/G	G/G	A/A	A/G	G/G	A/A	A/G	G/G
CRY1	rs12821586	Counts	66	1086	4404	33	589	2449	33	497	1955
CRY1	rs12821586	Frequency	0.01188	0.1955	0.7927	0.01075	0.1918	0.7975	0.01328	0.2	0.7867
CRY1	rs12821586	Mean	6.121	7.202	7.212	8.061	8.012	7.961	4.182	6.241	6.273
CRY1	rs12821586	Standard deviation	6.306	6.999	7.001	7.838	7.566	7.161	3.405	6.131	6.68
CRY1	rs2287161	Genotype	C/C	C/G	G/G	C/C	C/G	G/G	C/C	C/G	G/G
CRY1	rs2287161	Counts	1362	2768	1396	736	1569	750	626	1199	646
CRY1	rs2287161	Frequency	0.2465	0.5009	0.2526	0.2409	0.5136	0.2455	0.2533	0.4852	0.2614
CRY1	rs2287161	Mean	7.154	7.304	7.045	8.014	7.964	7.98	6.144	6.44	5.96
CRY1	rs2287161	Standard deviation	7.073	7.016	6.859	7.301	7.116	7.45	6.659	6.79	5.926
CRY1	rs8192441	Genotype	C/C	C/A	A/A	C/C	C/A	A/A	C/C	C/A	A/A
CRY1	rs8192441	Counts	1	129	5425	0	67	3003	1	62	2422
CRY1	rs8192441	Frequency	0.00018	0.02322	0.9766	0	0.02182	0.9782	0.0004024	0.02495	0.9746
CRY1	rs8192441	Mean	5	7.837	7.181	NA	8.284	7.965	5	7.355	6.208
CRY1	rs8192441	Standard deviation	0	8.151	6.965	NA	9.155	7.2	0	6.947	6.534
CRY1	rs3741892	Genotype	C/C	C/G	G/G	C/C	C/G	G/G	C/C	C/G	G/G
CRY1	rs3741892	Counts	1332	2808	1414	732	1550	788	600	1258	626
CRY1	rs3741892	Frequency	0.2398	0.5056	0.2546	0.2384	0.5049	0.2567	0.2415	0.5064	0.252
CRY1	rs3741892	Mean	7.314	7.053	7.353	8.175	7.799	8.117	6.263	6.134	6.391
CRY1	rs3741892	Standard deviation	7.118	6.908	7.042	7.63	7.007	7.343	6.285	6.672	6.524
CRY1	rs10861688	Genotype	T/T	T/C	C/C	T/T	T/C	C/C	T/T	T/C	C/C
CRY1	rs10861688	Counts	159	1564	3830	83	863	2122	76	701	1708
CRY1	rs10861688	Frequency	0.02863	0.2816	0.6897	0.02705	0.2813	0.6917	0.03058	0.2821	0.6873
CRY1	rs10861688	Mean	6.855	7.352	7.146	7.59	8.244	7.881	6.053	6.254	6.234
CRY1	rs10861688	Standard deviation	6.504	7.094	6.972	6.757	7.366	7.217	6.16	6.585	6.545
CRY1	rs10861697	Genotype	C/C	C/G	G/G	C/C	C/G	G/G	C/C	C/G	G/G
CRY1	rs10861697	Counts	1293	2793	1461	707	1539	820	586	1254	641
CRY1	rs10861697	Frequency	0.2331	0.5035	0.2634	0.2306	0.502	0.2674	0.2362	0.5054	0.2584
CRY1	rs10861697	Mean	7.292	7.064	7.367	8.156	7.806	8.138	6.251	6.153	6.381
CRY1	rs10861697	Standard deviation	7.112	6.945	6.993	7.682	7.036	7.264	6.205	6.722	6.502
CRY1	rs2078074	Genotype	C/C	C/T	T/T	C/C	C/T	T/T	C/C	C/T	T/T
CRY1	rs2078074	Counts	984	2686	1870	540	1492	1029	444	1194	841
CRY1	rs2078074	Frequency	0.1776	0.4848	0.3375	0.1764	0.4874	0.3362	0.1791	0.4816	0.3392
CRY1	rs2078074	Mean	7.272	7.079	7.311	8.304	7.787	8.039	6.018	6.194	6.42
CRY1	rs2078074	Standard deviation	7.018	6.923	7.015	7.596	7.115	7.122	6.017	6.572	6.78
CRY1	rs59790130	Genotype	T/T	T/C	C/C	T/T	T/C	C/C	T/T	T/C	C/C
CRY1	rs59790130	Counts	24	663	4870	14	343	2714	10	320	2156
CRY1	rs59790130	Frequency	0.004319	0.1193	0.8764	0.004559	0.1117	0.8838	0.004023	0.1287	0.8673
CRY1	rs59790130	Mean	5.833	7.36	7.179	5.071	7.91	7.994	6.9	6.772	6.154
CRY1	rs59790130	Standard deviation	5.247	7.377	6.947	4.811	7.349	7.242	5.896	7.374	6.413
CRY1	rs10437895	Genotype	C/C	C/T	T/T	C/C	C/T	T/T	C/C	C/T	T/T
CRY1	rs10437895	Counts	1333	2807	1416	732	1550	788	601	1257	628
CRY1	rs10437895	Frequency	0.2399	0.5052	0.2549	0.2384	0.5049	0.2567	0.2418	0.5056	0.2526
CRY1	rs10437895	Mean	7.323	7.052	7.357	8.175	7.799	8.129	6.285	6.13	6.389
CRY1	rs10437895	Standard deviation	7.122	6.908	7.037	7.63	7.007	7.341	6.301	6.672	6.514
CRY1	rs10746077	Genotype	A/A	A/G	G/G	A/A	A/G	G/G	A/A	A/G	G/G
CRY1	rs10746077	Counts	986	2694	1873	543	1496	1030	443	1198	843
CRY1	rs10746077	Frequency	0.1776	0.4851	0.3373	0.1769	0.4875	0.3356	0.1783	0.4823	0.3394
CRY1	rs10746077	Mean	7.256	7.092	7.311	8.293	7.811	8.048	5.984	6.194	6.412
CRY1	rs10746077	Standard deviation	7.002	6.979	7.009	7.584	7.211	7.113	5.981	6.57	6.776
CRY1	rs11613557	Genotype	T/T	T/C	C/C	T/T	T/C	C/C	T/T	T/C	C/C
CRY1	rs11613557	Counts	24	663	4869	14	343	2714	10	320	2155
CRY1	rs11613557	Frequency	0.00432	0.1193	0.8763	0.004559	0.1117	0.8838	0.004024	0.1288	0.8672
CRY1	rs11613557	Mean	5.833	7.36	7.177	5.071	7.91	7.994	6.9	6.772	6.148
CRY1	rs11613557	Standard deviation	5.247	7.377	6.946	4.811	7.349	7.242	5.896	7.374	6.409
CRY1	rs2888896	Genotype	T/T	T/C	C/C	T/T	T/C	C/C	T/T	T/C	C/C
CRY1	rs2888896	Counts	984	2696	1871	542	1497	1030	442	1199	841
CRY1	rs2888896	Frequency	0.1773	0.4857	0.3371	0.1766	0.4878	0.3356	0.1781	0.4831	0.3388
CRY1	rs2888896	Mean	7.227	7.092	7.313	8.251	7.813	8.037	5.971	6.191	6.427
CRY1	rs2888896	Standard deviation	6.966	6.977	7.01	7.528	7.21	7.116	5.981	6.567	6.777
CRY1	rs11113179	Genotype	T/T	T/C	C/C	T/T	T/C	C/C	T/T	T/C	C/C
CRY1	rs11113179	Counts	37	807	4698	20	438	2604	17	369	2094
CRY1	rs11113179	Frequency	0.006676	0.1456	0.8477	0.006532	0.143	0.8504	0.006855	0.1488	0.8444
CRY1	rs11113179	Mean	6.676	6.88	7.253	7.3	7.797	8.001	5.941	5.791	6.324
CRY1	rs11113179	Standard deviation	6.633	6.512	7.076	7.263	6.891	7.307	5.942	5.856	6.662
CRY1	rs10746083	Genotype	T/T	T/C	C/C	T/T	T/C	C/C	T/T	T/C	C/C
CRY1	rs10746083	Counts	1330	2807	1414	731	1549	789	599	1258	625
CRY1	rs10746083	Frequency	0.2396	0.5057	0.2547	0.2382	0.5047	0.2571	0.2413	0.5068	0.2518
CRY1	rs10746083	Mean	7.313	7.054	7.359	8.167	7.801	8.125	6.27	6.134	6.39
CRY1	rs10746083	Standard deviation	7.123	6.91	7.044	7.629	7.012	7.341	6.302	6.672	6.529
CRY1	rs4964518	Genotype	T/T	T/C	C/C	T/T	T/C	C/C	T/T	T/C	C/C
CRY1	rs4964518	Counts	29	745	4784	16	400	2655	13	345	2129
CRY1	rs4964518	Frequency	0.005218	0.134	0.8607	0.00521	0.1303	0.8645	0.005227	0.1387	0.8561
CRY1	rs4964518	Mean	6.276	7.374	7.172	5.25	7.995	7.985	7.538	6.655	6.159
CRY1	rs4964518	Standard deviation	5.161	7.281	6.957	4.683	7.105	7.278	5.622	7.425	6.393
CRY1	rs7294758	Genotype	A/A	A/T	T/T	A/A	A/T	T/T	A/A	A/T	T/T
CRY1	rs7294758	Counts	0	92	5466	0	61	3010	0	31	2456
CRY1	rs7294758	Frequency	0	0.01655	0.9834	0	0.01986	0.9801	0	0.01246	0.9875
CRY1	rs7294758	Mean	NA	7.587	7.188	NA	8.377	7.963	NA	6.032	6.237
CRY1	rs7294758	Standard deviation	NA	6.281	7.004	NA	5.358	7.279	NA	7.648	6.529
CRY1	rs17289712	Genotype	G/G	G/A	A/A	G/G	G/A	A/A	G/G	G/A	A/A
CRY1	rs17289712	Counts	5	497	5053	4	270	2795	1	227	2258
CRY1	rs17289712	Frequency	0.0009001	0.08947	0.9096	0.001303	0.08798	0.9107	0.0004023	0.09131	0.9083
CRY1	rs17289712	Mean	4.2	7.36	7.184	4	8.444	7.936	5	6.07	6.254
CRY1	rs17289712	Standard deviation	1.643	7.138	6.982	1.826	7.999	7.173	0	5.709	6.624
CRY1	rs10778528	Genotype	G/G	G/T	T/T	G/G	G/T	T/T	G/G	G/T	T/T
CRY1	rs10778528	Counts	1294	2795	1467	707	1539	825	587	1256	642
CRY1	rs10778528	Frequency	0.2329	0.5031	0.264	0.2302	0.5011	0.2686	0.2362	0.5054	0.2584
CRY1	rs10778528	Mean	7.298	7.072	7.337	8.156	7.806	8.122	6.266	6.173	6.327
CRY1	rs10778528	Standard deviation	7.112	6.951	6.97	7.682	7.036	7.246	6.211	6.74	6.466

## Sheet: GHQ
Table S1j. Genotype counts, frequencies, means and standard deviations for successfully genotyped SNPs for General Health Questionnaire (GHQ).
Gene	SNP		All			Women			Men
TTC1	rs6878309	Genotype	C/C	C/T	T/T	C/C	C/T	T/T	C/C	C/T	T/T
TTC1	rs6878309	Counts	57	951	4631	31	512	2581	26	439	2050
TTC1	rs6878309	Frequency	0.01011	0.1686	0.8212	0.009923	0.1639	0.8262	0.01034	0.1746	0.8151
TTC1	rs6878309	Mean	2.474	1.776	1.858	3.032	1.807	2.019	1.808	1.74	1.655
TTC1	rs6878309	Standard deviation	3.213	2.802	2.934	3.341	2.787	3.049	2.98	2.824	2.769
TTC1	rs1402024	Genotype	G/G	G/A	A/A	G/G	G/A	A/A	G/G	G/A	A/A
TTC1	rs1402024	Counts	1	171	5460	1	89	3029	0	82	2431
TTC1	rs1402024	Frequency	0.0001776	0.03036	0.9695	0.0003206	0.02853	0.9711	0	0.03263	0.9674
TTC1	rs1402024	Mean	0	1.801	1.852	0	1.787	1.999	NA	1.817	1.668
TTC1	rs1402024	Standard deviation	0	2.724	2.919	0	2.648	3.018	NA	2.82	2.779
TTC1	rs41275305	Genotype	G/G	G/C	C/C	G/G	G/C	C/C	G/G	G/C	C/C
TTC1	rs41275305	Counts	0	30	5609	0	13	3113	0	17	2496
TTC1	rs41275305	Frequency	0	0.00532	0.9947	0	0.004159	0.9958	0	0.006765	0.9932
TTC1	rs41275305	Mean	NA	2.3	1.849	NA	2.231	1.995	NA	2.353	1.668
TTC1	rs41275305	Standard deviation	NA	3.282	2.913	NA	3.419	3.011	NA	3.278	2.777
TTC1	rs10515804	Genotype	T/T	T/C	C/C	T/T	T/C	C/C	T/T	T/C	C/C
TTC1	rs10515804	Counts	510	2398	2709	289	1313	1511	221	1085	1198
TTC1	rs10515804	Frequency	0.0908	0.4269	0.4823	0.09284	0.4218	0.4854	0.08826	0.4333	0.4784
TTC1	rs10515804	Mean	1.822	1.834	1.867	1.806	1.997	2.024	1.842	1.638	1.669
TTC1	rs10515804	Standard deviation	2.756	2.912	2.946	2.722	3.001	3.071	2.807	2.79	2.769
TTC1	rs2176830	Genotype	A/A	A/G	G/G	A/A	A/G	G/G	A/A	A/G	G/G
TTC1	rs2176830	Counts	32	726	4882	18	395	2712	14	331	2170
TTC1	rs2176830	Frequency	0.005674	0.1287	0.8656	0.00576	0.1264	0.8678	0.005567	0.1316	0.8628
TTC1	rs2176830	Mean	2.938	1.778	1.854	3.722	1.792	2.013	1.929	1.761	1.656
TTC1	rs2176830	Standard deviation	3.51	2.768	2.931	3.478	2.703	3.048	3.407	2.848	2.766
TTC1	rs12520927	Genotype	0/0	0/G	G/G	0/0	0/G	G/G	0/0	0/G	G/G
TTC1	rs12520927	Counts	0	0	5641	0	0	3126	0	0	2515
TTC1	rs12520927	Frequency	0	0	1	0	0	1	0	0	1
TTC1	rs12520927	Mean	NA	NA	1.851	NA	NA	1.996	NA	NA	1.672
TTC1	rs12520927	Standard deviation	NA	NA	2.915	NA	NA	3.012	NA	NA	2.78
TTC1	rs3733869	Genotype	T/T	T/C	C/C	T/T	T/C	C/C	T/T	T/C	C/C
TTC1	rs3733869	Counts	504	2348	2784	270	1298	1556	234	1050	1228
TTC1	rs3733869	Frequency	0.08943	0.4166	0.494	0.08643	0.4155	0.4981	0.09315	0.418	0.4889
TTC1	rs3733869	Mean	2.012	1.82	1.852	2.285	1.95	1.986	1.697	1.659	1.682
TTC1	rs3733869	Standard deviation	3.002	2.895	2.917	3.187	3.009	2.984	2.746	2.74	2.823
TTC1	rs6861719	Genotype	T/T	T/C	C/C	T/T	T/C	C/C	T/T	T/C	C/C
TTC1	rs6861719	Counts	285	1992	3356	152	1102	1866	133	890	1490
TTC1	rs6861719	Frequency	0.05059	0.3536	0.5958	0.04872	0.3532	0.5981	0.05292	0.3542	0.5929
TTC1	rs6861719	Mean	2.126	1.802	1.858	2.342	1.988	1.973	1.88	1.571	1.713
TTC1	rs6861719	Standard deviation	3.119	2.892	2.913	3.326	3.064	2.957	2.858	2.647	2.85
TTC1	rs1106055	Genotype	A/A	A/G	G/G	A/A	A/G	G/G	A/A	A/G	G/G
TTC1	rs1106055	Counts	587	2433	2610	312	1347	1462	275	1086	1148
TTC1	rs1106055	Frequency	0.1043	0.4321	0.4636	0.09997	0.4316	0.4684	0.1096	0.4328	0.4576
TTC1	rs1106055	Mean	1.98	1.816	1.86	2.288	1.909	2.018	1.629	1.701	1.658
TTC1	rs1106055	Standard deviation	2.923	2.897	2.933	3.137	2.979	3.017	2.622	2.79	2.812
TTC1	rs7715826	Genotype	T/T	T/C	C/C	T/T	T/C	C/C	T/T	T/C	C/C
TTC1	rs7715826	Counts	5	244	5392	4	124	2998	1	120	2394
TTC1	rs7715826	Frequency	0.0008864	0.04325	0.9559	0.00128	0.03967	0.9591	0.0003976	0.04771	0.9519
TTC1	rs7715826	Mean	1.4	1.742	1.856	1.75	1.742	2.006	0	1.742	1.669
TTC1	rs7715826	Standard deviation	2.191	2.619	2.929	2.363	2.597	3.029	0	2.652	2.787
CRY2	rs7121611	Genotype	A/A	A/T	T/T	A/A	A/T	T/T	A/A	A/T	T/T
CRY2	rs7121611	Counts	1191	2785	1658	643	1556	922	548	1229	736
CRY2	rs7121611	Frequency	0.2114	0.4943	0.2943	0.206	0.4986	0.2954	0.2181	0.4891	0.2929
CRY2	rs7121611	Mean	1.886	1.866	1.802	2.006	2.035	1.919	1.745	1.652	1.655
CRY2	rs7121611	Standard deviation	2.972	2.922	2.856	3.043	3.034	2.943	2.883	2.76	2.738
CRY2	rs7121775	Genotype	C/C	C/T	T/T	C/C	C/T	T/T	C/C	C/T	T/T
CRY2	rs7121775	Counts	380	2245	3013	205	1282	1636	175	963	1377
CRY2	rs7121775	Frequency	0.0674	0.3982	0.5344	0.06564	0.4105	0.5239	0.06958	0.3829	0.5475
CRY2	rs7121775	Mean	1.684	1.846	1.877	1.941	1.953	2.038	1.383	1.703	1.686
CRY2	rs7121775	Standard deviation	2.749	2.903	2.945	2.952	2.964	3.06	2.465	2.815	2.792
CRY2	rs61884508	Genotype	G/G	G/T	T/T	G/G	G/T	T/T	G/G	G/T	T/T
CRY2	rs61884508	Counts	1	234	5406	1	128	2997	0	106	2409
CRY2	rs61884508	Frequency	0.0001773	0.04148	0.9583	0.0003199	0.04095	0.9587	0	0.04215	0.9579
CRY2	rs61884508	Mean	8	1.615	1.86	8	1.922	1.997	NA	1.245	1.69
CRY2	rs61884508	Standard deviation	0	2.579	2.928	0	2.794	3.02	NA	2.25	2.799
CRY2	rs75065406	Genotype	T/T	T/C	C/C	T/T	T/C	C/C	T/T	T/C	C/C
CRY2	rs75065406	Counts	13	409	5218	8	231	2887	5	178	2331
CRY2	rs75065406	Frequency	0.002305	0.07252	0.9252	0.002559	0.0739	0.9235	0.001989	0.0708	0.9272
CRY2	rs75065406	Mean	1	1.795	1.858	1.625	1.797	2.012	0	1.792	1.667
CRY2	rs75065406	Standard deviation	2.236	2.906	2.917	2.722	2.893	3.023	0	2.93	2.77
CRY2	rs3747548	Genotype	A/A	A/C	C/C	A/A	A/C	C/C	A/A	A/C	C/C
CRY2	rs3747548	Counts	0	1	5639	0	1	3124	0	0	2515
CRY2	rs3747548	Frequency	0	0.0001773	0.9998	0	0.00032	0.9997	0	0	1
CRY2	rs3747548	Mean	NA	0	1.852	NA	0	1.996	NA	NA	1.672
CRY2	rs3747548	Standard deviation	NA	0	2.915	NA	0	3.013	NA	NA	2.78
CRY2	rs10838524	Genotype	G/G	G/A	A/A	G/G	G/A	A/A	G/G	G/A	A/A
CRY2	rs10838524	Counts	1306	2804	1526	704	1575	845	602	1229	681
CRY2	rs10838524	Frequency	0.2317	0.4975	0.2708	0.2254	0.5042	0.2705	0.2396	0.4893	0.2711
CRY2	rs10838524	Mean	1.85	1.881	1.803	2	2.04	1.914	1.674	1.677	1.667
CRY2	rs10838524	Standard deviation	2.935	2.932	2.872	3.029	3.035	2.96	2.813	2.782	2.754
CRY2	rs2292913	Genotype	T/T	T/C	C/C	T/T	T/C	C/C	T/T	T/C	C/C
CRY2	rs2292913	Counts	16	568	5055	6	329	2789	10	239	2266
CRY2	rs2292913	Frequency	0.002837	0.1007	0.8964	0.001921	0.1053	0.8928	0.003976	0.09503	0.901
CRY2	rs2292913	Mean	2.062	1.884	1.847	1.667	1.915	2.007	2.3	1.841	1.651
CRY2	rs2292913	Standard deviation	2.886	2.928	2.915	1.862	2.975	3.02	3.433	2.868	2.767
CRY2	rs7945565	Genotype	G/G	G/A	A/A	G/G	G/A	A/A	G/G	G/A	A/A
CRY2	rs7945565	Counts	1186	2790	1645	640	1559	913	546	1231	732
CRY2	rs7945565	Frequency	0.211	0.4964	0.2927	0.2057	0.501	0.2934	0.2176	0.4906	0.2917
CRY2	rs7945565	Mean	1.881	1.863	1.811	2.009	2.034	1.934	1.731	1.647	1.657
CRY2	rs7945565	Standard deviation	2.967	2.926	2.862	3.046	3.042	2.952	2.868	2.759	2.741
CRY2	rs1401419	Genotype	G/G	G/A	A/A	G/G	G/A	A/A	G/G	G/A	A/A
CRY2	rs1401419	Counts	1188	2794	1636	642	1562	906	546	1232	730
CRY2	rs1401419	Frequency	0.2115	0.4973	0.2912	0.2064	0.5023	0.2913	0.2177	0.4912	0.2911
CRY2	rs1401419	Mean	1.886	1.863	1.817	2.005	2.034	1.938	1.745	1.645	1.667
CRY2	rs1401419	Standard deviation	2.973	2.925	2.868	3.043	3.04	2.958	2.884	2.758	2.746
CRY2	rs72902437	Genotype	C/C	C/T	T/T	C/C	C/T	T/T	C/C	C/T	T/T
CRY2	rs72902437	Counts	2	302	5329	1	159	2959	1	143	2370
CRY2	rs72902437	Frequency	0.0003551	0.05361	0.946	0.0003206	0.05098	0.9487	0.0003978	0.05688	0.9427
CRY2	rs72902437	Mean	0.5	1.679	1.86	1	1.969	1.995	0	1.357	1.692
CRY2	rs72902437	Standard deviation	0.7071	2.789	2.922	0	3.117	3.007	0	2.342	2.804
CRY2	rs35488012	Genotype	0/0	0/G	G/G	0/0	0/G	G/G	0/0	0/G	G/G
CRY2	rs35488012	Counts	0	0	5641	0	0	3126	0	0	2515
CRY2	rs35488012	Frequency	0	0	1	0	0	1	0	0	1
CRY2	rs35488012	Mean	NA	NA	1.851	NA	NA	1.996	NA	NA	1.672
CRY2	rs35488012	Standard deviation	NA	NA	2.915	NA	NA	3.012	NA	NA	2.78
CRY2	rs7123390	Genotype	A/A	A/G	G/G	A/A	A/G	G/G	A/A	A/G	G/G
CRY2	rs7123390	Counts	425	2371	2835	235	1336	1547	190	1035	1288
CRY2	rs7123390	Frequency	0.07548	0.4211	0.5035	0.07537	0.4285	0.4962	0.07561	0.4119	0.5125
CRY2	rs7123390	Mean	1.682	1.832	1.886	1.877	1.981	2.019	1.442	1.64	1.725
CRY2	rs7123390	Standard deviation	2.734	2.886	2.96	2.88	2.979	3.057	2.529	2.751	2.832
CRY2	rs4755345	Genotype	A/A	A/G	G/G	A/A	A/G	G/G	A/A	A/G	G/G
CRY2	rs4755345	Counts	16	572	5051	6	332	2786	10	240	2265
CRY2	rs4755345	Frequency	0.002837	0.1014	0.8957	0.001921	0.1063	0.8918	0.003976	0.09543	0.9006
CRY2	rs4755345	Mean	2.062	1.867	1.849	1.667	1.892	2.009	2.3	1.833	1.652
CRY2	rs4755345	Standard deviation	2.886	2.924	2.915	1.862	2.969	3.021	3.433	2.866	2.768
CRY2	rs17787136	Genotype	G/G	G/C	C/C	G/G	G/C	C/C	G/G	G/C	C/C
CRY2	rs17787136	Counts	401	2300	2934	213	1315	1594	188	985	1340
CRY2	rs17787136	Frequency	0.07116	0.4082	0.5207	0.06823	0.4212	0.5106	0.07481	0.392	0.5332
CRY2	rs17787136	Mean	1.721	1.848	1.873	1.967	1.957	2.035	1.441	1.703	1.681
CRY2	rs17787136	Standard deviation	2.771	2.911	2.94	2.967	2.976	3.052	2.508	2.817	2.79
CRY2	rs10838527	Genotype	G/G	G/A	A/A	G/G	G/A	A/A	G/G	G/A	A/A
CRY2	rs10838527	Counts	86	1187	4366	51	649	2425	35	538	1941
CRY2	rs10838527	Frequency	0.01525	0.2105	0.7743	0.01632	0.2077	0.776	0.01392	0.214	0.7721
CRY2	rs10838527	Mean	2.058	1.875	1.841	2.098	2.054	1.979	2	1.66	1.669
CRY2	rs10838527	Standard deviation	3.219	2.965	2.896	3.087	3.152	2.974	3.447	2.708	2.788
CRY2	rs2292910	Genotype	A/A	A/C	C/C	A/A	A/C	C/C	A/A	A/C	C/C
CRY2	rs2292910	Counts	634	2599	2402	362	1452	1307	272	1147	1095
CRY2	rs2292910	Frequency	0.1125	0.4612	0.4263	0.116	0.4652	0.4188	0.1082	0.4562	0.4356
CRY2	rs2292910	Mean	1.811	1.808	1.912	2.033	1.903	2.094	1.515	1.688	1.695
CRY2	rs2292910	Standard deviation	2.882	2.844	3.001	3.058	2.886	3.137	2.607	2.786	2.816
CRY2	rs3824872	Genotype	T/T	T/G	G/G	T/T	T/G	G/G	T/T	T/G	G/G
CRY2	rs3824872	Counts	359	2095	3182	195	1162	1765	164	933	1417
CRY2	rs3824872	Frequency	0.0637	0.3717	0.5646	0.06246	0.3722	0.5653	0.06523	0.3711	0.5636
CRY2	rs3824872	Mean	1.827	1.887	1.832	1.887	2.021	1.994	1.756	1.721	1.629
CRY2	rs3824872	Standard deviation	2.873	2.961	2.891	2.935	3.067	2.988	2.805	2.816	2.754
CRY2	rs1554338	Genotype	G/G	G/A	A/A	G/G	G/A	A/A	G/G	G/A	A/A
CRY2	rs1554338	Counts	13	511	5115	7	298	2820	6	213	2295
CRY2	rs1554338	Frequency	0.002305	0.09062	0.9071	0.00224	0.09536	0.9024	0.002387	0.08473	0.9129
CRY2	rs1554338	Mean	2.769	1.751	1.857	4.429	1.889	1.997	0.8333	1.559	1.685
CRY2	rs1554338	Standard deviation	3.492	2.754	2.926	4.036	2.799	3.024	1.169	2.685	2.792
CRY1	rs4964513	Genotype	C/C	C/T	T/T	C/C	C/T	T/T	C/C	C/T	T/T
CRY1	rs4964513	Counts	82	1192	4336	50	632	2426	32	560	1910
CRY1	rs4964513	Frequency	0.01462	0.2125	0.7729	0.01609	0.2033	0.7806	0.01279	0.2238	0.7634
CRY1	rs4964513	Mean	1.854	1.958	1.808	2.18	2.112	1.945	1.344	1.784	1.634
CRY1	rs4964513	Standard deviation	3.096	3.019	2.865	3.342	3.167	2.943	2.635	2.836	2.754
CRY1	rs714359	Genotype	A/A	A/G	G/G	A/A	A/G	G/G	A/A	A/G	G/G
CRY1	rs714359	Counts	268	1932	3428	153	1070	1894	115	862	1534
CRY1	rs714359	Frequency	0.04762	0.3433	0.6091	0.04909	0.3433	0.6076	0.0458	0.3433	0.6109
CRY1	rs714359	Mean	1.955	1.828	1.852	2.039	1.879	2.06	1.843	1.766	1.595
CRY1	rs714359	Standard deviation	2.988	2.867	2.932	3.002	2.908	3.074	2.978	2.815	2.726
CRY1	rs12821586	Genotype	A/A	A/G	G/G	A/A	A/G	G/G	A/A	A/G	G/G
CRY1	rs12821586	Counts	69	1104	4466	35	600	2491	34	504	1975
CRY1	rs12821586	Frequency	0.01224	0.1958	0.792	0.0112	0.1919	0.7969	0.01353	0.2006	0.7859
CRY1	rs12821586	Mean	1.493	1.872	1.852	2	2.012	1.992	0.9706	1.706	1.676
CRY1	rs12821586	Standard deviation	2.405	2.984	2.906	2.787	3.101	2.995	1.834	2.833	2.78
CRY1	rs2287161	Genotype	C/C	C/G	G/G	C/C	C/G	G/G	C/C	C/G	G/G
CRY1	rs2287161	Counts	1382	2814	1412	756	1599	754	626	1215	658
CRY1	rs2287161	Frequency	0.2464	0.5018	0.2518	0.2432	0.5143	0.2425	0.2505	0.4862	0.2633
CRY1	rs2287161	Mean	1.726	1.921	1.839	1.967	2.029	1.963	1.436	1.779	1.696
CRY1	rs2287161	Standard deviation	2.813	2.965	2.913	2.972	3.035	3.014	2.581	2.866	2.788
CRY1	rs8192441	Genotype	C/C	C/A	A/A	C/C	C/A	A/A	C/C	C/A	A/A
CRY1	rs8192441	Counts	1	133	5504	0	71	3054	1	62	2450
CRY1	rs8192441	Frequency	0.0001774	0.02359	0.9762	0	0.02272	0.9773	0.0003979	0.02467	0.9749
CRY1	rs8192441	Mean	0	1.789	1.854	NA	2.141	1.993	0	1.387	1.68
CRY1	rs8192441	Standard deviation	0	2.736	2.92	NA	3.091	3.011	0	2.22	2.793
CRY1	rs3741892	Genotype	C/C	C/G	G/G	C/C	C/G	G/G	C/C	C/G	G/G
CRY1	rs3741892	Counts	1355	2841	1441	751	1566	808	604	1275	633
CRY1	rs3741892	Frequency	0.2404	0.504	0.2556	0.2403	0.5011	0.2586	0.2404	0.5076	0.252
CRY1	rs3741892	Mean	1.838	1.849	1.866	2.032	1.976	1.998	1.598	1.693	1.698
CRY1	rs3741892	Standard deviation	2.882	2.92	2.939	3.068	2.988	3.011	2.614	2.827	2.838
CRY1	rs10861688	Genotype	T/T	T/C	C/C	T/T	T/C	C/C	T/T	T/C	C/C
CRY1	rs10861688	Counts	161	1594	3881	84	885	2154	77	709	1727
CRY1	rs10861688	Frequency	0.02857	0.2828	0.6886	0.0269	0.2834	0.6897	0.03064	0.2821	0.6872
CRY1	rs10861688	Mean	1.516	1.934	1.832	1.607	2.068	1.982	1.416	1.767	1.644
CRY1	rs10861688	Standard deviation	2.625	2.999	2.892	2.724	3.101	2.987	2.525	2.86	2.758
CRY1	rs10861697	Genotype	C/C	C/G	G/G	C/C	C/G	G/G	C/C	C/G	G/G
CRY1	rs10861697	Counts	1314	2826	1489	724	1556	840	590	1270	649
CRY1	rs10861697	Frequency	0.2334	0.502	0.2645	0.2321	0.4987	0.2692	0.2352	0.5062	0.2587
CRY1	rs10861697	Mean	1.845	1.851	1.862	2.046	1.975	1.996	1.598	1.698	1.687
CRY1	rs10861697	Standard deviation	2.894	2.928	2.917	3.099	2.992	2.986	2.601	2.843	2.819
CRY1	rs2078074	Genotype	C/C	C/T	T/T	C/C	C/T	T/T	C/C	C/T	T/T
CRY1	rs2078074	Counts	996	2725	1900	551	1513	1051	445	1212	849
CRY1	rs2078074	Frequency	0.1772	0.4848	0.338	0.1769	0.4857	0.3374	0.1776	0.4836	0.3388
CRY1	rs2078074	Mean	1.827	1.847	1.866	2.027	1.966	2.012	1.58	1.698	1.684
CRY1	rs2078074	Standard deviation	2.88	2.922	2.918	3.068	2.997	2.998	2.61	2.819	2.807
CRY1	rs59790130	Genotype	T/T	T/C	C/C	T/T	T/C	C/C	T/T	T/C	C/C
CRY1	rs59790130	Counts	23	675	4942	13	353	2760	10	322	2182
CRY1	rs59790130	Frequency	0.004078	0.1197	0.8762	0.004159	0.1129	0.8829	0.003978	0.1281	0.8679
CRY1	rs59790130	Mean	1.565	1.939	1.841	1.308	2.173	1.976	1.9	1.683	1.67
CRY1	rs59790130	Standard deviation	2.711	2.963	2.91	2.594	3.168	2.994	2.961	2.702	2.792
CRY1	rs10437895	Genotype	C/C	C/T	T/T	C/C	C/T	T/T	C/C	C/T	T/T
CRY1	rs10437895	Counts	1356	2840	1443	751	1566	808	605	1274	635
CRY1	rs10437895	Frequency	0.2405	0.5036	0.2559	0.2403	0.5011	0.2586	0.2407	0.5068	0.2526
CRY1	rs10437895	Mean	1.841	1.848	1.866	2.032	1.976	2.002	1.605	1.692	1.693
CRY1	rs10437895	Standard deviation	2.883	2.92	2.938	3.068	2.988	3.011	2.618	2.828	2.835
CRY1	rs10746077	Genotype	A/A	A/G	G/G	A/A	A/G	G/G	A/A	A/G	G/G
CRY1	rs10746077	Counts	999	2733	1904	554	1517	1053	445	1216	851
CRY1	rs10746077	Frequency	0.1773	0.4849	0.3378	0.1773	0.4856	0.3371	0.1771	0.4841	0.3388
CRY1	rs10746077	Mean	1.813	1.854	1.866	2.02	1.975	2.015	1.555	1.702	1.68
CRY1	rs10746077	Standard deviation	2.862	2.931	2.916	3.062	3.009	2.996	2.572	2.825	2.805
CRY1	rs11613557	Genotype	T/T	T/C	C/C	T/T	T/C	C/C	T/T	T/C	C/C
CRY1	rs11613557	Counts	23	675	4941	13	353	2760	10	322	2181
CRY1	rs11613557	Frequency	0.004079	0.1197	0.8762	0.004159	0.1129	0.8829	0.003979	0.1281	0.8679
CRY1	rs11613557	Mean	1.565	1.939	1.84	1.308	2.173	1.976	1.9	1.683	1.668
CRY1	rs11613557	Standard deviation	2.711	2.963	2.91	2.594	3.168	2.994	2.961	2.702	2.791
CRY1	rs2888896	Genotype	T/T	T/C	C/C	T/T	T/C	C/C	T/T	T/C	C/C
CRY1	rs2888896	Counts	997	2735	1902	553	1518	1053	444	1217	849
CRY1	rs2888896	Frequency	0.177	0.4854	0.3376	0.177	0.4859	0.3371	0.1769	0.4849	0.3382
CRY1	rs2888896	Mean	1.799	1.854	1.866	2.002	1.976	2.012	1.547	1.701	1.684
CRY1	rs2888896	Standard deviation	2.845	2.931	2.917	3.035	3.008	2.995	2.57	2.825	2.807
CRY1	rs11113179	Genotype	T/T	T/C	C/C	T/T	T/C	C/C	T/T	T/C	C/C
CRY1	rs11113179	Counts	38	811	4775	21	438	2657	17	373	2118
CRY1	rs11113179	Frequency	0.006757	0.1442	0.849	0.006739	0.1406	0.8527	0.006778	0.1487	0.8445
CRY1	rs11113179	Mean	1.842	1.856	1.849	1.667	2	1.995	2.059	1.686	1.667
CRY1	rs11113179	Standard deviation	2.697	2.872	2.923	2.817	2.965	3.022	2.609	2.753	2.784
CRY1	rs10746083	Genotype	T/T	T/C	C/C	T/T	T/C	C/C	T/T	T/C	C/C
CRY1	rs10746083	Counts	1353	2840	1441	750	1565	809	603	1275	632
CRY1	rs10746083	Frequency	0.2401	0.5041	0.2558	0.2401	0.501	0.259	0.2402	0.508	0.2518
CRY1	rs10746083	Mean	1.843	1.848	1.867	2.04	1.974	1.996	1.599	1.693	1.701
CRY1	rs10746083	Standard deviation	2.884	2.92	2.939	3.069	2.989	3.01	2.616	2.827	2.84
CRY1	rs4964518	Genotype	T/T	T/C	C/C	T/T	T/C	C/C	T/T	T/C	C/C
CRY1	rs4964518	Counts	28	761	4852	15	413	2698	13	348	2154
CRY1	rs4964518	Frequency	0.004964	0.1349	0.8601	0.004798	0.1321	0.8631	0.005169	0.1384	0.8565
CRY1	rs4964518	Mean	1.643	1.895	1.845	1.267	2.116	1.981	2.077	1.632	1.675
CRY1	rs4964518	Standard deviation	2.527	2.899	2.92	2.434	3.043	3.011	2.66	2.7	2.794
CRY1	rs7294758	Genotype	A/A	A/T	T/T	A/A	A/T	T/T	A/A	A/T	T/T
CRY1	rs7294758	Counts	0	96	5545	0	64	3062	0	32	2483
CRY1	rs7294758	Frequency	0	0.01702	0.983	0	0.02047	0.9795	0	0.01272	0.9873
CRY1	rs7294758	Mean	NA	1.594	1.856	NA	1.734	2.001	NA	1.312	1.676
CRY1	rs7294758	Standard deviation	NA	2.251	2.925	NA	2.11	3.028	NA	2.52	2.783
CRY1	rs17289712	Genotype	G/G	G/A	A/A	G/G	G/A	A/A	G/G	G/A	A/A
CRY1	rs17289712	Counts	5	507	5126	4	277	2843	1	230	2283
CRY1	rs17289712	Frequency	0.0008868	0.08993	0.9092	0.00128	0.08867	0.9101	0.0003978	0.09149	0.9081
CRY1	rs17289712	Mean	0.6	1.937	1.845	0.5	2.199	1.979	1	1.622	1.678
CRY1	rs17289712	Standard deviation	0.5477	2.973	2.911	0.5774	3.178	2.998	0	2.678	2.791
CRY1	rs10778528	Genotype	G/G	G/T	T/T	G/G	G/T	T/T	G/G	G/T	T/T
CRY1	rs10778528	Counts	1315	2828	1496	724	1556	846	591	1272	650
CRY1	rs10778528	Frequency	0.2332	0.5015	0.2653	0.2316	0.4978	0.2706	0.2352	0.5062	0.2587
CRY1	rs10778528	Mean	1.848	1.853	1.852	2.046	1.975	1.991	1.606	1.704	1.672
CRY1	rs10778528	Standard deviation	2.895	2.93	2.908	3.099	2.992	2.977	2.605	2.846	2.807

[truncated: 2 more sheets: MBI, GSS]
