# Supplementary material for: CRY2 Genetic Variants Associate with Dysthymia
Source: PLoS One. 2013 Aug 8;8(8):e71450. doi: 10.1371/journal.pone.0071450 (PMC3738504; doi:10.1371/journal.pone.0071450)
Supplement: Table S2 — Results from the single SNP and haplotype association analyses. (XLS) [file pone.0071450.s002.xls]

## Sheet: ADD
Table S2a. Results from the single SNP association analyses in the additive model.
Phenotype	Gene	SNP	A1	OR / BETA	L95	U95	p-value	Empirical p-value	q-value
Dysthymia	CRY2	rs10838524	G	1.752	1.354	2.267	2.033e-05		0.0379093
Dysthymia	CRY2	rs7121611	A	1.736	1.345	2.239	2.2e-05		0.0379093
Dysthymia	CRY2	rs7945565	G	1.712	1.325	2.211	3.853e-05		0.0379093
Dysthymia	CRY2	rs1401419	G	1.709	1.323	2.208	4.144e-05		0.0379093
Dysthymia	CRY2	rs3824872	T	0.5188	0.3655	0.7362	0.0002384		0.0778887
Depressive disorders	CRY2	rs7121611	A	1.299	1.107	1.523	0.001298		0.247377
Depressive disorders	CRY2	rs7945565	G	1.296	1.104	1.521	0.001533		0.26969
Depressive disorders	CRY2	rs1401419	G	1.285	1.095	1.507	0.002167		0.350912
Depressive disorders	CRY2	rs4755345	A	0.4897	0.3089	0.7761	0.002377		0.350912
Depressive disorders	CRY2	rs2292913	T	0.493	0.3111	0.7814	0.002614		0.356907
Dysthymia	CRY2	rs4755345	A	0.1896	0.06032	0.5961	0.004437		0.420442
Depressive disorders	CRY2	rs2292910	A	0.7758	0.6509	0.9245	0.00455		0.420442
Dysthymia	CRY2	rs2292913	T	0.1909	0.06072	0.6	0.004596		0.420442
Depressive disorders	TTC1	rs10515804	T	1.266	1.07	1.498	0.006018		0.519365
Major depressive disorder	TTC1	rs10515804	T	1.301	1.075	1.574	0.006883		0.567911
Panic disorder	CRY1	rs2287161	C	0.6757	0.5083	0.8982	0.006953		0.567911
Depressive disorders	CRY2	rs10838524	G	1.24	1.058	1.455	0.008116		0.629196
Dysthymia	CRY2	rs2292910	A	0.6878	0.5177	0.9137	0.009802		0.679308
GSS	CRY1	rs10861688	T	0.197	0.04525	0.3487	0.01097	0.011	0.708648
Comorbid depressive disorders	CRY2	rs4755345	A	0.359	0.1582	0.8145	0.01426		0.742004
Comorbid depressive disorders	CRY2	rs2292913	T	0.3613	0.1593	0.8198	0.01488		0.747924
Major depressive disorder	CRY2	rs2292910	A	0.7865	0.6448	0.9592	0.01773		0.755557
Major depressive disorder	CRY2	rs4755345	A	0.5483	0.3327	0.9037	0.01841		0.755557
Comorbid depressive disorders	CRY2	rs7121611	A	1.331	1.048	1.692	0.01931		0.755557
Major depressive disorder	CRY2	rs2292913	T	0.5522	0.3351	0.91	0.01981		0.755557
Major depressive disorder	CRY2	rs61884508	G	0.2561	0.0809	0.8105	0.02048		0.755557
Comorbid depressive disorders	CRY2	rs7945565	G	1.327	1.044	1.688	0.02096		0.755557
Dysthymia	CRY1	rs8192441	C	2.509	1.149	5.481	0.02098		0.755557
GSS	CRY1	rs11113179	T	-0.2459	-0.4557	-0.0361	0.02165	0.0213	0.755557
Comorbid depressive disorders	CRY2	rs1401419	G	1.325	1.041	1.686	0.02201		0.755557
MBI	CRY2	rs7121611	A	0.05003	0.005669	0.0944	0.02715	0.0291	0.897916
MBI	CRY2	rs10838524	G	0.04955	0.005458	0.09365	0.02769	0.0303	0.899459
Major depressive disorder	CRY2	rs7945565	G	1.218	1.016	1.461	0.03287		0.903844
Major depressive disorder	CRY2	rs7121611	A	1.213	1.013	1.453	0.03537		0.913789
Depressive disorders	CRY2	rs3824872	T	0.8156	0.6728	0.9886	0.03781		0.939907
Comorbid alcohol use disorders	CRY2	rs4755345	A	0.3483	0.1281	0.9471	0.03879		0.948198
Comorbid alcohol use disorders	CRY2	rs2292913	T	0.3504	0.1289	0.9527	0.03989		0.948216
MBI	CRY2	rs7945565	G	0.04691	0.002379	0.09145	0.03903	0.0413	0.954104
Comorbid depressive disorders	CRY2	rs10838524	G	1.284	1.01	1.633	0.04134		0.954104
Major depressive disorder	CRY2	rs1401419	G	1.206	1.006	1.445	0.0427		0.961776
MBI	CRY2	rs1401419	G	0.04631	0.001727	0.09089	0.04184	0.0443	0.961776
Dysthymia	TTC1	rs2176830	A	0.5205	0.2744	0.9874	0.04562		0.961776
Panic disorder	CRY2	rs75065406	T	0.2431	0.06032	0.9794	0.04668		0.961776
Panic disorder	CRY1	rs12821586	A	1.478	1.005	2.174	0.04697		0.963412
Comorbid anxiety disorders	CRY2	rs4755345	A	0.4445	0.1955	1.011	0.05299		1
Comorbid depressive disorders	CRY2	rs2292910	A	0.7694	0.5896	1.004	0.05347		1
Comorbid anxiety disorders	CRY2	rs2292913	T	0.4472	0.1967	1.017	0.05479		1
Depressive disorders	CRY2	rs7123390	A	0.8364	0.6946	1.007	0.05954		1
Comorbid depressive disorders	CRY2	rs3824872	T	0.7542	0.5589	1.018	0.06493		1
Panic disorder	CRY1	rs17289712	G	1.655	0.9546	2.871	0.07273		1
BDI	CRY2	rs7121611	A	0.2244	-0.0257	0.4746	0.0787	0.07389	1
BDI	CRY2	rs7945565	G	0.2229	-0.028	0.4738	0.08169	0.07709	1
MBI	CRY2	rs7121775	C	-0.04406	-0.09359	0.005469	0.08133	0.08229	1
Panic disorder	CRY2	rs7121611	A	0.7797	0.5888	1.032	0.0824		1
Major depressive disorder	TTC1	rs1402024	G	0.3619	0.1146	1.143	0.0832		1
Depressive disorders	CRY2	rs61884508	G	0.5337	0.2593	1.099	0.08829		1
Panic disorder	CRY1	rs714359	A	1.315	0.9596	1.803	0.08839		1
MBI	TTC1	rs10515804	T	0.04176	-0.006691	0.09021	0.09126	0.08969	1
Major depressive disorder	CRY2	rs7123390	A	0.8342	0.6757	1.03	0.09168		1
BDI	CRY2	rs1401419	G	0.212	-0.03928	0.4633	0.09826	0.09399	1
Panic disorder	CRY2	rs7945565	G	0.7895	0.5961	1.046	0.09924		1
Anxiety disorders	CRY2	rs75065406	T	0.5869	0.3111	1.107	0.0998		1
Comorbid anxiety disorders	CRY2	rs61884508	G	0.1913	0.02652	1.379	0.1008		1
GSS	CRY1	rs714359	A	0.1142	-0.02303	0.2515	0.1029	0.1036	1
Anxiety disorders	CRY2	rs1554338	G	0.6276	0.3565	1.105	0.1065		1
Panic disorder	CRY2	rs10838524	G	0.7986	0.605	1.054	0.1123		1
Dysthymia	CRY1	rs2078074	C	0.8111	0.6256	1.052	0.114		1
MBI	CRY2	rs7123390	A	-0.03939	-0.08861	0.009824	0.1168	0.1149	1
Depressive disorders	TTC1	rs6878309	C	0.7924	0.5921	1.06	0.1175		1
MBI	CRY2	rs2292910	A	-0.03727	-0.08406	0.009522	0.1186	0.1177	1
Depressive disorders	TTC1	rs2176830	A	0.7621	0.5422	1.071	0.1178		1
Dysthymia	CRY1	rs2888896	T	0.8157	0.6305	1.055	0.121		1
Dysthymia	CRY1	rs10746077	A	0.8159	0.6307	1.055	0.1213		1
Panic disorder	CRY2	rs1401419	G	0.8032	0.6065	1.064	0.1261		1
Comorbid anxiety disorders	CRY2	rs7121611	A	1.227	0.9439	1.595	0.1263		1
GHQ	CRY1	rs4964513	C	0.1268	-0.03745	0.291	0.1303	0.1267	1
BDI	CRY2	rs10838524	G	0.1933	-0.05598	0.4426	0.1286	0.1275	1
Comorbid anxiety disorders	CRY2	rs7945565	G	1.224	0.9404	1.592	0.1331		1
Comorbid anxiety disorders	CRY2	rs1401419	G	1.221	0.938	1.589	0.1378		1
GSS	TTC1	rs2176830	A	-0.1654	-0.3871	0.05633	0.1438	0.1382	1
Anxiety disorders	CRY1	rs12821586	A	1.245	0.9318	1.663	0.1383		1
Panic disorder	CRY1	rs10746083	T	1.235	0.934	1.633	0.1385		1
Panic disorder	CRY1	rs10437895	C	1.235	0.9335	1.633	0.1395		1
Anxiety disorders	CRY1	rs17289712	G	1.372	0.9008	2.089	0.1407		1
Comorbid depressive disorders	CRY2	rs72902437	C	0.4716	0.1726	1.288	0.1427		1
GSS	CRY2	rs72902437	C	0.2601	-0.08546	0.6057	0.1402	0.1446	1
Comorbid anxiety disorders	CRY2	rs10838527	G	0.7093	0.4443	1.132	0.1502		1
Major depressive disorder	TTC1	rs6878309	C	0.7842	0.5626	1.093	0.1513		1
Major depressive disorder	CRY1	rs10861688	T	0.8297	0.6424	1.072	0.1527		1
Dysthymia	CRY2	rs7121775	C	0.803	0.5941	1.086	0.1538		1
GSS	CRY2	rs1554338	G	-0.1913	-0.4572	0.07456	0.1585	0.1561	1
Anxiety disorders	CRY2	rs61884508	G	0.5206	0.2112	1.283	0.1562		1
Dysthymia	CRY2	rs7123390	A	0.807	0.5998	1.086	0.1568		1
Comorbid alcohol use disorders	CRY2	rs7121611	A	1.224	0.9248	1.621	0.1573		1
Comorbid alcohol use disorders	CRY2	rs7945565	G	1.222	0.9222	1.619	0.1626		1
Comorbid alcohol use disorders	TTC1	rs10515804	T	1.239	0.9167	1.675	0.1632		1
Depressive disorders	TTC1	rs1402024	G	0.5573	0.2442	1.272	0.165		1
Dysthymia	CRY1	rs3741892	C	0.8377	0.651	1.078	0.1688		1
Comorbid alcohol use disorders	CRY2	rs1401419	G	1.219	0.9194	1.616	0.169		1
Dysthymia	CRY1	rs10437895	C	0.8385	0.6516	1.079	0.1708		1
Dysthymia	CRY1	rs10746083	T	0.839	0.6521	1.08	0.1724		1
Comorbid anxiety disorders	CRY2	rs3824872	T	0.7988	0.5777	1.104	0.1741		1
Comorbid alcohol use disorders	CRY2	rs3824872	T	0.7843	0.5521	1.114	0.1748		1
GSS	TTC1	rs6878309	C	-0.1339	-0.3267	0.05894	0.1736	0.1759	1
Panic disorder	CRY1	rs2078074	C	1.21	0.9176	1.597	0.1767		1
Panic disorder	CRY1	rs3741892	C	1.211	0.9149	1.604	0.1806		1
Panic disorder	CRY1	rs10746077	A	1.206	0.9144	1.591	0.1845		1
Panic disorder	CRY1	rs2888896	T	1.206	0.9144	1.592	0.1845		1
Major depressive disorder	CRY2	rs10838524	G	1.129	0.9432	1.352	0.1856		1
Comorbid alcohol use disorders	CRY2	rs10838524	G	1.208	0.9119	1.601	0.1876		1
Depressive disorders	CRY2	rs7121775	C	0.8827	0.7326	1.064	0.1894		1
Comorbid depressive disorders	TTC1	rs10515804	T	1.187	0.9186	1.534	0.19		1
Comorbid anxiety disorders	CRY2	rs75065406	T	0.5526	0.2271	1.345	0.1912		1
GHQ	CRY2	rs7123390	A	-0.08073	-0.2012	0.03979	0.1893	0.1916	1
BDI	CRY1	rs8192441	C	0.7772	-0.3791	1.934	0.1878	0.1918	1
Panic disorder	CRY1	rs10861688	T	0.7642	0.5098	1.145	0.1928		1
BDI	CRY2	rs3824872	T	-0.1893	-0.4765	0.09788	0.1964	0.1931	1
Comorbid alcohol use disorders	CRY2	rs72902437	C	0.4627	0.1449	1.478	0.1933		1
Panic disorder	CRY1	rs10778528	G	1.203	0.9104	1.589	0.1939		1
Comorbid depressive disorders	CRY1	rs10778528	G	1.172	0.9211	1.492	0.1964		1
Comorbid depressive disorders	CRY2	rs10838527	G	0.7614	0.5034	1.151	0.1965		1
Panic disorder	CRY1	rs10861697	C	1.199	0.9074	1.584	0.2019		1
Depressive disorders	CRY1	rs10861688	T	0.8659	0.6936	1.081	0.2034		1
Depressive disorders	CRY1	rs714359	A	1.129	0.9359	1.363	0.2046		1
GSS	CRY1	rs17289712	G	0.179	-0.09711	0.455	0.204	0.2048	1
MBI	CRY2	rs17787136	G	-0.03138	-0.08049	0.01773	0.2105	0.205	1
Comorbid depressive disorders	CRY1	rs10861697	C	1.169	0.9181	1.488	0.2054		1
Dysthymia	TTC1	rs6861719	T	1.202	0.9027	1.6	0.208		1
Comorbid anxiety disorders	CRY2	rs2292910	A	0.8313	0.6229	1.109	0.2097		1
Dysthymia	CRY1	rs10861697	C	0.8514	0.6618	1.095	0.2106		1
Comorbid anxiety disorders	CRY1	rs10746083	T	1.185	0.9084	1.546	0.2108		1
Comorbid anxiety disorders	CRY1	rs10437895	C	1.185	0.9081	1.545	0.2117		1
Anxiety disorders	CRY1	rs2287161	C	0.8827	0.7252	1.074	0.2131		1
Dysthymia	CRY1	rs10778528	G	0.8542	0.6641	1.099	0.2196		1
Comorbid alcohol use disorders	CRY2	rs2292910	A	0.8248	0.6056	1.123	0.2216		1
Panic disorder	CRY2	rs3824872	T	1.21	0.89	1.646	0.2236		1
Anxiety disorders	CRY2	rs1401419	G	1.128	0.9287	1.37	0.2246		1
Comorbid anxiety disorders	CRY1	rs10778528	G	1.178	0.904	1.536	0.2249		1
GHQ	CRY2	rs2292910	A	-0.0712	-0.1856	0.04317	0.2225	0.2258	1
Comorbid depressive disorders	CRY1	rs4964513	C	1.234	0.8761	1.737	0.2291		1
Comorbid anxiety disorders	CRY1	rs10861697	C	1.175	0.9011	1.532	0.2337		1
Comorbid anxiety disorders	CRY1	rs17289712	G	1.404	0.7991	2.468	0.2378		1
Dysthymia	TTC1	rs6878309	C	0.7517	0.4675	1.208	0.2386		1
Comorbid alcohol use disorders	TTC1	rs7715826	T	1.578	0.7346	3.388	0.2424		1
Anxiety disorders	CRY2	rs4755345	A	0.7539	0.4693	1.211	0.2427		1
Anxiety disorders	CRY2	rs7945565	G	1.12	0.9223	1.36	0.2528		1
Anxiety disorders	CRY2	rs2292913	T	0.7585	0.4722	1.218	0.253		1
MBI	CRY1	rs3741892	C	0.02502	-0.01876	0.06879	0.2627	0.2607	1
Major depressive disorder	CRY1	rs714359	A	1.129	0.912	1.398	0.2649		1
Comorbid anxiety disorders	CRY1	rs3741892	C	1.164	0.8912	1.52	0.2651		1
Anxiety disorders	CRY1	rs714359	A	1.139	0.9048	1.433	0.2681		1
GSS	CRY1	rs2287161	C	-0.06347	-0.1772	0.05029	0.2742	0.2734	1
Anxiety disorders	CRY2	rs7121611	A	1.114	0.918	1.352	0.2738		1
Comorbid depressive disorders	CRY2	rs7123390	A	0.855	0.6454	1.133	0.2752		1
MBI	CRY1	rs10861697	C	0.02458	-0.01927	0.06842	0.272	0.2761	1
Comorbid alcohol use disorders	CRY1	rs10861688	T	0.7978	0.5312	1.198	0.2761		1
Comorbid anxiety disorders	CRY2	rs72902437	C	0.5741	0.2096	1.572	0.2803		1
Major depressive disorder	TTC1	rs3733869	T	0.8973	0.7356	1.095	0.2854		1
GHQ	CRY2	rs7121775	C	-0.06659	-0.1891	0.05587	0.2866	0.2863	1
Anxiety disorders	CRY1	rs10746083	T	1.113	0.9144	1.354	0.2864		1
MBI	CRY1	rs10778528	G	0.02376	-0.02001	0.06754	0.2875	0.2882	1
Anxiety disorders	CRY1	rs10437895	C	1.112	0.914	1.353	0.2886		1
BDI	CRY2	rs75065406	T	-0.3446	-0.9868	0.2977	0.293	0.2897	1
Comorbid anxiety disorders	CRY1	rs2078074	C	1.154	0.8845	1.505	0.2916		1
Comorbid anxiety disorders	CRY1	rs2888896	T	1.153	0.8846	1.502	0.2927		1
Comorbid anxiety disorders	CRY1	rs10746077	A	1.153	0.8847	1.501	0.2929		1
MBI	CRY1	rs10746083	T	0.02357	-0.02028	0.06741	0.2922	0.2939	1
Comorbid depressive disorders	CRY1	rs10746083	T	1.137	0.8931	1.448	0.2973		1
MBI	CRY1	rs10437895	C	0.02336	-0.0204	0.06712	0.2955	0.2981	1
GHQ	CRY1	rs2287161	C	-0.05742	-0.1652	0.05033	0.2963	0.2987	1
Comorbid depressive disorders	CRY1	rs10437895	C	1.137	0.8927	1.447	0.2989		1
Dysthymia	CRY2	rs10838527	G	0.8003	0.5257	1.218	0.299		1
GHQ	CRY2	rs72902437	C	-0.1773	-0.5097	0.1551	0.2959	0.3002	1
Dysthymia	TTC1	rs10515804	T	1.151	0.8807	1.503	0.3036		1
Comorbid depressive disorders	CRY1	rs11613557	T	1.262	0.8097	1.966	0.3044		1
Major depressive disorder	TTC1	rs2176830	A	0.8214	0.5643	1.196	0.3044		1
Panic disorder	TTC1	rs10515804	T	1.166	0.8672	1.568	0.3092		1
Dysthymia	CRY1	rs17289712	G	0.6891	0.3357	1.415	0.3102		1
Dysthymia	CRY1	rs10861688	T	0.8336	0.5851	1.188	0.3137		1
Dysthymia	TTC1	rs1402024	G	1.531	0.6681	3.51	0.314		1
Major depressive disorder	TTC1	rs1106055	A	0.9058	0.7465	1.099	0.3159		1
Anxiety disorders	CRY2	rs3824872	T	0.8887	0.7047	1.121	0.3189		1
Anxiety disorders	CRY2	rs2292910	A	0.8991	0.729	1.109	0.32		1
BDI	CRY1	rs11113179	T	-0.2347	-0.6966	0.2272	0.3193	0.3208	1
GSS	CRY1	rs11613557	T	0.1164	-0.115	0.3479	0.3242	0.3212	1
Comorbid depressive disorders	CRY1	rs59790130	T	1.252	0.8033	1.95	0.3213		1
GSS	CRY1	rs59790130	T	0.1162	-0.1153	0.3476	0.3253	0.3225	1
Comorbid alcohol use disorders	TTC1	rs2176830	A	1.281	0.782	2.097	0.3256		1
GHQ	CRY2	rs61884508	G	-0.1884	-0.5654	0.1885	0.3273	0.3295	1
MBI	CRY1	rs2078074	C	0.02203	-0.02221	0.06627	0.3291	0.3303	1
GSS	TTC1	rs10515804	T	-0.06148	-0.1855	0.06254	0.3313	0.3305	1
Depressive disorders	CRY2	rs17787136	G	0.913	0.7593	1.098	0.333		1
Comorbid anxiety disorders	CRY2	rs10838524	G	1.137	0.8747	1.479	0.3366		1
Major depressive disorder	CRY1	rs4964518	T	0.8325	0.5724	1.211	0.3374		1
GSS	CRY2	rs4755345	A	-0.1235	-0.3746	0.1276	0.3352	0.3379	1
Anxiety disorders	CRY1	rs3741892	C	1.101	0.9043	1.34	0.3383		1
BDI	CRY2	rs2292910	A	-0.1286	-0.3952	0.1379	0.3443	0.34	1
Major depressive disorder	CRY2	rs3824872	T	0.9023	0.729	1.117	0.3447		1
Comorbid anxiety disorders	CRY1	rs714359	A	1.161	0.8515	1.583	0.3451		1
MBI	CRY2	rs75065406	T	0.05261	-0.0565	0.1617	0.3447	0.3455	1
Anxiety disorders	CRY1	rs4964513	C	0.8617	0.6297	1.179	0.3521		1
Major depressive disorder	CRY2	rs7121775	C	0.9052	0.7335	1.117	0.3533		1
GSS	CRY1	rs4964518	T	0.1027	-0.1162	0.3217	0.3579	0.3534	1
Dysthymia	CRY2	rs1554338	G	0.7261	0.369	1.429	0.3541		1
MBI	TTC1	rs1402024	G	-0.08396	-0.2592	0.09131	0.3479	0.3554	1
Dysthymia	TTC1	rs7715826	T	1.399	0.686	2.852	0.3559		1
Comorbid depressive disorders	CRY1	rs3741892	C	1.12	0.8787	1.427	0.3605		1
Anxiety disorders	CRY1	rs10778528	G	1.095	0.9006	1.332	0.3621		1
Major depressive disorder	CRY2	rs17787136	G	0.908	0.7365	1.119	0.3663		1
MBI	TTC1	rs6861719	T	-0.0236	-0.07526	0.02805	0.3705	0.3667	1
GSS	CRY2	rs61884508	G	-0.1797	-0.575	0.2157	0.3731	0.3712	1
Anxiety disorders	CRY1	rs10861697	C	1.092	0.8977	1.328	0.3789		1
Comorbid depressive disorders	CRY1	rs714359	A	1.134	0.8538	1.506	0.3852		1
MBI	CRY1	rs11113179	T	-0.03575	-0.1155	0.04399	0.3796	0.3879	1
Comorbid anxiety disorders	CRY1	rs2287161	C	0.8898	0.6821	1.161	0.3895		1
Comorbid depressive disorders	CRY1	rs8192441	C	1.491	0.5983	3.716	0.3913		1
Comorbid depressive disorders	CRY2	rs61884508	G	0.6434	0.2346	1.765	0.3917		1
GHQ	CRY2	rs7121611	A	0.04648	-0.06087	0.1538	0.3961	0.3962	1
Dysthymia	CRY2	rs17787136	G	0.881	0.6569	1.182	0.3978		1
GHQ	CRY2	rs17787136	G	-0.05222	-0.1738	0.06934	0.3998	0.399	1
Depressive disorders	CRY2	rs10838527	G	0.8961	0.6939	1.157	0.4003		1
Comorbid alcohol use disorders	CRY1	rs8192441	C	1.545	0.5567	4.29	0.4034		1
MBI	CRY1	rs10746077	A	0.01883	-0.02535	0.06301	0.4036	0.4045	1
Panic disorder	TTC1	rs7715826	T	0.6195	0.199	1.929	0.4086		1
MBI	CRY1	rs2888896	T	0.0184	-0.02576	0.06257	0.4142	0.4148	1
Comorbid depressive disorders	CRY1	rs2888896	T	1.105	0.8679	1.408	0.4169		1
Comorbid depressive disorders	CRY1	rs10746077	A	1.105	0.868	1.407	0.417		1
MBI	TTC1	rs6878309	C	0.03042	-0.04253	0.1034	0.4138	0.4186	1
Anxiety disorders	CRY1	rs2078074	C	1.084	0.8908	1.319	0.4205		1
Comorbid depressive disorders	CRY1	rs2078074	C	1.105	0.8664	1.409	0.4209		1
Comorbid anxiety disorders	CRY2	rs1554338	G	0.7497	0.366	1.536	0.431		1
Anxiety disorders	TTC1	rs6878309	C	0.874	0.619	1.234	0.4442		1
MBI	CRY2	rs72902437	C	-0.05193	-0.1865	0.08259	0.4493	0.4447	1
GHQ	CRY2	rs75065406	T	-0.1072	-0.3827	0.1682	0.4454	0.4452	1
GSS	CRY2	rs2292913	T	-0.09687	-0.3487	0.1549	0.4509	0.4462	1
Panic disorder	TTC1	rs1402024	G	0.5844	0.144	2.371	0.4522		1
BDI	CRY2	rs10838527	G	-0.1454	-0.5275	0.2367	0.4558	0.4524	1
Anxiety disorders	TTC1	rs6861719	T	1.088	0.8675	1.365	0.465		1
Comorbid anxiety disorders	CRY1	rs8192441	C	1.454	0.5283	3.999	0.4688		1
GHQ	CRY2	rs7945565	G	0.03922	-0.06856	0.147	0.4758	0.4711	1
MBI	CRY2	rs3824872	T	-0.0188	-0.0694	0.0318	0.4665	0.4716	1
GHQ	CRY1	rs11613557	T	0.07893	-0.1403	0.2982	0.4804	0.4766	1
Anxiety disorders	CRY2	rs10838524	G	1.073	0.8839	1.302	0.4768		1
GHQ	CRY1	rs59790130	T	0.07803	-0.1412	0.2973	0.4855	0.4828	1
Panic disorder	CRY2	rs10838527	G	1.156	0.7672	1.743	0.4878		1
GHQ	TTC1	rs3733869	T	0.04141	-0.07572	0.1585	0.4884	0.488	1
Dysthymia	CRY1	rs714359	A	1.11	0.8259	1.491	0.4896		1
Comorbid anxiety disorders	TTC1	rs1402024	G	1.372	0.5563	3.386	0.4921		1
Comorbid depressive disorders	CRY2	rs7121775	C	0.9068	0.6857	1.199	0.4924		1
Anxiety disorders	CRY1	rs10746077	A	1.071	0.88	1.304	0.4931		1
Anxiety disorders	CRY1	rs2888896	T	1.071	0.88	1.304	0.4932		1
Panic disorder	TTC1	rs6861719	T	0.8906	0.6355	1.248	0.5012		1
GHQ	CRY2	rs1401419	G	0.03676	-0.0712	0.1447	0.5045	0.5025	1
Dysthymia	CRY1	rs12821586	A	0.8647	0.5632	1.327	0.5061		1
Comorbid alcohol use disorders	TTC1	rs6861719	T	0.8898	0.63	1.257	0.5076		1
Comorbid anxiety disorders	CRY2	rs17787136	G	1.104	0.8228	1.481	0.5096		1
Major depressive disorder	CRY2	rs75065406	T	1.157	0.7502	1.783	0.5099		1
MBI	CRY2	rs1554338	G	-0.0353	-0.1431	0.07247	0.5209	0.5148	1
Panic disorder	TTC1	rs1106055	A	0.9057	0.672	1.221	0.5155		1
Comorbid anxiety disorders	CRY2	rs7123390	A	0.9041	0.6666	1.226	0.5166		1
BDI	TTC1	rs6861719	T	-0.09995	-0.3993	0.1994	0.5129	0.5199	1
Comorbid alcohol use disorders	CRY1	rs17289712	G	0.7758	0.3572	1.685	0.5212		1
BDI	CRY1	rs4964513	C	0.121	-0.2626	0.5045	0.5366	0.5239	1
Panic disorder	CRY2	rs17787136	G	1.105	0.8123	1.503	0.5248		1
Comorbid alcohol use disorders	TTC1	rs6878309	C	1.156	0.7385	1.811	0.5253		1
GHQ	CRY2	rs1554338	G	-0.07995	-0.3316	0.1717	0.5335	0.5273	1
Anxiety disorders	CRY2	rs7123390	A	0.9307	0.7447	1.163	0.5276		1
GSS	TTC1	rs3733869	T	-0.03913	-0.163	0.0847	0.5357	0.5303	1
Dysthymia	CRY1	rs59790130	T	1.164	0.7242	1.871	0.5303		1
Dysthymia	CRY1	rs11613557	T	1.164	0.7242	1.871	0.5303		1
GHQ	CRY2	rs10838527	G	0.05297	-0.1112	0.2171	0.5271	0.5309	1
Comorbid depressive disorders	CRY1	rs10861688	T	0.8997	0.6455	1.254	0.533		1
Anxiety disorders	CRY2	rs10838527	G	0.9051	0.6614	1.239	0.5333		1
BDI	CRY2	rs61884508	G	-0.2783	-1.155	0.598	0.5336	0.5341	1
Dysthymia	CRY2	rs75065406	T	1.204	0.6695	2.164	0.5355		1
Comorbid depressive disorders	TTC1	rs7715826	T	1.25	0.6149	2.542	0.5373		1
GSS	CRY2	rs3824872	T	-0.04057	-0.1709	0.08979	0.5419	0.5376	1
BDI	CRY2	rs7123390	A	-0.08808	-0.3683	0.1921	0.5378	0.5399	1
GSS	CRY1	rs10778528	G	0.03541	-0.07835	0.1492	0.5418	0.5419	1
Anxiety disorders	CRY1	rs10861688	T	0.9204	0.7041	1.203	0.5436		1
Comorbid alcohol use disorders	CRY1	rs12821586	A	1.139	0.7413	1.75	0.5527		1
Major depressive disorder	TTC1	rs6861719	T	0.9372	0.7547	1.164	0.5575		1
MBI	CRY2	rs10838527	G	-0.02032	-0.0882	0.04755	0.5574	0.559	1
MBI	TTC1	rs3733869	T	-0.01359	-0.06074	0.03356	0.5723	0.566	1
GSS	CRY1	rs10437895	C	0.03333	-0.08063	0.1473	0.5665	0.5684	1
MBI	CRY1	rs12821586	A	-0.02026	-0.09	0.04947	0.5691	0.5721	1
GSS	CRY1	rs10746083	T	0.03207	-0.08194	0.1461	0.5814	0.5801	1
Comorbid alcohol use disorders	CRY1	rs4964513	C	1.124	0.742	1.702	0.5814		1
Panic disorder	CRY2	rs7121775	C	1.09	0.8007	1.485	0.5825		1
BDI	CRY2	rs4755345	A	-0.1558	-0.7066	0.3949	0.5792	0.5831	1
GHQ	TTC1	rs1106055	A	0.03163	-0.08304	0.1463	0.5887	0.5848	1
GSS	CRY1	rs10861697	C	0.03189	-0.08207	0.1458	0.5834	0.5858	1
GHQ	TTC1	rs6861719	T	0.03598	-0.0925	0.1645	0.5831	0.5865	1
Dysthymia	CRY1	rs11113179	T	1.131	0.7247	1.764	0.5885		1
BDI	CRY1	rs714359	A	-0.08273	-0.3855	0.22	0.5923	0.5918	1
Anxiety disorders	CRY1	rs4964518	T	1.102	0.7675	1.583	0.5979		1
GHQ	CRY1	rs2888896	T	-0.02875	-0.1371	0.07959	0.603	0.598	1
GHQ	TTC1	rs7715826	T	-0.09507	-0.4535	0.2633	0.6032	0.5986	1
GSS	CRY1	rs3741892	C	0.03048	-0.08354	0.1445	0.6004	0.5996	1
Depressive disorders	CRY1	rs4964518	T	0.9202	0.6712	1.262	0.6055		1
GHQ	CRY2	rs10838524	G	0.02786	-0.07935	0.1351	0.6106	0.6058	1
Major depressive disorder	CRY2	rs10838527	G	0.9275	0.6956	1.237	0.6081		1
BDI	CRY1	rs17289712	G	0.1595	-0.4481	0.767	0.607	0.6087	1
Comorbid depressive disorders	TTC1	rs1106055	A	1.067	0.83	1.373	0.6109		1
GHQ	CRY1	rs17289712	G	0.0667	-0.1934	0.3268	0.6152	0.6118	1
Panic disorder	TTC1	rs2176830	A	1.139	0.6877	1.888	0.6125		1
MBI	TTC1	rs1106055	A	-0.01179	-0.05797	0.0344	0.617	0.6147	1
BDI	TTC1	rs2176830	A	0.1201	-0.3668	0.607	0.6288	0.6301	1
Anxiety disorders	CRY2	rs17787136	G	1.055	0.8474	1.314	0.6306		1
BDI	CRY2	rs1554338	G	-0.1367	-0.7217	0.4483	0.6469	0.6367	1
GSS	TTC1	rs1106055	A	-0.02911	-0.1504	0.09215	0.6381	0.637	1
Comorbid anxiety disorders	TTC1	rs10515804	T	1.071	0.8038	1.426	0.6408		1
GHQ	TTC1	rs10515804	T	-0.02707	-0.1443	0.09017	0.6509	0.6417	1
Major depressive disorder	CRY2	rs72902437	C	0.8718	0.4888	1.555	0.6422		1
GSS	CRY2	rs2292910	A	-0.02843	-0.1494	0.09254	0.6451	0.6439	1
BDI	CRY1	rs2287161	C	0.05945	-0.1914	0.3103	0.6422	0.6452	1
GSS	CRY2	rs7945565	G	0.02687	-0.08735	0.1411	0.6447	0.6486	1
GSS	CRY2	rs7121611	A	0.02661	-0.08725	0.1405	0.647	0.6508	1
Comorbid depressive disorders	CRY1	rs4964518	T	1.107	0.7106	1.725	0.6528		1
GSS	CRY2	rs10838527	G	0.0399	-0.1333	0.2131	0.6517	0.6545	1
Major depressive disorder	CRY1	rs59790130	T	0.9169	0.627	1.341	0.6546		1
Depressive disorders	TTC1	rs6861719	T	1.043	0.8659	1.257	0.6567		1
GSS	CRY2	rs17787136	G	0.02921	-0.09927	0.1577	0.6559	0.6571	1
Depressive disorders	CRY1	rs4964513	C	1.055	0.8313	1.34	0.6584		1
Major depressive disorder	CRY1	rs2078074	C	1.042	0.8682	1.25	0.6602		1
GSS	CRY2	rs1401419	G	0.0259	-0.08843	0.1402	0.6571	0.6607	1
GSS	CRY1	rs12821586	A	0.04053	-0.1409	0.222	0.6615	0.6607	1
Depressive disorders	TTC1	rs3733869	T	0.9621	0.8093	1.144	0.6619		1
Comorbid alcohol use disorders	CRY1	rs714359	A	1.079	0.7676	1.516	0.6625		1
Depressive disorders	CRY1	rs17289712	G	0.9147	0.6124	1.366	0.6631		1
BDI	CRY1	rs2888896	T	-0.05579	-0.3085	0.1969	0.6652	0.6632	1
GSS	CRY1	rs4964513	C	0.03775	-0.1361	0.2116	0.6705	0.6639	1
Dysthymia	CRY1	rs2287161	C	1.057	0.8226	1.357	0.6663		1
Anxiety disorders	TTC1	rs3733869	T	1.046	0.8493	1.289	0.6697		1
GHQ	CRY1	rs10746077	A	-0.02303	-0.1314	0.08534	0.677	0.6702	1
Comorbid alcohol use disorders	CRY2	rs7123390	A	0.9322	0.6748	1.288	0.6704		1
Major depressive disorder	CRY1	rs11613557	T	0.921	0.6298	1.347	0.6713		1
BDI	CRY2	rs7121775	C	-0.06331	-0.349	0.2224	0.6641	0.6725	1
Comorbid depressive disorders	CRY1	rs17289712	G	1.127	0.6445	1.97	0.6755		1
Major depressive disorder	CRY1	rs4964513	C	1.059	0.8074	1.389	0.6796		1
GSS	CRY2	rs7121775	C	0.02708	-0.1025	0.1566	0.682	0.6815	1
Major depressive disorder	CRY1	rs10746077	A	1.038	0.8652	1.246	0.6868		1
BDI	CRY1	rs11613557	T	0.1027	-0.4072	0.6127	0.6929	0.6904	1
GSS	CRY1	rs8192441	C	-0.1043	-0.6287	0.4202	0.6967	0.691	1
Comorbid anxiety disorders	CRY1	rs4964518	T	1.103	0.6764	1.8	0.6933		1
Anxiety disorders	TTC1	rs2176830	A	0.9254	0.6286	1.362	0.6941		1
Comorbid anxiety disorders	CRY1	rs11613557	T	1.109	0.662	1.858	0.6943		1
MBI	CRY1	rs17289712	G	-0.02084	-0.1265	0.08478	0.699	0.6951	1
GHQ	CRY2	rs3824872	T	0.02492	-0.0986	0.1484	0.6926	0.6976	1
BDI	CRY1	rs59790130	T	0.09991	-0.4101	0.61	0.701	0.6978	1
Comorbid alcohol use disorders	CRY1	rs4964518	T	1.108	0.6588	1.862	0.6999		1
Depressive disorders	CRY1	rs8192441	C	1.147	0.5709	2.305	0.6999		1
Comorbid anxiety disorders	CRY1	rs12821586	A	1.084	0.7194	1.633	0.7004		1
Anxiety disorders	CRY1	rs11113179	T	0.9301	0.6411	1.349	0.7025		1
BDI	CRY1	rs12821586	A	-0.07905	-0.4796	0.3215	0.6989	0.7039	1
Panic disorder	CRY1	rs11113179	T	0.9015	0.5278	1.54	0.7043		1
Major depressive disorder	CRY1	rs8192441	C	1.164	0.5312	2.549	0.705		1
Comorbid depressive disorders	TTC1	rs6861719	T	1.056	0.7968	1.399	0.7053		1
MBI	TTC1	rs2176830	A	0.0162	-0.06815	0.1006	0.7066	0.7057	1
Depressive disorders	CRY2	rs1554338	G	0.9288	0.6317	1.366	0.7074		1
MBI	CRY2	rs61884508	G	0.02992	-0.1271	0.187	0.7089	0.7091	1
BDI	CRY1	rs4964518	T	0.08839	-0.3945	0.5713	0.7198	0.7154	1
BDI	CRY2	rs72902437	C	-0.1392	-0.9102	0.6318	0.7235	0.7207	1
Depressive disorders	TTC1	rs1106055	A	0.9697	0.8191	1.148	0.721		1
Comorbid anxiety disorders	CRY1	rs59790130	T	1.098	0.6556	1.84	0.7218		1
Depressive disorders	CRY1	rs3741892	C	0.9719	0.8285	1.14	0.7259		1
Panic disorder	CRY2	rs7123390	A	1.056	0.7772	1.436	0.7259		1
Comorbid alcohol use disorders	CRY2	rs17787136	G	0.9446	0.6851	1.302	0.7278		1
BDI	CRY2	rs2292913	T	-0.09766	-0.6499	0.4545	0.7289	0.7289	1
BDI	TTC1	rs6878309	C	0.07479	-0.3502	0.4998	0.7302	0.7289	1
Comorbid anxiety disorders	CRY1	rs4964513	C	0.9296	0.6136	1.408	0.7304		1
Comorbid anxiety disorders	TTC1	rs3733869	T	1.051	0.792	1.394	0.7322		1
Panic disorder	TTC1	rs3733869	T	0.9491	0.7022	1.283	0.7341		1
GHQ	CRY2	rs2292913	T	0.03939	-0.1995	0.2783	0.7466	0.7415	1
BDI	CRY1	rs10746077	A	-0.04312	-0.2959	0.2096	0.7381	0.7417	1
GHQ	CRY1	rs2078074	C	-0.01784	-0.1263	0.09065	0.7472	0.742	1
Dysthymia	CRY1	rs4964518	T	1.081	0.6791	1.721	0.7423		1
Panic disorder	CRY2	rs4755345	A	0.9021	0.4841	1.681	0.7456		1
Anxiety disorders	TTC1	rs1402024	G	0.8727	0.3823	1.992	0.7463		1
Depressive disorders	CRY1	rs11113179	T	1.049	0.7846	1.402	0.7481		1
Comorbid anxiety disorders	TTC1	rs6861719	T	1.051	0.7719	1.432	0.7508		1
MBI	CRY1	rs4964518	T	0.0129	-0.0711	0.09689	0.7635	0.7555	1
Anxiety disorders	TTC1	rs1106055	A	1.033	0.8411	1.268	0.7575		1
Panic disorder	CRY1	rs8192441	C	0.8002	0.1944	3.293	0.7575		1
Major depressive disorder	CRY1	rs2888896	T	1.029	0.857	1.235	0.7598		1
Comorbid depressive disorders	TTC1	rs3733869	T	1.041	0.8045	1.347	0.76		1
GHQ	CRY1	rs8192441	C	-0.07861	-0.5711	0.4139	0.7544	0.761	1
Panic disorder	CRY2	rs2292913	T	0.9083	0.4875	1.692	0.7618		1
Panic disorder	CRY1	rs4964518	T	1.083	0.6452	1.818	0.7626		1
Dysthymia	TTC1	rs1106055	A	1.041	0.7988	1.357	0.7651		1
Depressive disorders	CRY2	rs75065406	T	1.061	0.7149	1.575	0.7681		1
Anxiety disorders	CRY1	rs11613557	T	1.059	0.7184	1.561	0.7719		1
Major depressive disorder	CRY2	rs1554338	G	0.9375	0.6057	1.451	0.7722		1
BDI	CRY1	rs10861688	T	0.04843	-0.2851	0.3819	0.776	0.7735	1
Comorbid depressive disorders	CRY1	rs12821586	A	0.9439	0.6367	1.399	0.7736		1
Depressive disorders	CRY2	rs72902437	C	0.9301	0.5657	1.529	0.7752		1
Comorbid alcohol use disorders	TTC1	rs1106055	A	1.044	0.7746	1.406	0.7794		1
Comorbid alcohol use disorders	CRY1	rs10437895	C	1.041	0.7838	1.383	0.7807		1
Comorbid alcohol use disorders	CRY1	rs10746083	T	1.041	0.7837	1.383	0.7812		1
Panic disorder	CRY1	rs4964513	C	0.9411	0.6121	1.447	0.7822		1
BDI	CRY1	rs2078074	C	-0.03625	-0.2884	0.2159	0.7782	0.7852	1
MBI	CRY1	rs59790130	T	0.01219	-0.07585	0.1002	0.7862	0.7852	1
MBI	CRY1	rs11613557	T	0.01219	-0.07585	0.1002	0.7862	0.7852	1
Comorbid anxiety disorders	TTC1	rs1106055	A	1.039	0.7867	1.373	0.7864		1
Major depressive disorder	CRY1	rs17289712	G	0.9399	0.5995	1.473	0.7869		1
GHQ	CRY1	rs4964518	T	0.02815	-0.1792	0.2355	0.7902	0.787	1
BDI	TTC1	rs3733869	T	-0.03851	-0.3119	0.2349	0.7825	0.7876	1
Comorbid anxiety disorders	CRY1	rs10861688	T	0.9522	0.6652	1.363	0.7893		1
Anxiety disorders	TTC1	rs7715826	T	0.9129	0.4669	1.785	0.79		1
Comorbid alcohol use disorders	CRY1	rs3741892	C	1.039	0.7822	1.381	0.7907		1
Anxiety disorders	CRY1	rs59790130	T	1.054	0.7147	1.553	0.7922		1
Depressive disorders	CRY1	rs10437895	C	0.979	0.8348	1.148	0.7937		1
Major depressive disorder	CRY1	rs2287161	C	0.9764	0.8142	1.171	0.7962		1
Comorbid alcohol use disorders	CRY2	rs7121775	C	0.959	0.6953	1.323	0.7986		1
Depressive disorders	CRY1	rs10746083	T	0.9796	0.8354	1.149	0.7995		1
Anxiety disorders	TTC1	rs10515804	T	1.027	0.8309	1.27	0.8037		1
GSS	CRY2	rs75065406	T	-0.03624	-0.3253	0.2528	0.8059	0.8055	1
Comorbid depressive disorders	TTC1	rs1402024	G	1.12	0.4547	2.758	0.8056		1
Comorbid alcohol use disorders	CRY1	rs59790130	T	1.071	0.6163	1.862	0.807		1
Comorbid alcohol use disorders	CRY1	rs11613557	T	1.071	0.6163	1.862	0.807		1
Major depressive disorder	CRY1	rs11113179	T	1.042	0.7494	1.448	0.8076		1
Major depressive disorder	CRY1	rs12821586	A	0.9646	0.7182	1.296	0.8109		1
Panic disorder	CRY2	rs2292910	A	1.036	0.7746	1.385	0.8126		1
GHQ	CRY1	rs3741892	C	-0.01266	-0.1204	0.09507	0.8179	0.8136	1
BDI	TTC1	rs1402024	G	-0.1224	-1.155	0.9103	0.8164	0.8172	1
GHQ	TTC1	rs1402024	G	-0.05178	-0.4886	0.3851	0.8163	0.8188	1
GHQ	CRY1	rs12821586	A	-0.01929	-0.1905	0.1519	0.8252	0.8223	1
GHQ	CRY1	rs11113179	T	0.02251	-0.176	0.221	0.8241	0.8237	1
GHQ	TTC1	rs2176830	A	0.02457	-0.1843	0.2334	0.8177	0.8239	1
Comorbid depressive disorders	CRY1	rs11113179	T	1.051	0.6791	1.626	0.8242		1
Depressive disorders	CRY1	rs12821586	A	0.971	0.749	1.259	0.8242		1
Comorbid depressive disorders	TTC1	rs6878309	C	0.956	0.6345	1.441	0.8298		1
Dysthymia	CRY2	rs61884508	G	1.096	0.4752	2.527	0.83		1
GHQ	CRY1	rs10437895	C	-0.01137	-0.119	0.09631	0.836	0.8329	1
Panic disorder	CRY2	rs61884508	G	1.103	0.4416	2.757	0.8331		1
BDI	TTC1	rs7715826	T	0.08771	-0.7512	0.9266	0.8376	0.8349	1
Comorbid alcohol use disorders	CRY2	rs61884508	G	0.898	0.3243	2.486	0.836		1
Comorbid depressive disorders	CRY1	rs2287161	C	0.9749	0.7654	1.242	0.8369		1
Depressive disorders	CRY1	rs2287161	C	0.9837	0.8385	1.154	0.8401		1
Major depressive disorder	CRY1	rs3741892	C	0.9818	0.8186	1.177	0.8426		1
GHQ	CRY1	rs10746083	T	-0.01057	-0.1184	0.09723	0.8477	0.8464	1
BDI	TTC1	rs1106055	A	-0.02585	-0.2934	0.2417	0.8498	0.8487	1
Comorbid alcohol use disorders	CRY1	rs10778528	G	1.028	0.7741	1.365	0.8492		1
GHQ	CRY2	rs4755345	A	0.02223	-0.2161	0.2605	0.8549	0.854	1
GSS	TTC1	rs6861719	T	0.01283	-0.1228	0.1485	0.853	0.8556	1
Major depressive disorder	CRY1	rs10778528	G	1.017	0.8482	1.218	0.859		1
GSS	CRY2	rs10838524	G	0.01016	-0.1034	0.1237	0.8607	0.8654	1
Comorbid alcohol use disorders	CRY1	rs10861697	C	1.024	0.7712	1.361	0.8678		1
Comorbid alcohol use disorders	CRY2	rs10838527	G	0.9634	0.6155	1.508	0.8703		1
Comorbid depressive disorders	CRY2	rs17787136	G	0.9775	0.7432	1.286	0.8709		1
GHQ	CRY1	rs10861688	T	0.0108	-0.1322	0.1538	0.8824	0.8807	1
Anxiety disorders	CRY2	rs72902437	C	0.9554	0.5249	1.739	0.8814		1
BDI	CRY1	rs10861697	C	-0.01955	-0.2711	0.232	0.8789	0.8826	1
Major depressive disorder	CRY1	rs10861697	C	1.013	0.8451	1.214	0.888		1
BDI	TTC1	rs10515804	T	0.0196	-0.2538	0.293	0.8882	0.8883	1
Dysthymia	TTC1	rs3733869	T	0.9809	0.746	1.29	0.8903		1
Dysthymia	CRY1	rs4964513	C	1.026	0.7006	1.502	0.8961		1
MBI	CRY1	rs10861688	T	-0.003464	-0.06127	0.05434	0.9065	0.9017	1
BDI	CRY1	rs10746083	T	-0.01529	-0.2671	0.2365	0.9053	0.9041	1
Comorbid alcohol use disorders	TTC1	rs1402024	G	0.9332	0.293	2.972	0.9068		1
Comorbid anxiety disorders	TTC1	rs2176830	A	1.03	0.6246	1.699	0.9077		1
GSS	TTC1	rs7715826	T	0.02337	-0.353	0.3997	0.9031	0.908	1
MBI	CRY1	rs4964513	C	0.003486	-0.06332	0.07029	0.9185	0.9174	1
Depressive disorders	TTC1	rs7715826	T	1.027	0.6132	1.72	0.9192		1
GSS	TTC1	rs1402024	G	0.02245	-0.4372	0.4821	0.9238	0.92	1
Major depressive disorder	CRY1	rs10437895	C	0.991	0.8266	1.188	0.9217		1
GHQ	TTC1	rs6878309	C	0.00884	-0.1733	0.191	0.9242	0.9251	1
GSS	CRY1	rs2888896	T	0.005741	-0.1089	0.1204	0.9218	0.927	1
Major depressive disorder	CRY1	rs10746083	T	0.9916	0.8272	1.189	0.927		1
BDI	CRY1	rs3741892	C	-0.0117	-0.2632	0.2398	0.9274	0.9281	1
GSS	CRY1	rs2078074	C	0.005307	-0.1095	0.1201	0.9278	0.9291	1
GHQ	CRY1	rs10861697	C	-0.004918	-0.1127	0.1028	0.9287	0.9303	1
Comorbid alcohol use disorders	CRY2	rs1554338	G	1.031	0.5214	2.037	0.9309		1
BDI	CRY1	rs10437895	C	-0.01067	-0.2621	0.2408	0.9337	0.9317	1
MBI	CRY2	rs4755345	A	-0.004252	-0.1005	0.092	0.931	0.9318	1
Comorbid anxiety disorders	TTC1	rs7715826	T	0.9629	0.3961	2.341	0.9336		1
Comorbid alcohol use disorders	CRY1	rs2888896	T	1.012	0.7604	1.346	0.9358		1
BDI	CRY2	rs17787136	G	0.01224	-0.2715	0.2959	0.9326	0.9361	1
GSS	CRY2	rs7123390	A	0.005457	-0.1221	0.1331	0.9332	0.9361	1
Comorbid alcohol use disorders	CRY1	rs10746077	A	1.012	0.7605	1.346	0.9362		1
Comorbid anxiety disorders	CRY1	rs11113179	T	0.9802	0.5998	1.602	0.9364		1
Anxiety disorders	CRY2	rs7121775	C	1.009	0.8082	1.259	0.9379		1
Depressive disorders	CRY1	rs2888896	T	0.9937	0.846	1.167	0.9383		1
Comorbid alcohol use disorders	CRY1	rs2078074	C	1.011	0.759	1.347	0.9403		1
Dysthymia	CRY2	rs72902437	C	0.9713	0.4485	2.104	0.9412		1
Panic disorder	TTC1	rs6878309	C	0.9832	0.6165	1.568	0.9431		1
MBI	CRY2	rs2292913	T	0.003109	-0.09314	0.09936	0.9495	0.949	1
Comorbid alcohol use disorders	TTC1	rs3733869	T	0.9908	0.7299	1.345	0.9526		1
Comorbid alcohol use disorders	CRY2	rs75065406	T	1.022	0.4997	2.089	0.9532		1
GSS	CRY1	rs10746077	A	0.003584	-0.111	0.1182	0.9511	0.9545	1
Panic disorder	CRY2	rs1554338	G	1.018	0.5303	1.952	0.9584		1
Comorbid depressive disorders	CRY2	rs75065406	T	1.016	0.5524	1.868	0.96		1
GHQ	CRY1	rs714359	A	0.003407	-0.1264	0.1332	0.959	0.9605	1
MBI	CRY1	rs714359	A	0.001307	-0.05191	0.05452	0.9616	0.9612	1
Comorbid depressive disorders	TTC1	rs2176830	A	0.9894	0.6226	1.573	0.9642		1
Comorbid anxiety disorders	TTC1	rs6878309	C	0.9902	0.6352	1.544	0.9655		1
Panic disorder	CRY1	rs59790130	T	0.9891	0.5606	1.745	0.9697		1
Depressive disorders	CRY1	rs10861697	C	0.9971	0.8504	1.169	0.9719		1
Comorbid anxiety disorders	CRY2	rs7121775	C	1.005	0.7447	1.357	0.9736		1
MBI	CRY1	rs8192441	C	-0.003101	-0.2096	0.2034	0.9765	0.9761	1
GHQ	CRY1	rs10778528	G	0.001742	-0.1058	0.1093	0.9747	0.9771	1
Comorbid depressive disorders	CRY2	rs1554338	G	1.008	0.5692	1.786	0.9771		1
Anxiety disorders	CRY1	rs8192441	C	0.9889	0.3985	2.454	0.9808		1
Depressive disorders	CRY1	rs2078074	C	1.002	0.8529	1.177	0.9818		1
Panic disorder	CRY2	rs72902437	C	0.9912	0.4287	2.292	0.9835		1
Depressive disorders	CRY1	rs11613557	T	1.003	0.727	1.385	0.9837		1
MBI	CRY1	rs2287161	C	-0.0004066	-0.04391	0.0431	0.9854	0.9851	1
Comorbid alcohol use disorders	CRY1	rs2287161	C	0.9984	0.7522	1.325	0.9912		1
Depressive disorders	CRY1	rs10746077	A	1.001	0.8522	1.175	0.9942		1
BDI	CRY1	rs10778528	G	-0.0008833	-0.252	0.2502	0.9945	0.9951	1
Major depressive disorder	TTC1	rs7715826	T	0.9984	0.5547	1.797	0.9956		1
Depressive disorders	CRY1	rs10778528	G	1	0.8534	1.173	0.9957		1
MBI	TTC1	rs7715826	T	-0.0003525	-0.1413	0.1406	0.9961	0.9962	1
Comorbid alcohol use disorders	CRY1	rs11113179	T	1	0.5939	1.685	0.9989		1
Depressive disorders	CRY1	rs59790130	T	1	0.7246	1.38	0.9999		1
Panic disorder	CRY1	rs11613557	T	1	0.5667	1.765	1		1
A1; Tested allele (minor allele)
OR / BETA; odds ratio (binomial variables) or regression coefficient (continuous variables)
L95, U95; Lower and upper bounds of 95% confidence interval for odds ratio
BDI; Beck Depression Inventory
GHQ; General Health Questionnaire
MBI; Maslach Burnout Inventory
GSS; Global Seasonality Score

## Sheet: DOM
Table S2b. Results from the single SNP association analyses in the dominant model.
Phenotype	Gene	SNP	A1	OR / BETA	L95	U95	p-value	Empirical p-value	q-value
Dysthymia	CRY2	rs10838524	G	3.272	1.835	5.834	5.899e-05		0.04497
Dysthymia	CRY2	rs7121611	A	2.736	1.633	4.581	0.0001307		0.0664246
Dysthymia	CRY2	rs7945565	G	2.68	1.6	4.489	0.0001806		0.0692081
Dysthymia	CRY2	rs1401419	G	2.665	1.591	4.464	0.0001967		0.0692081
Depressive disorders	CRY2	rs7121611	A	1.656	1.258	2.18	0.0003279		0.0999876
Depressive disorders	CRY2	rs7945565	G	1.645	1.247	2.17	0.0004249		0.116368
Depressive disorders	CRY2	rs1401419	G	1.616	1.227	2.129	0.0006302		0.144127
Dysthymia	CRY2	rs3824872	T	0.5186	0.3518	0.7644	0.0009082		0.197815
Depressive disorders	CRY2	rs10838524	G	1.607	1.211	2.133	0.00102		0.207023
Depressive disorders	CRY2	rs4755345	A	0.49	0.3077	0.7803	0.002653		0.356907
Depressive disorders	CRY2	rs2292913	T	0.4934	0.3098	0.7857	0.002922		0.381864
GSS	CRY1	rs10861688	T	0.2626	0.08947	0.4357	0.002964	0.0038	0.420442
Dysthymia	CRY2	rs4755345	A	0.1872	0.05926	0.5911	0.004291		0.420442
Dysthymia	CRY2	rs2292913	T	0.1884	0.05965	0.5951	0.004447		0.420442
Comorbid depressive disorders	CRY2	rs7121611	A	1.766	1.152	2.706	0.009012		0.672525
Major depressive disorder	TTC1	rs10515804	T	1.413	1.09	1.832	0.009116		0.672525
Depressive disorders	TTC1	rs10515804	T	1.352	1.076	1.698	0.009574		0.679308
Comorbid depressive disorders	CRY2	rs10838524	G	1.801	1.153	2.815	0.009788		0.679308
Comorbid depressive disorders	CRY2	rs7945565	G	1.741	1.136	2.667	0.01089		0.708648
Comorbid depressive disorders	CRY2	rs1401419	G	1.729	1.128	2.649	0.01193		0.742004
Panic disorder	CRY1	rs2287161	C	0.5908	0.3916	0.8913	0.01213		0.742004
Major depressive disorder	CRY2	rs7121611	A	1.461	1.079	1.977	0.01411		0.742004
Comorbid depressive disorders	CRY2	rs4755345	A	0.3571	0.1564	0.8153	0.01449		0.742004
Comorbid depressive disorders	CRY2	rs2292913	T	0.3595	0.1575	0.8207	0.01514		0.752721
Major depressive disorder	CRY2	rs7945565	G	1.457	1.074	1.977	0.01549		0.755557
Dysthymia	CRY1	rs8192441	C	2.591	1.17	5.738	0.01896		0.755557
Major depressive disorder	CRY2	rs4755345	A	0.5499	0.3319	0.9112	0.02031		0.755557
Major depressive disorder	CRY2	rs61884508	G	0.2561	0.0809	0.8105	0.02048		0.755557
Major depressive disorder	CRY2	rs1401419	G	1.429	1.056	1.934	0.02083		0.755557
Depressive disorders	CRY2	rs2292910	A	0.7679	0.6136	0.9609	0.021		0.755557
Major depressive disorder	CRY2	rs2292913	T	0.5539	0.3342	0.9178	0.02187		0.755557
GSS	CRY1	rs11113179	T	-0.2624	-0.4862	-0.03853	0.02164	0.0223	0.755557
GSS	CRY1	rs714359	A	0.1805	0.01579	0.3452	0.03177	0.0312	0.899459
Depressive disorders	CRY2	rs3824872	T	0.7768	0.6169	0.978	0.03163		0.899459
Dysthymia	CRY2	rs2292910	A	0.6824	0.4794	0.9714	0.03391		0.913789
Major depressive disorder	CRY2	rs2292910	A	0.7616	0.5903	0.9825	0.03613		0.913789
Comorbid alcohol use disorders	CRY2	rs4755345	A	0.3462	0.1263	0.9487	0.03918		0.948198
Comorbid alcohol use disorders	CRY2	rs2292913	T	0.3483	0.1271	0.9545	0.04032		0.950638
Panic disorder	CRY1	rs10746083	T	1.728	1.021	2.924	0.04151		0.954104
Panic disorder	CRY1	rs10437895	C	1.725	1.02	2.92	0.04208		0.9542
Panic disorder	CRY1	rs10778528	G	1.692	1.012	2.83	0.04497		0.961776
Panic disorder	CRY2	rs75065406	T	0.2389	0.05856	0.9742	0.04588		0.961776
Panic disorder	CRY1	rs3741892	C	1.702	1.005	2.881	0.04781		0.97355
Panic disorder	CRY1	rs10861697	C	1.681	1.005	2.811	0.04789		0.97355
Dysthymia	TTC1	rs2176830	A	0.5223	0.272	1.003	0.05107		0.999634
Comorbid anxiety disorders	CRY2	rs4755345	A	0.4437	0.1936	1.017	0.05485		1
Major depressive disorder	CRY2	rs10838524	G	1.351	0.9938	1.836	0.05485		1
Comorbid anxiety disorders	CRY2	rs2292913	T	0.4465	0.1948	1.023	0.05675		1
Panic disorder	CRY1	rs17289712	G	1.705	0.9724	2.989	0.06256		1
Comorbid alcohol use disorders	CRY2	rs10838524	G	1.602	0.9651	2.661	0.06837		1
MBI	TTC1	rs10515804	T	0.05566	-0.006133	0.1175	0.07759	0.08039	1
Major depressive disorder	TTC1	rs1402024	G	0.3603	0.1132	1.147	0.08397		1
Depressive disorders	CRY2	rs61884508	G	0.5337	0.2593	1.099	0.08829		1
Depressive disorders	TTC1	rs2176830	A	0.7327	0.5114	1.05	0.09019		1
Comorbid depressive disorders	CRY2	rs3824872	T	0.7386	0.5199	1.049	0.09094		1
Dysthymia	CRY1	rs2078074	C	0.7325	0.5097	1.053	0.09254		1
Comorbid alcohol use disorders	CRY2	rs7121611	A	1.509	0.933	2.439	0.0935		1
GSS	TTC1	rs2176830	A	-0.1965	-0.4321	0.03903	0.1021	0.09589	1
Depressive disorders	TTC1	rs6878309	C	0.7687	0.562	1.052	0.09982		1
Comorbid anxiety disorders	CRY2	rs61884508	G	0.1913	0.02652	1.379	0.1008		1
GHQ	CRY1	rs4964513	C	0.1526	-0.02809	0.3333	0.09793	0.1026	1
Major depressive disorder	TTC1	rs3733869	T	0.8087	0.6263	1.044	0.1033		1
Comorbid alcohol use disorders	CRY2	rs7945565	G	1.49	0.9214	2.409	0.1039		1
Major depressive disorder	TTC1	rs6878309	C	0.743	0.5183	1.065	0.106		1
Dysthymia	CRY1	rs3741892	C	0.7314	0.4994	1.071	0.108		1
Dysthymia	CRY1	rs10437895	C	0.7325	0.5002	1.073	0.1098		1
Anxiety disorders	CRY2	rs75065406	T	0.591	0.3095	1.129	0.1111		1
Comorbid alcohol use disorders	CRY2	rs1401419	G	1.478	0.9139	2.39	0.1112		1
Dysthymia	CRY1	rs10746083	T	0.7334	0.5008	1.074	0.1112		1
Anxiety disorders	CRY2	rs1554338	G	0.6314	0.356	1.12	0.1158		1
Dysthymia	CRY1	rs2888896	T	0.7491	0.5222	1.075	0.1166		1
Major depressive disorder	TTC1	rs1106055	A	0.8158	0.6326	1.052	0.1168		1
Panic disorder	CRY1	rs714359	A	1.367	0.9248	2.02	0.117		1
Dysthymia	CRY1	rs10861697	C	0.7389	0.5058	1.079	0.1175		1
Dysthymia	CRY1	rs10746077	A	0.7499	0.5228	1.076	0.118		1
Anxiety disorders	CRY1	rs17289712	G	1.4	0.9135	2.145	0.1225		1
Dysthymia	CRY1	rs10778528	G	0.7436	0.509	1.086	0.1254		1
BDI	CRY2	rs10838524	G	0.313	-0.084	0.7099	0.1223	0.1268	1
BDI	CRY2	rs7121611	A	0.3034	-0.084	0.6909	0.1248	0.1272	1
Depressive disorders	CRY2	rs7123390	A	0.8398	0.6703	1.052	0.1293		1
Panic disorder	CRY1	rs12821586	A	1.404	0.9028	2.184	0.1319		1
Comorbid anxiety disorders	CRY2	rs3824872	T	0.7442	0.506	1.095	0.1336		1
GSS	CRY2	rs72902437	C	0.264	-0.08504	0.613	0.1383	0.1337	1
MBI	CRY2	rs7121611	A	0.05125	-0.01707	0.1196	0.1416	0.1415	1
Comorbid depressive disorders	CRY2	rs72902437	C	0.4716	0.1725	1.289	0.143		1
BDI	CRY2	rs7945565	G	0.2913	-0.09728	0.6798	0.1418	0.1453	1
Anxiety disorders	CRY2	rs61884508	G	0.5206	0.2112	1.283	0.1562		1
Dysthymia	TTC1	rs6861719	T	1.291	0.9061	1.838	0.1575		1
Comorbid depressive disorders	CRY2	rs2292910	A	0.7859	0.5599	1.103	0.1635		1
Anxiety disorders	CRY1	rs10746083	T	1.27	0.9066	1.78	0.1645		1
GHQ	CRY2	rs2292910	A	-0.1079	-0.2614	0.04553	0.1681	0.1657	1
Anxiety disorders	CRY1	rs10437895	C	1.269	0.9057	1.778	0.1663		1
Depressive disorders	TTC1	rs1402024	G	0.5588	0.243	1.285	0.1708		1
Dysthymia	CRY2	rs7123390	A	0.7787	0.5442	1.114	0.1712		1
BDI	CRY1	rs8192441	C	0.8129	-0.3569	1.983	0.1732	0.1714	1
Major depressive disorder	CRY2	rs7123390	A	0.8373	0.6484	1.081	0.1733		1
Anxiety disorders	CRY1	rs12821586	A	1.249	0.9065	1.722	0.1737		1
Panic disorder	CRY2	rs3824872	T	1.31	0.8872	1.933	0.1746		1
Dysthymia	CRY2	rs7121775	C	0.7808	0.5453	1.118	0.1766		1
Panic disorder	CRY1	rs2078074	C	1.352	0.8715	2.098	0.1782		1
Anxiety disorders	CRY1	rs3741892	C	1.259	0.8981	1.764	0.1817		1
Panic disorder	CRY1	rs10746077	A	1.346	0.8675	2.088	0.1849		1
Panic disorder	CRY1	rs2888896	T	1.344	0.8664	2.086	0.1868		1
BDI	TTC1	rs6861719	T	-0.2393	-0.5996	0.121	0.193	0.188	1
Anxiety disorders	CRY2	rs4755345	A	0.7183	0.4381	1.178	0.1897		1
GSS	TTC1	rs6878309	C	-0.1363	-0.3455	0.07293	0.2018	0.1901	1
BDI	CRY2	rs1401419	G	0.261	-0.1284	0.6504	0.189	0.1906	1
Comorbid alcohol use disorders	CRY2	rs72902437	C	0.4626	0.1448	1.479	0.1935		1
MBI	CRY2	rs10838524	G	0.04644	-0.0235	0.1164	0.1932	0.195	1
MBI	CRY2	rs7945565	G	0.04544	-0.02314	0.114	0.1941	0.1956	1
Anxiety disorders	CRY2	rs2292913	T	0.723	0.4409	1.185	0.1985		1
Major depressive disorder	CRY1	rs714359	A	1.182	0.9141	1.529	0.2022		1
Comorbid anxiety disorders	CRY2	rs75065406	T	0.5551	0.2245	1.373	0.2026		1
Comorbid alcohol use disorders	TTC1	rs7715826	T	1.664	0.754	3.671	0.2074		1
MBI	CRY2	rs2292910	A	-0.04019	-0.1027	0.02233	0.2078	0.2089	1
Comorbid anxiety disorders	CRY2	rs10838527	G	0.7323	0.449	1.194	0.2119		1
GSS	CRY2	rs1554338	G	-0.1778	-0.4548	0.09923	0.2085	0.2126	1
GSS	CRY1	rs17289712	G	0.1778	-0.1026	0.4582	0.214	0.213	1
Comorbid depressive disorders	CRY1	rs10746077	A	1.269	0.8706	1.85	0.2154		1
MBI	CRY2	rs1401419	G	0.04338	-0.02529	0.112	0.2157	0.2179	1
Comorbid depressive disorders	CRY1	rs2888896	T	1.267	0.8694	1.847	0.2181		1
Comorbid anxiety disorders	CRY1	rs17289712	G	1.432	0.808	2.536	0.2189		1
Dysthymia	TTC1	rs10515804	T	1.249	0.8739	1.785	0.2224		1
Depressive disorders	CRY1	rs714359	A	1.151	0.9173	1.444	0.2247		1
Comorbid anxiety disorders	CRY2	rs7121611	A	1.306	0.8474	2.013	0.2265		1
Anxiety disorders	CRY1	rs10778528	G	1.225	0.881	1.704	0.2275		1
Major depressive disorder	TTC1	rs2176830	A	0.7822	0.5244	1.167	0.2286		1
Major depressive disorder	CRY2	rs3824872	T	0.8536	0.6586	1.106	0.2316		1
MBI	CRY1	rs2078074	C	0.03965	-0.02585	0.1052	0.2355	0.2428	1
BDI	CRY2	rs2292910	A	-0.2141	-0.572	0.1438	0.2411	0.2431	1
Anxiety disorders	CRY1	rs10861697	C	1.217	0.8751	1.692	0.2433		1
Panic disorder	CRY2	rs10838524	G	0.7828	0.516	1.188	0.2494		1
Comorbid depressive disorders	CRY1	rs2078074	C	1.248	0.8556	1.822	0.2497		1
Comorbid anxiety disorders	CRY2	rs7945565	G	1.289	0.8361	1.986	0.2507		1
BDI	CRY2	rs3824872	T	-0.2121	-0.5687	0.1445	0.2438	0.2533	1
Comorbid anxiety disorders	CRY1	rs10746077	A	1.27	0.8395	1.923	0.2575		1
Comorbid anxiety disorders	CRY1	rs2888896	T	1.269	0.8383	1.92	0.2604		1
MBI	CRY2	rs7121775	C	-0.03509	-0.09694	0.02676	0.2662	0.261	1
Comorbid anxiety disorders	CRY2	rs1401419	G	1.28	0.8302	1.972	0.264		1
GHQ	CRY2	rs61884508	G	-0.217	-0.5965	0.1624	0.2623	0.2654	1
MBI	CRY2	rs75065406	T	0.06596	-0.04889	0.1808	0.2604	0.2696	1
Panic disorder	CRY2	rs1401419	G	0.7944	0.5268	1.198	0.2721		1
Comorbid alcohol use disorders	CRY2	rs3824872	T	0.7958	0.5278	1.2	0.2755		1
Comorbid anxiety disorders	CRY1	rs2078074	C	1.259	0.8316	1.907	0.2762		1
MBI	CRY2	rs10838527	G	-0.04049	-0.1142	0.03327	0.2821	0.2779	1
MBI	CRY1	rs2888896	T	0.03655	-0.02881	0.1019	0.2732	0.279	1
Comorbid anxiety disorders	CRY2	rs72902437	C	0.5742	0.2094	1.575	0.2812		1
Major depressive disorder	CRY1	rs10861688	T	0.8557	0.6442	1.137	0.2821		1
Panic disorder	CRY2	rs7945565	G	0.7999	0.5305	1.206	0.2867		1
GSS	CRY2	rs2292910	A	-0.0885	-0.2508	0.07384	0.2853	0.2904	1
Comorbid depressive disorders	CRY2	rs10838527	G	0.7914	0.5128	1.221	0.2908		1
MBI	CRY1	rs10746077	A	0.03554	-0.02987	0.1009	0.287	0.2916	1
Comorbid depressive disorders	TTC1	rs10515804	T	1.202	0.8537	1.692	0.2919		1
MBI	CRY2	rs7123390	A	-0.03281	-0.09459	0.02896	0.2979	0.2947	1
Panic disorder	CRY2	rs10838527	G	1.266	0.8142	1.967	0.2953		1
Dysthymia	TTC1	rs1402024	G	1.566	0.6748	3.636	0.2962		1
GHQ	CRY2	rs7123390	A	-0.07994	-0.2316	0.07171	0.3016	0.2996	1
BDI	CRY1	rs10746083	T	-0.213	-0.6192	0.1931	0.304	0.3021	1
BDI	CRY1	rs10437895	C	-0.2113	-0.617	0.1944	0.3075	0.306	1
BDI	CRY1	rs11113179	T	-0.2509	-0.7439	0.242	0.3184	0.3074	1
Panic disorder	TTC1	rs1106055	A	0.8166	0.5522	1.208	0.3102		1
Comorbid anxiety disorders	CRY2	rs17787136	G	1.212	0.8348	1.759	0.3123		1
Dysthymia	TTC1	rs7715826	T	1.459	0.7003	3.038	0.3133		1
Comorbid depressive disorders	CRY1	rs11613557	T	1.277	0.7935	2.056	0.3135		1
Dysthymia	TTC1	rs6878309	C	0.7759	0.4731	1.272	0.3147		1
BDI	CRY1	rs3741892	C	-0.2058	-0.6117	0.2	0.3203	0.3176	1
Dysthymia	CRY1	rs17289712	G	0.6925	0.3353	1.43	0.3207		1
Panic disorder	CRY2	rs7121611	A	0.8126	0.5389	1.225	0.3221		1
GHQ	CRY2	rs72902437	C	-0.1708	-0.5066	0.165	0.3189	0.3252	1
Anxiety disorders	CRY1	rs4964513	C	0.8417	0.597	1.187	0.3254		1
Anxiety disorders	CRY1	rs2287161	C	0.8569	0.6296	1.166	0.3263		1
Anxiety disorders	TTC1	rs6878309	C	0.8286	0.5688	1.207	0.3272		1
Comorbid anxiety disorders	CRY1	rs10746083	T	1.256	0.7956	1.983	0.3278		1
Comorbid anxiety disorders	CRY1	rs10437895	C	1.256	0.7952	1.982	0.3289		1
Comorbid depressive disorders	CRY1	rs59790130	T	1.266	0.7867	2.038	0.3312		1
Depressive disorders	TTC1	rs3733869	T	0.8951	0.7153	1.12	0.333		1
Comorbid depressive disorders	CRY1	rs10778528	G	1.221	0.8127	1.834	0.3365		1
GSS	TTC1	rs10515804	T	-0.07933	-0.2402	0.08149	0.3337	0.3366	1
Comorbid anxiety disorders	CRY1	rs10778528	G	1.247	0.7949	1.956	0.3368		1
GSS	CRY2	rs4755345	A	-0.1283	-0.3909	0.1342	0.338	0.3391	1
Comorbid alcohol use disorders	TTC1	rs6861719	T	0.8179	0.5412	1.236	0.3402		1
Comorbid depressive disorders	CRY1	rs4964513	C	1.209	0.8188	1.784	0.3402		1
Comorbid anxiety disorders	CRY1	rs714359	A	1.199	0.8238	1.745	0.3431		1
BDI	CRY1	rs10861697	C	-0.1934	-0.5954	0.2086	0.3456	0.3437	1
Depressive disorders	CRY2	rs7121775	C	0.8974	0.7164	1.124	0.3462		1
Depressive disorders	CRY1	rs10861688	T	0.8879	0.693	1.138	0.3471		1
Anxiety disorders	CRY2	rs2292910	A	0.876	0.6648	1.154	0.3472		1
GSS	CRY1	rs11613557	T	0.1146	-0.1288	0.3581	0.3561	0.3489	1
Major depressive disorder	CRY1	rs4964518	T	0.8284	0.5584	1.229	0.3495		1
GSS	CRY1	rs59790130	T	0.1144	-0.1291	0.3578	0.3573	0.3507	1
Major depressive disorder	CRY1	rs2078074	C	1.141	0.8651	1.504	0.3511		1
Comorbid anxiety disorders	CRY1	rs10861697	C	1.238	0.7896	1.942	0.3518		1
Comorbid depressive disorders	CRY1	rs10861697	C	1.212	0.8072	1.821	0.3534		1
Comorbid alcohol use disorders	CRY2	rs2292910	A	0.8288	0.556	1.235	0.3566		1
Comorbid anxiety disorders	CRY1	rs3741892	C	1.238	0.7839	1.956	0.3594		1
Major depressive disorder	CRY1	rs10746077	A	1.135	0.8613	1.497	0.3676		1
MBI	TTC1	rs6861719	T	-0.02892	-0.09162	0.03378	0.3661	0.3679	1
Comorbid depressive disorders	CRY1	rs714359	A	1.17	0.8307	1.647	0.3694		1
GSS	CRY2	rs61884508	G	-0.181	-0.5789	0.217	0.3727	0.3739	1
BDI	CRY2	rs4755345	A	-0.2587	-0.8352	0.3178	0.3792	0.376	1
Dysthymia	CRY2	rs1554338	G	0.7337	0.3689	1.459	0.3773		1
Anxiety disorders	CRY1	rs2078074	C	1.144	0.848	1.543	0.3783		1
GSS	CRY1	rs4964518	T	0.1036	-0.1277	0.3348	0.38	0.3784	1
Panic disorder	CRY1	rs10861688	T	0.8209	0.5289	1.274	0.3788		1
Comorbid depressive disorders	CRY1	rs8192441	C	1.514	0.6011	3.812	0.3789		1
BDI	CRY2	rs10838527	G	-0.1891	-0.6113	0.2331	0.3801	0.3822	1
Anxiety disorders	CRY1	rs714359	A	1.13	0.8553	1.494	0.389		1
Major depressive disorder	TTC1	rs6861719	T	0.8915	0.6862	1.158	0.3896		1
Comorbid alcohol use disorders	CRY1	rs8192441	C	1.573	0.559	4.427	0.3907		1
Anxiety disorders	CRY1	rs10746077	A	1.14	0.845	1.538	0.3909		1
MBI	TTC1	rs1402024	G	-0.07831	-0.2562	0.09955	0.3882	0.3916	1
Comorbid depressive disorders	CRY2	rs61884508	G	0.6434	0.2346	1.765	0.3917		1
Comorbid anxiety disorders	CRY2	rs10838524	G	1.211	0.7811	1.876	0.3926		1
Comorbid alcohol use disorders	CRY1	rs10861688	T	0.8223	0.5249	1.288	0.3931		1
Major depressive disorder	CRY1	rs2888896	T	1.128	0.8553	1.487	0.394		1
Anxiety disorders	CRY1	rs2888896	T	1.139	0.844	1.536	0.3956		1
BDI	CRY1	rs2287161	C	0.1738	-0.234	0.5816	0.4036	0.3988	1
Dysthymia	CRY1	rs10861688	T	0.8436	0.5682	1.252	0.399		1
GHQ	CRY2	rs7121611	A	0.07121	-0.09516	0.2376	0.4015	0.3991	1
Major depressive disorder	CRY2	rs75065406	T	1.211	0.7731	1.896	0.4036		1
BDI	CRY2	rs75065406	T	-0.2848	-0.9574	0.3877	0.4065	0.4054	1
GHQ	CRY2	rs1554338	G	-0.1088	-0.3699	0.1523	0.4142	0.4136	1
GHQ	CRY1	rs11613557	T	0.0969	-0.1334	0.3272	0.4096	0.4151	1
GHQ	CRY2	rs7121775	C	-0.06214	-0.2142	0.08996	0.4233	0.4151	1
GHQ	CRY1	rs59790130	T	0.09594	-0.1344	0.3263	0.4143	0.4196	1
BDI	CRY1	rs2888896	T	-0.1502	-0.5239	0.2236	0.431	0.4235	1
BDI	CRY1	rs2078074	C	-0.1479	-0.521	0.2253	0.4374	0.4279	1
Panic disorder	TTC1	rs7715826	T	0.6258	0.1958	2	0.4291		1
Anxiety disorders	CRY1	rs4964518	T	1.164	0.7967	1.699	0.4331		1
Anxiety disorders	TTC1	rs2176830	A	0.8455	0.555	1.288	0.4348		1
Dysthymia	CRY2	rs17787136	G	0.8682	0.6089	1.238	0.435		1
MBI	CRY2	rs72902437	C	-0.05193	-0.1865	0.08259	0.4493	0.4404	1
Dysthymia	CRY2	rs10838527	G	0.8398	0.5387	1.309	0.4411		1
BDI	CRY1	rs10778528	G	-0.155	-0.5562	0.2461	0.4488	0.4412	1
GHQ	CRY2	rs10838524	G	0.06691	-0.1038	0.2377	0.4425	0.4413	1
BDI	CRY1	rs714359	A	-0.1435	-0.506	0.219	0.4378	0.4419	1
BDI	CRY1	rs10746077	A	-0.1428	-0.5167	0.2312	0.4543	0.4454	1
Anxiety disorders	CRY2	rs7121611	A	1.127	0.8281	1.534	0.4471		1
Comorbid anxiety disorders	CRY1	rs2287161	C	0.8514	0.5612	1.292	0.4495		1
Comorbid anxiety disorders	CRY1	rs8192441	C	1.478	0.5304	4.117	0.4551		1
Comorbid depressive disorders	CRY1	rs10746083	T	1.167	0.7769	1.753	0.4568		1
Comorbid anxiety disorders	CRY2	rs1554338	G	0.7584	0.3659	1.572	0.457		1
Depressive disorders	CRY2	rs10838527	G	0.9008	0.6837	1.187	0.4579		1
Depressive disorders	TTC1	rs1106055	A	0.9187	0.7342	1.149	0.4582		1
MBI	CRY1	rs11113179	T	-0.03241	-0.1185	0.05368	0.4607	0.4594	1
Comorbid depressive disorders	CRY1	rs10437895	C	1.166	0.7762	1.752	0.4594		1
Panic disorder	TTC1	rs1402024	G	0.5865	0.1424	2.416	0.46		1
Dysthymia	CRY2	rs75065406	T	1.257	0.6849	2.307	0.4602		1
GSS	CRY2	rs2292913	T	-0.09923	-0.3626	0.1641	0.4602	0.4649	1
Comorbid anxiety disorders	TTC1	rs1402024	G	1.405	0.5609	3.52	0.468		1
Comorbid depressive disorders	TTC1	rs7715826	T	1.309	0.6284	2.726	0.4721		1
BDI	CRY1	rs4964513	C	0.1544	-0.2677	0.5766	0.4734	0.4736	1
Comorbid anxiety disorders	CRY2	rs2292910	A	0.8725	0.6004	1.268	0.4744		1
Anxiety disorders	CRY2	rs17787136	G	1.105	0.84	1.454	0.4748		1
Panic disorder	TTC1	rs6861719	T	0.865	0.5783	1.294	0.4801		1
GSS	TTC1	rs3733869	T	-0.05875	-0.2193	0.1019	0.4734	0.4815	1
GHQ	CRY1	rs10861688	T	0.05906	-0.1048	0.2229	0.48	0.4848	1
GHQ	CRY2	rs7945565	G	0.05855	-0.1084	0.2255	0.492	0.4853	1
BDI	TTC1	rs1106055	A	-0.1232	-0.4783	0.2319	0.4965	0.4922	1
Panic disorder	TTC1	rs3733869	T	0.8727	0.591	1.289	0.4936		1
Comorbid alcohol use disorders	TTC1	rs10515804	T	1.15	0.7704	1.716	0.4945		1
BDI	TTC1	rs3733869	T	-0.123	-0.4769	0.2308	0.4956	0.4946	1
Comorbid depressive disorders	CRY1	rs3741892	C	1.152	0.7668	1.732	0.4948		1
Major depressive disorder	CRY2	rs17787136	G	0.9151	0.7091	1.181	0.4953		1
Anxiety disorders	CRY2	rs7945565	G	1.112	0.8171	1.513	0.4995		1
MBI	CRY1	rs12821586	A	-0.02564	-0.1017	0.05044	0.5089	0.4998	1
Depressive disorders	CRY2	rs17787136	G	0.9256	0.7396	1.159	0.4998		1
GSS	CRY1	rs10778528	G	0.06189	-0.1201	0.2439	0.5051	0.5013	1
GHQ	CRY2	rs17787136	G	-0.0504	-0.2023	0.1015	0.5156	0.506	1
BDI	CRY2	rs2292913	T	-0.1955	-0.7737	0.3828	0.5076	0.5063	1
Anxiety disorders	CRY2	rs3824872	T	0.91	0.6888	1.202	0.5069		1
Comorbid depressive disorders	CRY2	rs7123390	A	0.894	0.6347	1.259	0.5213		1
Dysthymia	CRY1	rs12821586	A	0.8607	0.5441	1.362	0.5216		1
BDI	CRY2	rs61884508	G	-0.286	-1.168	0.596	0.5251	0.5221	1
Major depressive disorder	CRY2	rs7121775	C	0.9202	0.7127	1.188	0.5235		1
Anxiety disorders	CRY2	rs1401419	G	1.105	0.8118	1.503	0.5263		1
Comorbid alcohol use disorders	TTC1	rs2176830	A	1.193	0.6908	2.06	0.5267		1
Panic disorder	CRY1	rs4964513	C	0.8554	0.5262	1.391	0.5288		1
Comorbid alcohol use disorders	CRY1	rs17289712	G	0.7791	0.3571	1.7	0.5305		1
BDI	CRY1	rs17289712	G	0.1923	-0.4245	0.8091	0.5412	0.5326	1
GHQ	CRY2	rs1401419	G	0.05202	-0.1154	0.2194	0.5425	0.5337	1
GSS	CRY1	rs10861697	C	0.05668	-0.1257	0.2391	0.5426	0.5352	1
GSS	CRY1	rs4964513	C	0.05987	-0.1315	0.2512	0.5397	0.5362	1
GSS	CRY1	rs10437895	C	0.05643	-0.1278	0.2406	0.5482	0.5385	1
GHQ	CRY1	rs17289712	G	0.08199	-0.182	0.346	0.5427	0.5423	1
BDI	CRY1	rs10861688	T	0.1177	-0.2647	0.5	0.5464	0.5464	1
GHQ	CRY2	rs75065406	T	-0.08966	-0.3779	0.1986	0.5421	0.5479	1
MBI	CRY2	rs17787136	G	-0.01852	-0.0803	0.04325	0.5568	0.5497	1
BDI	CRY1	rs11613557	T	0.1651	-0.372	0.7023	0.5468	0.554	1
Comorbid anxiety disorders	CRY1	rs4964518	T	1.166	0.6982	1.947	0.5571		1
Major depressive disorder	CRY1	rs4964513	C	1.093	0.8113	1.474	0.5574		1
BDI	CRY1	rs59790130	T	0.1621	-0.3752	0.6994	0.5543	0.5609	1
GHQ	CRY2	rs3824872	T	0.045	-0.108	0.198	0.5644	0.5609	1
Comorbid alcohol use disorders	CRY1	rs714359	A	1.125	0.7513	1.686	0.5665		1
MBI	CRY1	rs10861697	C	0.0209	-0.04948	0.09128	0.5606	0.5675	1
Panic disorder	CRY2	rs4755345	A	0.8244	0.4252	1.598	0.5675		1
Panic disorder	TTC1	rs10515804	T	1.121	0.7558	1.663	0.5697		1
Depressive disorders	CRY1	rs4964518	T	0.9081	0.6495	1.27	0.5728		1
Comorbid anxiety disorders	CRY1	rs11613557	T	1.167	0.681	2.001	0.5737		1
GSS	CRY1	rs3741892	C	0.05111	-0.1332	0.2354	0.5868	0.5751	1
Dysthymia	CRY1	rs59790130	T	1.156	0.695	1.922	0.577		1
Dysthymia	CRY1	rs11613557	T	1.156	0.695	1.922	0.577		1
GSS	CRY1	rs10746083	T	0.05066	-0.1336	0.2349	0.59	0.5775	1
Depressive disorders	CRY1	rs3741892	C	0.9306	0.7211	1.201	0.5802		1
GHQ	CRY2	rs10838527	G	0.05106	-0.1303	0.2325	0.5812	0.5805	1
Panic disorder	CRY2	rs2292913	T	0.8303	0.4283	1.61	0.582		1
GSS	CRY1	rs12821586	A	0.05731	-0.1408	0.2554	0.5707	0.5858	1
Major depressive disorder	CRY1	rs10778528	G	1.085	0.8072	1.458	0.5894		1
MBI	CRY1	rs10778528	G	0.01928	-0.05095	0.08951	0.5906	0.5956	1
BDI	CRY1	rs4964518	T	0.1371	-0.3735	0.6478	0.5986	0.5992	1
Comorbid anxiety disorders	CRY1	rs59790130	T	1.155	0.674	1.979	0.6002		1
Major depressive disorder	CRY2	rs10838527	G	0.9205	0.6739	1.258	0.6029		1
Comorbid anxiety disorders	TTC1	rs2176830	A	0.8611	0.4881	1.519	0.6056		1
Anxiety disorders	CRY1	rs11613557	T	1.111	0.7412	1.664	0.6111		1
Anxiety disorders	TTC1	rs6861719	T	1.074	0.8138	1.419	0.6126		1
Depressive disorders	CRY1	rs10437895	C	0.9363	0.7257	1.208	0.6129		1
MBI	CRY1	rs3741892	C	0.01838	-0.05254	0.0893	0.6116	0.6162	1
GHQ	TTC1	rs7715826	T	-0.09485	-0.464	0.2744	0.6146	0.6186	1
Depressive disorders	CRY1	rs10746083	T	0.9377	0.7268	1.21	0.621		1
Major depressive disorder	CRY1	rs10861697	C	1.077	0.8015	1.448	0.6216		1
Comorbid anxiety disorders	TTC1	rs6878309	C	0.8833	0.5357	1.456	0.6266		1
MBI	CRY2	rs3824872	T	-0.01513	-0.07738	0.04711	0.6337	0.6295	1
Panic disorder	CRY1	rs4964518	T	1.143	0.6643	1.966	0.6295		1
Anxiety disorders	CRY1	rs59790130	T	1.104	0.7371	1.654	0.6305		1
MBI	TTC1	rs3733869	T	-0.015	-0.07681	0.04681	0.6344	0.6324	1
MBI	CRY1	rs714359	A	0.01498	-0.04853	0.07849	0.644	0.6382	1
Depressive disorders	CRY2	rs75065406	T	1.102	0.7332	1.657	0.6395		1
BDI	CRY2	rs1554338	G	-0.143	-0.7504	0.4644	0.6445	0.6424	1
Comorbid depressive disorders	CRY1	rs17289712	G	1.143	0.6494	2.013	0.6427		1
Depressive disorders	CRY2	rs1554338	G	0.9104	0.6107	1.357	0.645		1
Major depressive disorder	CRY2	rs72902437	C	0.8727	0.4889	1.558	0.6451		1
Dysthymia	TTC1	rs1106055	A	1.087	0.7619	1.551	0.6452		1
Comorbid alcohol use disorders	TTC1	rs6878309	C	1.122	0.6807	1.851	0.6509		1
BDI	CRY2	rs17787136	G	0.08083	-0.2734	0.435	0.6547	0.6535	1
Panic disorder	CRY2	rs17787136	G	1.093	0.7404	1.613	0.6551		1
Comorbid alcohol use disorders	CRY1	rs12821586	A	1.113	0.692	1.79	0.659		1
Dysthymia	CRY1	rs714359	A	1.084	0.7576	1.551	0.6594		1
MBI	CRY2	rs1554338	G	-0.02424	-0.1344	0.08588	0.6662	0.6598	1
GSS	CRY2	rs10838527	G	0.04251	-0.1489	0.2339	0.6634	0.6615	1
MBI	CRY1	rs2287161	C	0.01518	-0.05588	0.08625	0.6754	0.6629	1
Comorbid depressive disorders	CRY1	rs4964518	T	1.11	0.6905	1.784	0.6666		1
MBI	CRY1	rs17289712	G	-0.02348	-0.1307	0.08377	0.6679	0.6674	1
MBI	CRY1	rs10746083	T	0.01549	-0.0555	0.08648	0.6689	0.6676	1
Major depressive disorder	CRY1	rs59790130	T	0.9172	0.614	1.37	0.6728		1
Comorbid alcohol use disorders	CRY1	rs10437895	C	1.108	0.6894	1.779	0.6729		1
MBI	CRY1	rs10437895	C	0.01515	-0.05572	0.08601	0.6753	0.6741	1
Comorbid alcohol use disorders	CRY1	rs10746083	T	1.107	0.6889	1.778	0.675		1
GHQ	TTC1	rs10515804	T	-0.03118	-0.1832	0.1208	0.6877	0.6764	1
Major depressive disorder	CRY2	rs1554338	G	0.9078	0.5763	1.43	0.6764		1
GSS	TTC1	rs1106055	A	-0.03537	-0.1965	0.1258	0.667	0.6783	1
Comorbid alcohol use disorders	CRY2	rs7123390	A	0.9196	0.615	1.375	0.683		1
Depressive disorders	CRY1	rs8192441	C	1.157	0.5728	2.338	0.6841		1
Comorbid alcohol use disorders	CRY1	rs3741892	C	1.103	0.6867	1.773	0.6843		1
Major depressive disorder	CRY1	rs11613557	T	0.9216	0.6169	1.377	0.6902		1
MBI	TTC1	rs6878309	C	0.01643	-0.06387	0.09672	0.6885	0.6907	1
Comorbid alcohol use disorders	CRY1	rs10746077	A	1.091	0.7091	1.68	0.6907		1
Anxiety disorders	CRY2	rs10838527	G	0.9344	0.6682	1.307	0.692		1
Major depressive disorder	CRY1	rs8192441	C	1.173	0.5324	2.585	0.692		1
Depressive disorders	CRY1	rs4964513	C	1.055	0.8087	1.376	0.6942		1
Comorbid alcohol use disorders	TTC1	rs3733869	T	0.9237	0.6203	1.375	0.6961		1
Comorbid alcohol use disorders	CRY1	rs2888896	T	1.09	0.7079	1.677	0.6967		1
BDI	CRY2	rs7123390	A	-0.06988	-0.4221	0.2824	0.6974	0.6989	1
Comorbid alcohol use disorders	CRY1	rs11113179	T	0.8934	0.5024	1.589	0.7012		1
Comorbid anxiety disorders	CRY2	rs7121775	C	1.075	0.7407	1.559	0.7048		1
Anxiety disorders	CRY2	rs7123390	A	0.9482	0.7196	1.249	0.7052		1
MBI	CRY2	rs61884508	G	0.02992	-0.1271	0.187	0.7089	0.7069	1
Depressive disorders	CRY1	rs17289712	G	0.9252	0.6166	1.388	0.7072		1
Comorbid depressive disorders	CRY1	rs10861688	T	0.9322	0.6429	1.352	0.7113		1
GSS	CRY1	rs2287161	C	-0.03516	-0.2204	0.1501	0.7099	0.7135	1
Comorbid depressive disorders	TTC1	rs6878309	C	0.9209	0.5881	1.442	0.7187		1
GHQ	TTC1	rs6878309	C	-0.03549	-0.2334	0.1625	0.7253	0.7191	1
Comorbid alcohol use disorders	CRY1	rs10778528	G	1.09	0.6828	1.739	0.7191		1
Comorbid depressive disorders	TTC1	rs1106055	A	1.064	0.7568	1.496	0.7213		1
Comorbid alcohol use disorders	CRY2	rs17787136	G	0.9302	0.6241	1.386	0.7223		1
Comorbid depressive disorders	TTC1	rs2176830	A	0.9131	0.5512	1.513	0.7243		1
Comorbid alcohol use disorders	CRY1	rs2078074	C	1.08	0.7007	1.663	0.7283		1
Comorbid anxiety disorders	CRY2	rs7123390	A	0.9364	0.6433	1.363	0.7314		1
GHQ	CRY1	rs4964518	T	0.03899	-0.1796	0.2576	0.7267	0.7336	1
Comorbid alcohol use disorders	CRY1	rs10861697	C	1.082	0.6779	1.726	0.7419		1
GSS	CRY1	rs8192441	C	-0.08749	-0.6181	0.4431	0.7466	0.749	1
GSS	CRY2	rs7123390	A	-0.02616	-0.1868	0.1345	0.7496	0.7508	1
Panic disorder	TTC1	rs6878309	C	0.9198	0.549	1.541	0.7509		1
Panic disorder	CRY2	rs7121775	C	1.063	0.7201	1.569	0.7583		1
Panic disorder	CRY1	rs8192441	C	0.8031	0.1938	3.328	0.7624		1
Anxiety disorders	CRY2	rs7121775	C	1.043	0.7926	1.373	0.7629		1
MBI	TTC1	rs1106055	A	-0.009686	-0.0718	0.05242	0.7599	0.768	1
Dysthymia	CRY1	rs4964513	C	0.9369	0.6072	1.446	0.7684		1
Anxiety disorders	TTC1	rs1402024	G	0.8823	0.3828	2.034	0.7689		1
Depressive disorders	CRY1	rs10861697	C	0.9627	0.7469	1.241	0.769		1
Comorbid alcohol use disorders	CRY1	rs4964518	T	1.087	0.6204	1.903	0.7713		1
BDI	CRY2	rs72902437	C	-0.1161	-0.8948	0.6627	0.7702	0.7729	1
MBI	CRY1	rs59790130	T	0.01366	-0.0796	0.1069	0.774	0.774	1
MBI	CRY1	rs11613557	T	0.01366	-0.0796	0.1069	0.774	0.774	1
GHQ	CRY1	rs2888896	T	-0.02331	-0.1835	0.1369	0.7755	0.7747	1
Comorbid alcohol use disorders	CRY2	rs7121775	C	0.9433	0.6325	1.407	0.7747		1
Comorbid depressive disorders	CRY1	rs2287161	C	1.06	0.7109	1.58	0.7754		1
Comorbid depressive disorders	TTC1	rs1402024	G	1.141	0.4569	2.85	0.7775		1
Depressive disorders	CRY2	rs72902437	C	0.9316	0.5661	1.533	0.7803		1
Dysthymia	CRY1	rs11113179	T	1.071	0.6584	1.743	0.7814		1
GHQ	CRY2	rs2292913	T	0.0358	-0.2131	0.2847	0.778	0.7818	1
Comorbid depressive disorders	CRY2	rs7121775	C	0.9542	0.6794	1.34	0.7869		1
Dysthymia	CRY1	rs4964518	T	1.071	0.6516	1.76	0.7873		1
Anxiety disorders	CRY2	rs10838524	G	1.044	0.7642	1.426	0.7877		1
Comorbid anxiety disorders	CRY1	rs12821586	A	1.063	0.6769	1.669	0.7907		1
GHQ	CRY1	rs8192441	C	-0.0668	-0.5648	0.4312	0.7926	0.7912	1
GHQ	CRY1	rs2078074	C	-0.02111	-0.1816	0.1393	0.7965	0.795	1
Comorbid depressive disorders	CRY2	rs17787136	G	1.044	0.7445	1.465	0.8017		1
Anxiety disorders	TTC1	rs3733869	T	0.9654	0.7337	1.27	0.8017		1
Comorbid alcohol use disorders	CRY1	rs4964513	C	1.061	0.6633	1.697	0.805		1
Depressive disorders	CRY1	rs10778528	G	0.9693	0.752	1.249	0.8094		1
GHQ	CRY1	rs10746077	A	-0.01979	-0.1801	0.1405	0.8088	0.8102	1
Anxiety disorders	TTC1	rs1106055	A	0.9668	0.7339	1.274	0.8105		1
GHQ	CRY1	rs11113179	T	0.02558	-0.1865	0.2377	0.8131	0.8124	1
Panic disorder	CRY1	rs11113179	T	0.9357	0.5364	1.632	0.8148		1
Comorbid anxiety disorders	CRY1	rs4964513	C	0.9486	0.6041	1.49	0.8187		1
MBI	CRY1	rs10861688	T	0.007721	-0.05871	0.07415	0.8198	0.8198	1
Major depressive disorder	CRY1	rs10746083	T	1.035	0.7698	1.391	0.8205		1
Panic disorder	CRY2	rs7123390	A	1.046	0.7084	1.544	0.8219		1
Depressive disorders	TTC1	rs7715826	T	1.062	0.6252	1.805	0.8231		1
MBI	CRY1	rs4964518	T	0.009894	-0.07916	0.09895	0.8276	0.8238	1
Panic disorder	CRY2	rs2292910	A	0.9563	0.6453	1.417	0.824		1
GHQ	TTC1	rs2176830	A	-0.02542	-0.2477	0.1969	0.8227	0.8256	1
Major depressive disorder	CRY1	rs10437895	C	1.033	0.7686	1.389	0.8287		1
Major depressive disorder	CRY1	rs17289712	G	0.9513	0.6035	1.5	0.8298		1
Depressive disorders	CRY1	rs10746077	A	1.027	0.8083	1.304	0.83		1
Dysthymia	CRY2	rs61884508	G	1.096	0.4752	2.527	0.83		1
GSS	CRY2	rs7121775	C	-0.01769	-0.1787	0.1433	0.8295	0.833	1
Panic disorder	CRY2	rs61884508	G	1.103	0.4416	2.757	0.8331		1
Comorbid alcohol use disorders	CRY2	rs61884508	G	0.898	0.3243	2.486	0.836		1
Anxiety disorders	TTC1	rs10515804	T	0.9714	0.7373	1.28	0.8365		1
GSS	TTC1	rs6861719	T	0.01707	-0.1466	0.1807	0.838	0.839	1
GSS	CRY2	rs75065406	T	-0.02969	-0.3323	0.2729	0.8475	0.8471	1
Depressive disorders	CRY1	rs2287161	C	0.9749	0.7526	1.263	0.8471		1
GHQ	CRY1	rs3741892	C	-0.01765	-0.1915	0.1562	0.8423	0.8477	1
BDI	TTC1	rs7715826	T	0.08378	-0.781	0.9485	0.8494	0.8487	1
GHQ	CRY1	rs10437895	C	-0.0175	-0.1913	0.1563	0.8435	0.8492	1
Comorbid depressive disorders	CRY1	rs12821586	A	0.9598	0.6288	1.465	0.8492		1
GHQ	CRY1	rs10746083	T	-0.0173	-0.1912	0.1566	0.8454	0.8502	1
GHQ	TTC1	rs1402024	G	-0.04226	-0.483	0.3984	0.8509	0.8506	1
Anxiety disorders	TTC1	rs7715826	T	0.9361	0.4707	1.862	0.8507		1
MBI	TTC1	rs7715826	T	0.01367	-0.1327	0.1601	0.8548	0.8527	1
Comorbid anxiety disorders	TTC1	rs6861719	T	0.9648	0.66	1.41	0.853		1
BDI	TTC1	rs1402024	G	-0.09599	-1.138	0.9461	0.8567	0.8556	1
Major depressive disorder	CRY1	rs11113179	T	1.033	0.7267	1.468	0.8565		1
Depressive disorders	CRY1	rs2078074	C	1.021	0.8041	1.298	0.8619		1
GHQ	CRY1	rs714359	A	-0.01419	-0.1696	0.1412	0.8579	0.8628	1
Comorbid anxiety disorders	TTC1	rs3733869	T	0.968	0.6673	1.404	0.8639		1
Depressive disorders	CRY1	rs2888896	T	1.021	0.8038	1.297	0.8653		1
BDI	TTC1	rs2176830	A	0.04509	-0.4726	0.5627	0.8645	0.8655	1
BDI	TTC1	rs6878309	C	0.04017	-0.4217	0.502	0.8646	0.8679	1
Major depressive disorder	CRY1	rs3741892	C	1.025	0.7627	1.379	0.8679		1
Anxiety disorders	CRY1	rs11113179	T	0.9682	0.6575	1.426	0.8702		1
MBI	CRY2	rs4755345	A	-0.007902	-0.1075	0.0917	0.8764	0.8704	1
Comorbid alcohol use disorders	CRY2	rs1554338	G	1.06	0.5268	2.132	0.8709		1
Comorbid depressive disorders	CRY2	rs75065406	T	1.052	0.561	1.974	0.8735		1
Comorbid depressive disorders	TTC1	rs6861719	T	1.028	0.7288	1.449	0.8767		1
GHQ	TTC1	rs6861719	T	-0.01205	-0.1667	0.1426	0.8786	0.8784	1
BDI	TTC1	rs10515804	T	-0.02755	-0.3822	0.3271	0.879	0.8796	1
Panic disorder	CRY1	rs11613557	T	1.045	0.5785	1.889	0.8834		1
Comorbid alcohol use disorders	CRY2	rs75065406	T	1.056	0.5051	2.208	0.8846		1
Anxiety disorders	CRY2	rs72902437	C	0.9573	0.5253	1.745	0.8868		1
Comorbid alcohol use disorders	TTC1	rs1106055	A	1.029	0.6887	1.539	0.8876		1
Comorbid anxiety disorders	TTC1	rs1106055	A	0.9737	0.6696	1.416	0.8892		1
GSS	CRY2	rs7121611	A	0.012	-0.1643	0.1883	0.8939	0.8923	1
GHQ	CRY2	rs4755345	A	0.01719	-0.231	0.2654	0.892	0.8924	1
Comorbid anxiety disorders	CRY1	rs10861688	T	1.027	0.6878	1.534	0.896		1
Panic disorder	TTC1	rs2176830	A	1.036	0.5938	1.807	0.9015		1
GSS	CRY2	rs7945565	G	0.01123	-0.1656	0.188	0.901	0.904	1
Comorbid depressive disorders	TTC1	rs3733869	T	0.9806	0.699	1.376	0.9097		1
Major depressive disorder	TTC1	rs7715826	T	1.035	0.5646	1.897	0.9119		1
Panic disorder	CRY2	rs1554338	G	1.037	0.5341	2.015	0.9135		1
Panic disorder	CRY1	rs59790130	T	1.033	0.5718	1.865	0.9148		1
Major depressive disorder	CRY1	rs2287161	C	0.9846	0.733	1.322	0.9178		1
Comorbid alcohol use disorders	CRY2	rs10838527	G	1.025	0.6375	1.648	0.9194		1
Dysthymia	TTC1	rs3733869	T	0.982	0.69	1.397	0.9194		1
Comorbid depressive disorders	CRY2	rs1554338	G	1.03	0.5748	1.847	0.9199		1
GHQ	CRY1	rs2287161	C	0.00872	-0.1666	0.184	0.9223	0.92	1
GSS	CRY2	rs10838524	G	-0.009648	-0.1904	0.1712	0.9167	0.9211	1
MBI	CRY1	rs4964513	C	0.003584	-0.06977	0.07694	0.9237	0.9214	1
GHQ	TTC1	rs1106055	A	-0.007888	-0.1602	0.1444	0.9191	0.922	1
Comorbid alcohol use disorders	TTC1	rs1402024	G	0.9434	0.2924	3.044	0.9223		1
Comorbid alcohol use disorders	CRY1	rs59790130	T	1.03	0.568	1.867	0.9229		1
Comorbid alcohol use disorders	CRY1	rs11613557	T	1.03	0.568	1.867	0.9229		1
BDI	CRY1	rs12821586	A	-0.02161	-0.4578	0.4146	0.9226	0.9233	1
Comorbid anxiety disorders	CRY1	rs11113179	T	1.025	0.6142	1.71	0.925		1
Depressive disorders	TTC1	rs6861719	T	1.011	0.8049	1.269	0.9274		1
GSS	TTC1	rs1402024	G	0.02168	-0.4421	0.4855	0.927	0.9308	1
GSS	CRY1	rs2888896	T	0.007535	-0.1622	0.1773	0.9307	0.931	1
GSS	CRY2	rs3824872	T	-0.006263	-0.1681	0.1556	0.9395	0.9365	1
GHQ	CRY1	rs10778528	G	0.006572	-0.1652	0.1784	0.9402	0.9411	1
Dysthymia	CRY2	rs72902437	C	0.9744	0.4487	2.116	0.9477		1
GHQ	CRY1	rs10861697	C	-0.00601	-0.1782	0.1662	0.9455	0.9488	1
GSS	TTC1	rs7715826	T	0.01239	-0.3755	0.4002	0.9501	0.9494	1
Depressive disorders	CRY1	rs59790130	T	0.9903	0.7028	1.395	0.9554		1
GHQ	TTC1	rs3733869	T	0.003917	-0.1478	0.1557	0.9597	0.9581	1
BDI	CRY2	rs7121775	C	-0.009416	-0.364	0.3452	0.9585	0.9594	1
GSS	CRY1	rs2078074	C	0.004118	-0.1659	0.1741	0.9621	0.9628	1
GHQ	CRY1	rs12821586	A	0.003628	-0.1832	0.1905	0.9696	0.9672	1
GSS	CRY2	rs1401419	G	0.003528	-0.1736	0.1806	0.9689	0.9679	1
Depressive disorders	CRY1	rs11113179	T	1.006	0.7357	1.377	0.9686		1
Comorbid depressive disorders	CRY1	rs11113179	T	0.991	0.6168	1.592	0.9702		1
Depressive disorders	CRY1	rs11613557	T	0.9939	0.7053	1.401	0.9722		1
Comorbid anxiety disorders	TTC1	rs10515804	T	1.006	0.6921	1.462	0.976		1
Anxiety disorders	CRY1	rs10861688	T	1.005	0.7464	1.352	0.9762		1
MBI	CRY1	rs8192441	C	-0.003101	-0.2096	0.2034	0.9765	0.9772	1
Major depressive disorder	CRY1	rs12821586	A	1.004	0.7326	1.375	0.9818		1
Comorbid anxiety disorders	TTC1	rs7715826	T	0.9895	0.3976	2.463	0.982		1
MBI	TTC1	rs2176830	A	0.0009268	-0.0892	0.09105	0.9839	0.9826	1
Depressive disorders	CRY1	rs12821586	A	0.9972	0.7552	1.317	0.9844		1
Panic disorder	CRY2	rs72902437	C	0.9924	0.4288	2.297	0.9858		1
Comorbid alcohol use disorders	CRY1	rs2287161	C	0.9964	0.6274	1.583	0.9879		1
GSS	CRY2	rs17787136	G	0.0007296	-0.16	0.1615	0.9929	0.993	1
Dysthymia	CRY1	rs2287161	C	0.9983	0.6642	1.5	0.9933		1
Anxiety disorders	CRY1	rs8192441	C	0.9969	0.3988	2.492	0.9948		1
GSS	CRY1	rs10746077	A	-0.0006141	-0.1704	0.1692	0.9943	0.9951	1
MBI	CRY2	rs2292913	T	-2.264e-05	-0.09962	0.09958	0.9996	0.9996	1
A1; Tested allele (minor allele)
OR / BETA; odds ratio (binomial variables) or regression coefficient (continuous variables)
L95, U95; Lower and upper bounds of 95% confidence interval for odds ratio
BDI; Beck Depression Inventory
GHQ; General Health Questionnaire
MBI; Maslach Burnout Inventory
GSS; Global Seasonality Score

## Sheet: REC
Table S2c. Results from the single SNP association analyses in the recessive model.
Phenotype	Gene	SNP	A1	OR / BETA	L95	U95	p-value	Empirical p-value	q-value
Dysthymia	CRY2	rs7121611	A	1.773	1.213	2.593	0.003138		0.3987
Dysthymia	CRY2	rs7945565	G	1.736	1.184	2.547	0.004758		0.424854
Dysthymia	CRY2	rs1401419	G	1.735	1.183	2.545	0.00483		0.424854
Dysthymia	CRY2	rs10838524	G	1.689	1.161	2.458	0.006158		0.521605
Comorbid anxiety disorders	TTC1	rs2176830	A	5.226	1.503	18.17	0.009287		0.674266
MBI	CRY2	rs10838524	G	0.08701	0.01323	0.1608	0.02087	0.019	0.755557
Depressive disorders	CRY2	rs2292910	A	0.6061	0.3975	0.924	0.01996		0.755557
Panic disorder	CRY1	rs12821586	A	3.5	1.217	10.07	0.02014		0.755557
MBI	CRY2	rs7121611	A	0.08455	0.008	0.1611	0.03047	0.0288	0.896131
MBI	CRY2	rs1554338	G	-0.814	-1.698	0.07016	0.07126	0.0307	0.899459
GHQ	TTC1	rs2176830	A	1.098	0.08893	2.107	0.03299	0.0322	0.903575
MBI	CRY2	rs1401419	G	0.08286	0.006189	0.1595	0.03424	0.0329	0.903844
Dysthymia	CRY2	rs3824872	T	0.119	0.01655 0	0.8552	0.03439		0.913789
MBI	CRY2	rs7945565	G	0.08218	0.005528	0.1588	0.03569	0.0351	0.913789
MBI	CRY2	rs7121775	C	-0.1292	-0.2505	-0.007944	0.03684	0.0354	0.913789
Dysthymia	CRY2	rs2292910	A	0.4461	0.2067 0	0.9626	0.03967		0.948216
Comorbid alcohol use disorders	TTC1	rs10515804	T	1.786	0.9979	3.197	0.05085		0.999634
Panic disorder	CRY2	rs7121611	A	0.5776	0.3268	1.021	0.05895		1
MBI	CRY2	rs17787136	G	-0.1136	-0.2316	0.004371	0.0592	0.06079	1
Panic disorder	CRY1	rs2287161	C	0.6042	0.3567	1.024	0.06102		1
Comorbid depressive disorders	CRY2	rs2292910	A	0.5252	0.265	1.041	0.06508		1
GHQ	TTC1	rs6861719	T	0.3222	-0.0242	0.6686	0.06835	0.06809	1
Panic disorder	TTC1	rs2176830	A	3.949	0.8939	17.45	0.06999		1
Anxiety disorders	CRY1	rs10861688	T	0.1614	0.0224	1.163	0.07029		1
GHQ	CRY1	rs2287161	C	-0.1629	-0.3393	0.01356	0.07046	0.07449	1
MBI	TTC1	rs6878309	C	0.2569	-0.02772	0.5415	0.07698	0.07479	1
MBI	CRY2	rs7123390	A	-0.106	-0.2235	0.01164	0.07749	0.07829	1
GHQ	TTC1	rs6878309	C	0.6741	-0.08406	1.432	0.08145	0.07899	1
Comorbid alcohol use disorders	TTC1	rs2176830	A	3.848	0.8502	17.41	0.08024		1
GHQ	CRY2	rs61884508	G	5.891	0.1971	11.58	0.04263	0.08109	1
MBI	TTC1	rs2176830	A	0.34	-0.05626	0.7364	0.09271	0.08889	1
Major depressive disorder	CRY2	rs2292910	A	0.6722	0.4242	1.065	0.09075		1
Depressive disorders	TTC1	rs10515804	T	1.357	0.9511	1.937	0.0923		1
MBI	CRY2	rs10838527	G	0.2337	-0.04395	0.5114	0.0991	0.09739	1
Panic disorder	CRY2	rs7945565	G	0.6269	0.3603	1.091	0.09833		1
BDI	CRY2	rs4755345	A	2.563	-0.5496	5.676	0.1066	0.09839	1
BDI	CRY2	rs2292913	T	2.562	-0.551	5.674	0.1068	0.09839	1
Comorbid alcohol use disorders	CRY1	rs11113179	T	3.504	0.7837	15.66	0.1008		1
BDI	TTC1	rs2176830	A	1.906	-0.4668	4.279	0.1155	0.1056	1
Anxiety disorders	TTC1	rs2176830	A	2.773	0.8056	9.544	0.1058		1
Depressive disorders	CRY2	rs7123390	A	0.661	0.3988	1.096	0.1085		1
Comorbid anxiety disorders	TTC1	rs6878309	C	2.669	0.8031	8.867	0.1091		1
Major depressive disorder	TTC1	rs10515804	T	1.374	0.9193	2.053	0.1213		1
Depressive disorders	CRY2	rs7121611	A	1.227	0.9446	1.594	0.1252		1
Major depressive disorder	CRY1	rs10861688	T	0.4046	0.127	1.289	0.1258		1
Depressive disorders	CRY2	rs7945565	G	1.227	0.943	1.596	0.1279		1
GHQ	CRY1	rs10861688	T	-0.3468	-0.8023	0.1087	0.1357	0.1336	1
Comorbid anxiety disorders	CRY2	rs2292910	A	0.575	0.278	1.189	0.1354		1
GHQ	TTC1	rs3733869	T	0.2016	-0.0644	0.4676	0.1375	0.1378	1
BDI	CRY2	rs75065406	T	-2.753	-6.412	0.9061	0.1404	0.1391	1
Depressive disorders	CRY2	rs1401419	G	1.217	0.9359	1.583	0.1428		1
Panic disorder	CRY2	rs10838524	G	0.6837	0.4086	1.144	0.1476		1
Dysthymia	CRY1	rs4964513	C	2.133	0.7594	5.991	0.1505		1
GSS	CRY1	rs2287161	C	-0.1349	-0.3214	0.05155	0.1562	0.1528	1
GSS	CRY2	rs7121775	C	0.2351	-0.08482	0.5549	0.1499	0.1532	1
Depressive disorders	CRY1	rs10861688	T	0.5164	0.2084	1.28	0.1534		1
Major depressive disorder	CRY2	rs7123390	A	0.6581	0.3706	1.169	0.1534		1
Panic disorder	CRY2	rs2292913	T	4.541	0.5592	36.87	0.1568		1
Panic disorder	CRY2	rs4755345	A	4.541	0.5592	36.87	0.1568		1
Panic disorder	CRY2	rs1401419	G	0.6778	0.3952	1.163	0.1577		1
BDI	CRY2	rs1401419	G	0.3087	-0.1257	0.7431	0.1637	0.1622	1
Anxiety disorders	CRY2	rs1401419	G	1.253	0.9112	1.724	0.1651		1
Anxiety disorders	TTC1	rs3733869	T	1.352	0.8825	2.07	0.166		1
BDI	CRY2	rs7945565	G	0.3039	-0.1305	0.7383	0.1703	0.169	1
GSS	CRY2	rs3824872	T	-0.2294	-0.5562	0.09734	0.1688	0.1695	1
Comorbid depressive disorders	CRY2	rs7123390	A	0.5606	0.2447	1.284	0.1711		1
Depressive disorders	CRY2	rs7121775	C	0.6956	0.4131	1.171	0.172		1
Comorbid depressive disorders	TTC1	rs2176830	A	2.791	0.6359	12.25	0.1738		1
Depressive disorders	CRY1	rs11113179	T	2.089	0.7096	6.15	0.1811		1
BDI	CRY2	rs7121611	A	0.294	-0.1394	0.7275	0.1837	0.1838	1
GHQ	TTC1	rs1106055	A	0.1698	-0.07885	0.4184	0.1808	0.1842	1
MBI	CRY1	rs3741892	C	0.04862	-0.02329	0.1205	0.1852	0.1887	1
Comorbid anxiety disorders	CRY2	rs1401419	G	1.329	0.8693	2.033	0.1889		1
Comorbid anxiety disorders	CRY2	rs7945565	G	1.329	0.8688	2.032	0.1899		1
MBI	CRY2	rs2292910	A	-0.06534	-0.1638	0.03314	0.1935	0.1914	1
Panic disorder	TTC1	rs10515804	T	1.485	0.8185	2.695	0.1933		1
Comorbid anxiety disorders	CRY2	rs7121611	A	1.323	0.8653	2.023	0.1962		1
MBI	CRY1	rs10746083	T	0.04768	-0.02436	0.1197	0.1947	0.198	1
MBI	CRY1	rs10437895	C	0.04753	-0.02441	0.1195	0.1954	0.1994	1
Dysthymia	CRY1	rs11113179	T	2.602	0.604	11.21	0.1994		1
Comorbid depressive disorders	CRY1	rs4964513	C	1.938	0.689	5.452	0.2098		1
Comorbid anxiety disorders	TTC1	rs6861719	T	1.558	0.775	3.133	0.2133		1
BDI	CRY1	rs12821586	A	-1.01	-2.642	0.6221	0.2252	0.2191	1
Anxiety disorders	CRY2	rs7945565	G	1.221	0.8862	1.683	0.222		1
GSS	CRY2	rs1554338	G	-0.9808	-2.568	0.6059	0.2257	0.2224	1
MBI	CRY1	rs10861697	C	0.04528	-0.02742	0.118	0.2223	0.2228	1
Comorbid alcohol use disorders	CRY1	rs4964513	C	2.099	0.6352	6.938	0.224		1
MBI	CRY1	rs10778528	G	0.04483	-0.02783	0.1175	0.2267	0.2271	1
Comorbid depressive disorders	CRY1	rs11113179	T	2.468	0.5695	10.7	0.2273		1
Comorbid depressive disorders	CRY2	rs3824872	T	0.5789	0.2343	1.43	0.2361		1
Comorbid alcohol use disorders	CRY2	rs3824872	T	0.4967	0.1556	1.585	0.2373		1
Comorbid anxiety disorders	CRY1	rs10861688	T	0.3072	0.04243	2.224	0.2425		1
GHQ	CRY2	rs7123390	A	-0.1715	-0.4585	0.1155	0.2416	0.2445	1
Anxiety disorders	CRY2	rs3824872	T	0.6677	0.3376	1.321	0.2457		1
BDI	TTC1	rs6861719	T	0.4746	-0.3328	1.282	0.2493	0.2464	1
Comorbid depressive disorders	CRY2	rs7121775	C	0.6147	0.2681	1.409	0.2503		1
Comorbid depressive disorders	CRY1	rs10778528	G	1.247	0.8545	1.821	0.2521		1
GHQ	CRY1	rs8192441	C	-1.778	-7.475	3.919	0.5408	0.2543	1
Comorbid depressive disorders	CRY1	rs10861697	C	1.245	0.853	1.818	0.2559		1
Comorbid depressive disorders	CRY2	rs1401419	G	1.254	0.8473	1.855	0.258		1
Comorbid depressive disorders	CRY2	rs7945565	G	1.253	0.8467	1.854	0.2594		1
Comorbid depressive disorders	TTC1	rs10515804	T	1.358	0.7948	2.319	0.263		1
Comorbid alcohol use disorders	CRY2	rs2292910	A	0.6591	0.3167	1.372	0.265		1
Comorbid depressive disorders	CRY2	rs7121611	A	1.248	0.8436	1.847	0.2673		1
Panic disorder	CRY1	rs4964513	C	1.914	0.5855	6.256	0.2827		1
Panic disorder	CRY1	rs714359	A	1.534	0.6987	3.368	0.2863		1
Anxiety disorders	CRY1	rs714359	A	1.373	0.7656	2.461	0.2877		1
GSS	CRY2	rs17787136	G	0.1693	-0.1425	0.4811	0.2873	0.2885	1
Comorbid anxiety disorders	CRY1	rs10746083	T	1.249	0.8274	1.886	0.2899		1
Comorbid anxiety disorders	TTC1	rs3733869	T	1.362	0.7687	2.412	0.2901		1
Comorbid anxiety disorders	CRY1	rs10437895	C	1.249	0.8271	1.885	0.2908		1
Major depressive disorder	CRY1	rs12821586	A	0.3414	0.04647	2.509	0.2909		1
Comorbid alcohol use disorders	CRY1	rs10861688	T	0.3437	0.0472	2.503	0.2918		1
Anxiety disorders	CRY1	rs2287161	C	0.8356	0.5974	1.169	0.294		1
Anxiety disorders	TTC1	rs1106055	A	1.246	0.8252	1.881	0.2955		1
MBI	TTC1	rs7715826	T	-0.5145	-1.4	0.3711	0.2549	0.296	1
Anxiety disorders	CRY2	rs7121611	A	1.187	0.8601	1.639	0.2965		1
Depressive disorders	CRY2	rs17787136	G	0.7689	0.469	1.26	0.2974		1
GHQ	CRY2	rs7121775	C	-0.1606	-0.4632	0.142	0.2982	0.3008	1
GHQ	CRY2	rs75065406	T	-0.8356	-2.417	0.7456	0.3004	0.3031	1
GHQ	CRY1	rs12821586	A	-0.3627	-1.053	0.3272	0.3029	0.3045	1
GHQ	CRY2	rs1554338	G	0.8316	-0.7485	2.412	0.3023	0.306	1
Major depressive disorder	CRY2	rs7121775	C	0.7404	0.4163	1.317	0.3065		1
Comorbid anxiety disorders	CRY1	rs10778528	G	1.241	0.8186	1.88	0.3094		1
Anxiety disorders	CRY2	rs10838527	G	0.3579	0.04911	2.608	0.3105		1
Comorbid anxiety disorders	CRY1	rs10861697	C	1.239	0.8173	1.877	0.3131		1
Comorbid anxiety disorders	TTC1	rs10515804	T	1.354	0.7502	2.443	0.3146		1
MBI	CRY1	rs10861688	T	-0.0925	-0.2747	0.08968	0.3197	0.3255	1
Depressive disorders	TTC1	rs6861719	T	1.258	0.794	1.995	0.3278		1
Major depressive disorder	CRY2	rs7945565	G	1.162	0.8592	1.573	0.329		1
GHQ	CRY1	rs17289712	G	-1.237	-3.786	1.311	0.3413	0.3338	1
Depressive disorders	CRY2	rs10838524	G	1.135	0.8772	1.47	0.3346		1
BDI	CRY2	rs7121775	C	-0.35	-1.057	0.3567	0.3318	0.336	1
BDI	CRY1	rs59790130	T	-1.29	-3.986	1.406	0.3484	0.3381	1
BDI	CRY1	rs11613557	T	-1.288	-3.983	1.408	0.3491	0.3388	1
Comorbid depressive disorders	CRY1	rs10746083	T	1.202	0.8235	1.754	0.3404		1
Comorbid depressive disorders	CRY1	rs10437895	C	1.202	0.8233	1.754	0.3411		1
Comorbid depressive disorders	CRY1	rs10861688	T	0.505	0.1231	2.072	0.3429		1
Anxiety disorders	CRY1	rs12821586	A	1.649	0.5832	4.666	0.3455		1
MBI	CRY1	rs714359	A	-0.07062	-0.218	0.07674	0.3477	0.3459	1
BDI	CRY2	rs10838524	G	0.1974	-0.2216	0.6165	0.3558	0.3527	1
Anxiety disorders	TTC1	rs10515804	T	1.235	0.7887	1.935	0.356		1
Major depressive disorder	CRY2	rs1401419	G	1.151	0.8512	1.557	0.3607		1
Panic disorder	TTC1	rs6878309	C	1.959	0.4608	8.327	0.3625		1
Anxiety disorders	CRY2	rs10838524	G	1.157	0.8449	1.584	0.3634		1
BDI	CRY1	rs10437895	C	0.1911	-0.2229	0.6051	0.3657	0.3635	1
GHQ	TTC1	rs1402024	G	-1.74	-7.431	3.952	0.5492	0.3668	1
Dysthymia	CRY1	rs10746077	A	0.797	0.4859	1.307	0.3688		1
Comorbid anxiety disorders	CRY1	rs3741892	C	1.21	0.798	1.835	0.3695		1
BDI	CRY2	rs3824872	T	-0.3247	-1.044	0.3946	0.3764	0.3709	1
Dysthymia	CRY1	rs2888896	T	0.7982	0.4866	1.309	0.3719		1
Comorbid depressive disorders	CRY2	rs17787136	G	0.704	0.3251	1.524	0.3731		1
Comorbid anxiety disorders	CRY2	rs7123390	A	0.6852	0.298	1.576	0.3736		1
Major depressive disorder	CRY2	rs7121611	A	1.147	0.848	1.551	0.3738		1
Dysthymia	CRY1	rs714359	A	1.393	0.6693	2.9	0.3754		1
Comorbid alcohol use disorders	TTC1	rs6878309	C	1.931	0.4498	8.288	0.3761		1
Comorbid depressive disorders	TTC1	rs3733869	T	1.271	0.7447	2.169	0.3794		1
MBI	CRY2	rs3824872	T	-0.05716	-0.1861	0.07181	0.3851	0.381	1
BDI	CRY1	rs17289712	G	-2.555	-8.453	3.343	0.3959	0.3829	1
Major depressive disorder	CRY2	rs17787136	G	0.7814	0.4477	1.364	0.3854		1
BDI	CRY1	rs3741892	C	0.1825	-0.2315	0.5966	0.3876	0.3856	1
BDI	CRY1	rs10746083	T	0.1805	-0.2341	0.5951	0.3935	0.3903	1
MBI	CRY1	rs11113179	T	-0.1514	-0.4995	0.1967	0.3941	0.3903	1
Depressive disorders	CRY1	rs12821586	A	0.5345	0.1279	2.234	0.3906		1
Dysthymia	CRY1	rs10861688	T	0.5405	0.1318	2.216	0.3928		1
Depressive disorders	CRY2	rs3824872	T	0.8046	0.4838	1.338	0.4021		1
Anxiety disorders	TTC1	rs6861719	T	1.27	0.7229	2.23	0.4059		1
Panic disorder	CRY2	rs2292910	A	1.267	0.725	2.214	0.406		1
Dysthymia	CRY2	rs7121775	C	0.7056	0.3075	1.619	0.4106		1
BDI	CRY2	rs72902437	C	-3.718	-13.04	5.603	0.4344	0.418	1
Dysthymia	CRY1	rs2078074	C	0.8153	0.4967	1.338	0.4193		1
Comorbid depressive disorders	CRY1	rs3741892	C	1.17	0.7988	1.714	0.4201		1
Panic disorder	CRY1	rs2078074	C	1.217	0.7536	1.966	0.4219		1
Comorbid anxiety disorders	TTC1	rs1106055	A	1.255	0.7208	2.185	0.4222		1
GSS	CRY1	rs8192441	C	-2.409	-8.342	3.524	0.4263	0.424	1
BDI	TTC1	rs6878309	C	0.7076	-1.063	2.478	0.4334	0.4253	1
GSS	CRY2	rs7123390	A	0.1244	-0.1793	0.428	0.4221	0.4283	1
Panic disorder	CRY1	rs2888896	T	1.214	0.7514	1.96	0.4287		1
Anxiety disorders	CRY2	rs7123390	A	0.7936	0.4464	1.411	0.431		1
BDI	CRY1	rs10778528	G	0.1662	-0.2522	0.5845	0.4364	0.4311	1
Panic disorder	CRY1	rs10746077	A	1.212	0.7503	1.957	0.4325		1
MBI	TTC1	rs1402024	G	-0.8057	-2.575	0.9632	0.3721	0.4336	1
Major depressive disorder	CRY2	rs1554338	G	2.307	0.2814	18.91	0.4362		1
GSS	TTC1	rs6878309	C	-0.32	-1.131	0.4906	0.4392	0.4386	1
GHQ	CRY2	rs17787136	G	-0.1177	-0.413	0.1775	0.4346	0.4403	1
Dysthymia	CRY2	rs7123390	A	0.7378	0.3407	1.598	0.4406		1
Comorbid alcohol use disorders	CRY1	rs12821586	A	1.753	0.4148	7.409	0.4452		1
Comorbid alcohol use disorders	CRY1	rs59790130	T	2.219	0.2857	17.23	0.4461		1
Comorbid alcohol use disorders	CRY1	rs11613557	T	2.219	0.2857	17.23	0.4461		1
BDI	CRY1	rs10861688	T	-0.4157	-1.476	0.6449	0.4424	0.4465	1
Panic disorder	CRY2	rs7121775	C	1.303	0.6481	2.619	0.4578		1
BDI	CRY1	rs10861697	C	0.1557	-0.263	0.5745	0.4661	0.4606	1
GSS	CRY2	rs1401419	G	0.07273	-0.1245	0.27	0.4699	0.4713	1
BDI	CRY2	rs7123390	A	-0.2493	-0.9173	0.4187	0.4645	0.4725	1
Dysthymia	CRY1	rs2287161	C	1.155	0.7771	1.716	0.4761		1
Comorbid anxiety disorders	CRY2	rs10838524	G	1.166	0.7632	1.783	0.4769		1
BDI	CRY1	rs4964518	T	-0.8842	-3.338	1.569	0.48	0.4778	1
BDI	TTC1	rs1402024	G	-4.584	-17.77	8.604	0.4958	0.4825	1
GSS	CRY2	rs2292910	A	0.09124	-0.1627	0.3452	0.4813	0.4842	1
MBI	TTC1	rs10515804	T	0.04022	-0.07168	0.1521	0.4812	0.4844	1
BDI	TTC1	rs1106055	A	0.2072	-0.3728	0.7871	0.4839	0.4855	1
GHQ	CRY2	rs72902437	C	-1.449	-5.476	2.578	0.4806	0.4875	1
Depressive disorders	CRY1	rs714359	A	1.193	0.7216	1.973	0.491		1
Depressive disorders	TTC1	rs3733869	T	1.138	0.7859	1.648	0.4935		1
Comorbid depressive disorders	CRY2	rs10838524	G	1.144	0.776	1.685	0.4977		1
Panic disorder	CRY2	rs17787136	G	1.272	0.6328	2.557	0.4994		1
Comorbid anxiety disorders	CRY2	rs7121775	C	0.7522	0.3268	1.731	0.5031		1
Comorbid depressive disorders	TTC1	rs6861719	T	1.266	0.6326	2.534	0.5051		1
BDI	CRY2	rs17787136	G	-0.2343	-0.9244	0.4557	0.5057	0.508	1
GSS	CRY1	rs11113179	T	-0.3431	-1.334	0.6477	0.4973	0.5091	1
GSS	CRY2	rs7945565	G	0.06624	-0.1311	0.2636	0.5107	0.5114	1
Comorbid anxiety disorders	CRY1	rs2287161	C	0.8613	0.5484	1.353	0.5169		1
Anxiety disorders	CRY2	rs2292913	T	1.976	0.2492	15.67	0.5191		1
Anxiety disorders	CRY2	rs4755345	A	1.976	0.2492	15.67	0.5191		1
GSS	CRY2	rs7121611	A	0.06465	-0.1323	0.2616	0.5201	0.5194	1
Depressive disorders	CRY2	rs10838527	G	0.6798	0.2098	2.202	0.5199		1
Dysthymia	CRY1	rs3741892	C	0.8729	0.5701	1.337	0.5319		1
MBI	CRY2	rs75065406	T	-0.2023	-0.7924	0.3878	0.5017	0.5334	1
Dysthymia	CRY1	rs10437895	C	0.8734	0.5704	1.337	0.5335		1
Comorbid depressive disorders	CRY1	rs2287161	C	0.8785	0.5842	1.321	0.5337		1
Dysthymia	CRY1	rs10746083	T	0.8739	0.5707	1.338	0.5351		1
Anxiety disorders	CRY2	rs2292910	A	0.8671	0.551	1.364	0.5375		1
Comorbid alcohol use disorders	CRY2	rs1401419	G	1.153	0.7219	1.843	0.5505		1
Comorbid alcohol use disorders	CRY2	rs7945565	G	1.153	0.7216	1.842	0.5514		1
GHQ	CRY1	rs2888896	T	-0.06068	-0.2591	0.1378	0.549	0.5517	1
BDI	TTC1	rs10515804	T	0.1827	-0.4334	0.7989	0.5611	0.5589	1
Comorbid anxiety disorders	CRY1	rs2078074	C	1.149	0.7208	1.831	0.5599		1
Anxiety disorders	TTC1	rs6878309	C	1.424	0.4322	4.694	0.561		1
GSS	CRY1	rs11613557	T	0.368	-0.8717	1.608	0.5608	0.5635	1
GSS	CRY1	rs59790130	T	0.3678	-0.8718	1.607	0.5609	0.5638	1
Comorbid anxiety disorders	CRY1	rs12821586	A	1.522	0.3626	6.387	0.5661		1
MBI	TTC1	rs1106055	A	-0.02903	-0.1271	0.06909	0.562	0.5676	1
Comorbid alcohol use disorders	CRY2	rs7121611	A	1.146	0.7175	1.832	0.5678		1
BDI	TTC1	rs3733869	T	0.1803	-0.4409	0.8015	0.5695	0.5697	1
MBI	CRY1	rs17289712	G	0.1803	-0.8408	1.201	0.7293	0.5768	1
GHQ	CRY1	rs714359	A	0.1002	-0.2559	0.4562	0.5814	0.5791	1
Major depressive disorder	TTC1	rs2176830	A	1.511	0.3446	6.622	0.5844		1
Comorbid alcohol use disorders	TTC1	rs3733869	T	1.192	0.6279	2.262	0.5915		1
Comorbid alcohol use disorders	CRY1	rs4964518	T	1.746	0.2268	13.44	0.5925		1
Comorbid anxiety disorders	CRY1	rs2888896	T	1.135	0.7127	1.808	0.5935		1
Dysthymia	CRY2	rs17787136	G	0.8119	0.3746	1.76	0.5975		1
GHQ	CRY2	rs7121611	A	0.05036	-0.1354	0.2361	0.5951	0.5979	1
Comorbid anxiety disorders	CRY1	rs10746077	A	1.133	0.7112	1.805	0.5994		1
Comorbid anxiety disorders	CRY1	rs4964513	C	0.5908	0.08088	4.316	0.604		1
Comorbid depressive disorders	TTC1	rs1106055	A	1.147	0.6824	1.929	0.604		1
GSS	CRY1	rs4964513	C	-0.1719	-0.8391	0.4952	0.6135	0.6105	1
Dysthymia	CRY1	rs59790130	T	1.687	0.2219	12.82	0.6134		1
Dysthymia	CRY1	rs11613557	T	1.687	0.2219	12.82	0.6134		1
GSS	TTC1	rs10515804	T	-0.07263	-0.3521	0.2068	0.6105	0.6138	1
GHQ	CRY2	rs10838527	G	0.1586	-0.4605	0.7777	0.6156	0.62	1
Major depressive disorder	CRY1	rs3741892	C	0.9268	0.6849	1.254	0.6222		1
Major depressive disorder	CRY1	rs2888896	T	0.9185	0.6534	1.291	0.6244		1
Depressive disorders	CRY2	rs1554338	G	1.683	0.2066	13.71	0.6268		1
Comorbid depressive disorders	TTC1	rs6878309	C	1.429	0.3381	6.038	0.6275		1
GHQ	CRY2	rs1401419	G	0.04503	-0.1412	0.2313	0.6356	0.6386	1
GSS	CRY1	rs4964518	T	0.2598	-0.8641	1.384	0.6505	0.6402	1
Comorbid depressive disorders	CRY1	rs12821586	A	0.6236	0.0849	4.58	0.6425		1
GHQ	CRY1	rs10746077	A	-0.04692	-0.2454	0.1516	0.6432	0.6427	1
GHQ	CRY2	rs7945565	G	0.04427	-0.142	0.2305	0.6413	0.6447	1
MBI	CRY1	rs2287161	C	-0.01643	-0.08786	0.05499	0.6521	0.6491	1
Dysthymia	CRY1	rs10861697	C	0.906	0.5916	1.388	0.65		1
GSS	CRY1	rs17289712	G	0.6109	-2.044	3.266	0.6521	0.6506	1
Major depressive disorder	CRY1	rs4964513	C	0.7632	0.2357	2.471	0.6521		1
MBI	CRY1	rs4964518	T	0.1013	-0.3165	0.519	0.6347	0.6525	1
MBI	TTC1	rs3733869	T	-0.02406	-0.129	0.08089	0.6532	0.6525	1
Dysthymia	CRY1	rs10778528	G	0.9074	0.5925	1.39	0.6548		1
BDI	CRY1	rs2078074	C	0.1048	-0.3568	0.5665	0.6563	0.6619	1
GHQ	CRY1	rs59790130	T	-0.2625	-1.452	0.9274	0.6654	0.6666	1
GSS	CRY1	rs714359	A	-0.08292	-0.4581	0.2923	0.6649	0.6673	1
GHQ	CRY1	rs11613557	T	-0.2617	-1.451	0.9281	0.6664	0.6679	1
GSS	TTC1	rs7715826	T	0.5832	-2.073	3.239	0.667	0.6697	1
Depressive disorders	TTC1	rs1106055	A	1.079	0.7589	1.535	0.6707		1
MBI	CRY2	rs2292913	T	0.1324	-0.4935	0.7582	0.6785	0.6743	1
MBI	CRY2	rs4755345	A	0.1322	-0.4937	0.7582	0.6788	0.6745	1
Panic disorder	TTC1	rs3733869	T	1.145	0.6053	2.165	0.6777		1
Anxiety disorders	CRY2	rs7121775	C	0.8862	0.4978	1.578	0.6814		1
GHQ	CRY2	rs2292910	A	-0.04962	-0.2898	0.1905	0.6855	0.6822	1
Panic disorder	CRY2	rs7123390	A	1.156	0.5758	2.32	0.6838		1
GSS	CRY2	rs10838524	G	0.03927	-0.1511	0.2296	0.686	0.6841	1
Comorbid anxiety disorders	CRY1	rs714359	A	1.189	0.514	2.749	0.686		1
Major depressive disorder	TTC1	rs3733869	T	1.091	0.7135	1.667	0.6888		1
MBI	TTC1	rs6861719	T	-0.02769	-0.164	0.1087	0.6906	0.691	1
GSS	TTC1	rs2176830	A	0.2081	-0.8773	1.294	0.7071	0.6949	1
Anxiety disorders	CRY1	rs2078074	C	1.071	0.7541	1.522	0.7001		1
Major depressive disorder	CRY1	rs4964518	T	0.6728	0.08899	5.086	0.701		1
Comorbid depressive disorders	CRY1	rs11613557	T	1.487	0.1948	11.35	0.7022		1
Major depressive disorder	CRY1	rs10437895	C	0.9435	0.6985	1.274	0.7045		1
Major depressive disorder	CRY1	rs10746083	T	0.9435	0.6985	1.274	0.7045		1
Comorbid depressive disorders	CRY1	rs59790130	T	1.477	0.1936	11.27	0.7067		1
Comorbid anxiety disorders	CRY2	rs17787136	G	0.8617	0.3963	1.874	0.7072		1
Comorbid alcohol use disorders	TTC1	rs1106055	A	1.125	0.6071	2.083	0.7088		1
Major depressive disorder	CRY1	rs10746077	A	0.9381	0.6694	1.315	0.7105		1
GSS	CRY1	rs10746083	T	0.03431	-0.1533	0.2219	0.72	0.7111	1
Dysthymia	CRY1	rs4964518	T	1.462	0.194	11.01	0.7125		1
Major depressive disorder	TTC1	rs1106055	A	1.076	0.7226	1.603	0.7182		1
GSS	CRY2	rs75065406	T	-0.2975	-1.945	1.35	0.7233	0.7206	1
Major depressive disorder	CRY1	rs11113179	T	1.305	0.302	5.64	0.7214		1
Depressive disorders	CRY1	rs2888896	T	0.9486	0.705	1.276	0.7272		1
Panic disorder	CRY1	rs10437895	C	1.082	0.6931	1.69	0.7282		1
Panic disorder	CRY1	rs10746083	T	1.082	0.6931	1.69	0.7282		1
Comorbid anxiety disorders	CRY2	rs3824872	T	0.8634	0.3748	1.989	0.73		1
Major depressive disorder	CRY1	rs2078074	C	0.9423	0.6724	1.321	0.7301		1
Comorbid alcohol use disorders	TTC1	rs6861719	T	1.16	0.4984	2.699	0.7308		1
GHQ	CRY1	rs4964518	T	-0.1873	-1.266	0.8915	0.7336	0.7314	1
GSS	CRY1	rs10437895	C	0.03176	-0.1558	0.2193	0.74	0.7322	1
BDI	CRY1	rs8192441	C	-2.23	-15.41	10.95	0.7402	0.7329	1
Anxiety disorders	CRY1	rs10746083	T	1.056	0.7704	1.449	0.7332		1
Comorbid alcohol use disorders	CRY1	rs10746077	A	0.9122	0.5362	1.552	0.7345		1
Anxiety disorders	CRY1	rs10437895	C	1.056	0.7702	1.448	0.7347		1
Comorbid alcohol use disorders	CRY1	rs2888896	T	0.9148	0.5377	1.556	0.7424		1
GSS	CRY1	rs10778528	G	0.03114	-0.1583	0.2206	0.7473	0.7453	1
Depressive disorders	CRY1	rs4964513	C	1.152	0.4898	2.711	0.7455		1
Major depressive disorder	TTC1	rs6861719	T	1.095	0.6335	1.891	0.7459		1
GSS	CRY1	rs12821586	A	-0.1218	-0.8512	0.6075	0.7434	0.7467	1
GSS	TTC1	rs1106055	A	-0.0426	-0.3054	0.2202	0.7507	0.749	1
MBI	CRY1	rs2078074	C	0.01317	-0.06765	0.094	0.7494	0.7501	1
GSS	CRY1	rs3741892	C	0.02955	-0.1581	0.2172	0.7575	0.7503	1
Major depressive disorder	CRY1	rs2287161	C	0.9525	0.706	1.285	0.7504		1
GHQ	TTC1	rs10515804	T	-0.04337	-0.3078	0.221	0.7479	0.751	1
BDI	CRY1	rs714359	A	0.131	-0.6999	0.9618	0.7574	0.7536	1
GHQ	CRY2	rs4755345	A	0.2288	-1.197	1.655	0.7532	0.7542	1
GHQ	CRY2	rs2292913	T	0.2282	-1.198	1.654	0.7538	0.7549	1
Comorbid depressive disorders	CRY1	rs714359	A	1.132	0.5198	2.464	0.755		1
BDI	CRY1	rs10746077	A	0.07402	-0.3886	0.5367	0.7539	0.7581	1
Dysthymia	CRY1	rs12821586	A	0.7331	0.09989	5.381	0.7602		1
BDI	CRY1	rs11113179	T	-0.3194	-2.494	1.855	0.7734	0.7729	1
Comorbid alcohol use disorders	CRY1	rs2078074	C	0.925	0.5435	1.574	0.7738		1
Comorbid alcohol use disorders	CRY2	rs10838524	G	1.07	0.6741	1.697	0.7749		1
GSS	CRY1	rs10861697	C	0.02704	-0.1626	0.2167	0.7798	0.7771	1
GHQ	CRY1	rs2078074	C	-0.02748	-0.2262	0.1713	0.7864	0.7795	1
Panic disorder	CRY2	rs3824872	T	1.117	0.5114	2.442	0.7807		1
Major depressive disorder	CRY1	rs10861697	C	0.9584	0.7082	1.297	0.783		1
GSS	CRY2	rs2292913	T	-0.2011	-1.642	1.24	0.7845	0.7861	1
GSS	CRY2	rs4755345	A	-0.1994	-1.641	1.242	0.7863	0.7882	1
Anxiety disorders	CRY1	rs10778528	G	1.044	0.7584	1.437	0.7916		1
Depressive disorders	CRY1	rs11613557	T	1.221	0.2775	5.371	0.7919		1
Major depressive disorder	CRY1	rs10778528	G	0.9602	0.7096	1.299	0.7927		1
Depressive disorders	CRY1	rs59790130	T	1.218	0.2768	5.356	0.7945		1
Depressive disorders	CRY1	rs10778528	G	1.035	0.7968	1.344	0.7965		1
Anxiety disorders	CRY1	rs10861697	C	1.042	0.7571	1.435	0.7995		1
Depressive disorders	CRY1	rs10746077	A	0.9631	0.7172	1.293	0.8026		1
Major depressive disorder	CRY1	rs59790130	T	0.7755	0.1015	5.928	0.8065		1
Depressive disorders	CRY1	rs10861697	C	1.033	0.7953	1.342	0.807		1
Major depressive disorder	CRY1	rs11613557	T	0.7782	0.1018	5.949	0.809		1
Comorbid alcohol use disorders	CRY2	rs7123390	A	0.9085	0.415	1.989	0.8102		1
Panic disorder	TTC1	rs6861719	T	0.8949	0.3589	2.232	0.8118		1
Anxiety disorders	CRY2	rs17787136	G	0.9353	0.5354	1.634	0.8143		1
Panic disorder	TTC1	rs1106055	A	1.076	0.5828	1.987	0.8149		1
Dysthymia	TTC1	rs6861719	T	1.092	0.5021	2.375	0.8243		1
Major depressive disorder	TTC1	rs6878309	C	1.144	0.346	3.786	0.825		1
Anxiety disorders	CRY1	rs3741892	C	1.036	0.754	1.424	0.8268		1
Comorbid depressive disorders	CRY1	rs4964518	T	1.251	0.1656	9.451	0.8283		1
GSS	CRY2	rs10838527	G	0.07227	-0.5803	0.7248	0.8282	0.8307	1
MBI	CRY1	rs10746077	A	0.008736	-0.07198	0.08945	0.832	0.833	1
Anxiety disorders	CRY1	rs2888896	T	1.038	0.7281	1.479	0.8376		1
Depressive disorders	TTC1	rs2176830	A	1.159	0.2654	5.057	0.8448		1
Depressive disorders	TTC1	rs6878309	C	0.8878	0.2694	2.926	0.845		1
Anxiety disorders	CRY1	rs10746077	A	1.036	0.7269	1.476	0.8452		1
GHQ	TTC1	rs7715826	T	-0.2878	-2.838	2.262	0.8249	0.846	1
Major depressive disorder	CRY2	rs10838524	G	1.03	0.7635	1.39	0.8464		1
Dysthymia	TTC1	rs10515804	T	1.062	0.5792	1.946	0.8466		1
GSS	CRY1	rs10861688	T	-0.04757	-0.5369	0.4417	0.8489	0.8481	1
BDI	CRY2	rs10838527	G	0.1349	-1.306	1.576	0.8544	0.8538	1
BDI	CRY1	rs2888896	T	0.0431	-0.4195	0.5057	0.8551	0.8577	1
GHQ	CRY1	rs3741892	C	-0.01598	-0.1935	0.1615	0.86	0.8581	1
Panic disorder	CRY1	rs3741892	C	1.041	0.6628	1.636	0.8605		1
Depressive disorders	CRY1	rs2078074	C	0.9744	0.7254	1.309	0.8632		1
GHQ	CRY2	rs3824872	T	-0.0278	-0.3385	0.2829	0.8608	0.8672	1
Comorbid alcohol use disorders	CRY2	rs17787136	G	0.9395	0.4289	2.058	0.876		1
GSS	TTC1	rs3733869	T	-0.02166	-0.3027	0.2594	0.88	0.8798	1
Anxiety disorders	CRY1	rs4964513	C	0.9142	0.2831	2.952	0.8808		1
BDI	TTC1	rs7715826	T	0.4387	-5.463	6.34	0.8842	0.8815	1
GSS	CRY2	rs61884508	G	-0.2292	-6.162	5.704	0.9396	0.8816	1
Comorbid alcohol use disorders	CRY1	rs714359	A	0.9286	0.3353	2.572	0.8867		1
Major depressive disorder	CRY2	rs10838527	G	0.9183	0.2822	2.988	0.8874		1
MBI	CRY1	rs12821586	A	0.02083	-0.2605	0.3022	0.8847	0.8878	1
GHQ	CRY1	rs10437895	C	-0.01264	-0.1901	0.1648	0.889	0.8887	1
GSS	TTC1	rs1402024	G	0.1909	-5.746	6.127	0.9498	0.8899	1
BDI	CRY2	rs2292910	A	-0.04344	-0.6025	0.5156	0.8789	0.8901	1
MBI	CRY1	rs2888896	T	0.005733	-0.07496	0.08643	0.8893	0.8907	1
Depressive disorders	CRY1	rs2287161	C	0.982	0.7559	1.276	0.8917		1
Dysthymia	TTC1	rs3733869	T	0.9575	0.5104	1.796	0.8923		1
BDI	CRY2	rs61884508	G	0.904	-12.28	14.09	0.8931	0.8953	1
BDI	CRY1	rs4964513	C	-0.09657	-1.569	1.376	0.8977	0.8958	1
GSS	CRY1	rs10746077	A	0.01293	-0.1967	0.2226	0.9038	0.9044	1
GHQ	CRY1	rs10746083	T	-0.01065	-0.1883	0.167	0.9065	0.9044	1
Major depressive disorder	CRY1	rs714359	A	1.036	0.5658	1.895	0.9099		1
GSS	CRY2	rs72902437	C	0.1934	-4.002	4.389	0.928	0.9109	1
GSS	CRY1	rs2078074	C	0.01148	-0.1985	0.2214	0.9147	0.9144	1
Dysthymia	TTC1	rs1106055	A	0.9694	0.5407	1.738	0.9168		1
BDI	CRY2	rs1554338	G	-0.1577	-3.803	3.487	0.9324	0.9276	1
Depressive disorders	CRY1	rs10746083	T	1.011	0.7794	1.312	0.9332		1
Depressive disorders	CRY1	rs10437895	C	1.011	0.7793	1.312	0.9339		1
BDI	CRY1	rs2287161	C	-0.01686	-0.428	0.3943	0.9359	0.9377	1
GHQ	CRY1	rs10861697	C	-0.007124	-0.1867	0.1724	0.938	0.939	1
GSS	CRY1	rs2888896	T	0.00771	-0.202	0.2174	0.9426	0.9435	1
Major depressive disorder	CRY2	rs3824872	T	1.019	0.6014	1.727	0.9435		1
Depressive disorders	CRY1	rs4964518	T	1.053	0.2428	4.571	0.9445		1
Comorbid alcohol use disorders	CRY2	rs7121775	C	0.9746	0.4449	2.135	0.9488		1
Panic disorder	CRY1	rs10778528	G	1.015	0.6426	1.603	0.9491		1
Comorbid alcohol use disorders	CRY1	rs10861697	C	0.9854	0.6174	1.573	0.951		1
MBI	CRY1	rs4964513	C	0.007721	-0.2512	0.2667	0.9534	0.9526	1
Panic disorder	CRY1	rs10861697	C	1.013	0.6414	1.6	0.9558		1
Comorbid alcohol use disorders	CRY1	rs10778528	G	0.9873	0.6185	1.576	0.9572		1
Comorbid depressive disorders	CRY1	rs2078074	C	1.012	0.6499	1.575	0.959		1
GHQ	CRY2	rs10838524	G	0.004171	-0.1757	0.184	0.9637	0.963	1
Comorbid depressive disorders	CRY1	rs10746077	A	0.9903	0.6367	1.54	0.9654		1
GSS	TTC1	rs6861719	T	0.007892	-0.3568	0.3726	0.9662	0.966	1
GHQ	CRY1	rs4964513	C	0.01098	-0.6199	0.6419	0.9728	0.9717	1
Comorbid depressive disorders	CRY1	rs2888896	T	0.9922	0.6379	1.543	0.9721		1
Comorbid alcohol use disorders	CRY1	rs10746083	T	1.008	0.6354	1.598	0.9737		1
Comorbid alcohol use disorders	CRY1	rs10437895	C	1.007	0.6352	1.598	0.9751		1
Comorbid alcohol use disorders	CRY1	rs3741892	C	1.006	0.6344	1.596	0.9793		1
GHQ	CRY1	rs10778528	G	-0.002317	-0.1817	0.177	0.9798	0.9814	1
Depressive disorders	CRY1	rs3741892	C	0.998	0.7684	1.296	0.9878		1
Panic disorder	CRY1	rs10861688	T	2.316e-08	0	inf	0.9939		1
Comorbid depressive disorders	CRY2	rs10838527	G	1.877e-08	0	inf	0.9957		1
Comorbid alcohol use disorders	CRY2	rs10838527	G	2.891e-08	0	inf	0.9958		1
Comorbid anxiety disorders	CRY2	rs10838527	G	2.272e-08	0	inf	0.9958		1
Dysthymia	CRY2	rs10838527	G	1.826e-08	0	inf	0.9958		1
Panic disorder	CRY2	rs10838527	G	2.559e-08	0	inf	0.9958		1
GHQ	CRY1	rs11113179	T	0.002468	-0.9241	0.929	0.9958	0.9964	1
Dysthymia	TTC1	rs6878309	C	1.801e-08	0	inf	0.9966		1
Anxiety disorders	CRY1	rs11113179	T	1.097e-08	0	inf	0.9971		1
Comorbid anxiety disorders	CRY1	rs11113179	T	2.06e-08	0	inf	0.9972		1
Panic disorder	CRY1	rs11113179	T	2.339e-08	0	inf	0.9972		1
Anxiety disorders	CRY1	rs4964518	T	1.044e-08	0	inf	0.9973		1
Comorbid anxiety disorders	CRY1	rs4964518	T	1.957e-08	0	inf	0.9974		1
Panic disorder	CRY1	rs4964518	T	2.174e-08	0	inf	0.9974		1
Anxiety disorders	CRY1	rs59790130	T	1.043e-08	0	inf	0.9975		1
Anxiety disorders	CRY1	rs11613557	T	1.048e-08	0	inf	0.9975		1
Dysthymia	TTC1	rs2176830	A	1.819e-08	0	inf	0.9975		1
Comorbid anxiety disorders	CRY1	rs59790130	T	1.997e-08	0	inf	0.9976		1
Comorbid anxiety disorders	CRY1	rs11613557	T	2.012e-08	0	inf	0.9976		1
Panic disorder	CRY1	rs59790130	T	2.157e-08	0	inf	0.9976		1
Panic disorder	CRY1	rs11613557	T	2.177e-08	0	inf	0.9976		1
Comorbid alcohol use disorders	CRY1	rs2287161	C	0.9994	0.6289	1.588	0.9978		1
Comorbid depressive disorders	CRY2	rs2292913	T	2.022e-08	0	inf	0.9981		1
Comorbid depressive disorders	CRY2	rs4755345	A	2.022e-08	0	inf	0.9981		1
Depressive disorders	CRY2	rs2292913	T	8.638e-09	0	inf	0.9981		1
Depressive disorders	CRY2	rs4755345	A	8.638e-09	0	inf	0.9981		1
Major depressive disorder	CRY2	rs2292913	T	1.191e-08	0	inf	0.9981		1
Major depressive disorder	CRY2	rs4755345	A	1.191e-08	0	inf	0.9981		1
Comorbid alcohol use disorders	CRY2	rs2292913	T	2.823e-08	0	inf	0.9982		1
Comorbid alcohol use disorders	CRY2	rs4755345	A	2.823e-08	0	inf	0.9982		1
Comorbid anxiety disorders	CRY2	rs2292913	T	2.367e-08	0	inf	0.9982		1
Comorbid anxiety disorders	CRY2	rs4755345	A	2.367e-08	0	inf	0.9982		1
Depressive disorders	CRY2	rs75065406	T	6.028e-09	0	inf	0.9982		1
Dysthymia	CRY2	rs2292913	T	2.027e-08	0	inf	0.9982		1
Dysthymia	CRY2	rs4755345	A	2.027e-08	0	inf	0.9982		1
Major depressive disorder	CRY2	rs75065406	T	7.712e-09	0	inf	0.9982		1
Comorbid alcohol use disorders	CRY2	rs75065406	T	2.269e-08	0	inf	0.9983		1
Comorbid alcohol use disorders	CRY2	rs1554338	G	2.586e-08	0	inf	0.9983		1
Comorbid anxiety disorders	CRY2	rs75065406	T	1.832e-08	0	inf	0.9983		1
Comorbid depressive disorders	CRY2	rs75065406	T	1.471e-08	0	inf	0.9983		1
Comorbid depressive disorders	CRY2	rs1554338	G	2.068e-08	0	inf	0.9983		1
Anxiety disorders	CRY2	rs75065406	T	9.609e-09	0	inf	0.9983		1
Anxiety disorders	CRY2	rs1554338	G	1.303e-08	0	inf	0.9983		1
Dysthymia	CRY2	rs75065406	T	1.742e-08	0	inf	0.9983		1
Panic disorder	CRY2	rs75065406	T	1.885e-08	0	inf	0.9983		1
Comorbid anxiety disorders	CRY2	rs1554338	G	2.388e-08	0	inf	0.9984		1
Dysthymia	CRY2	rs1554338	G	2.076e-08	0	inf	0.9984		1
Panic disorder	CRY2	rs1554338	G	3.084e-08	0	inf	0.9984		1
MBI	CRY1	rs59790130	T	0.0003229	-0.4427	0.4434	0.9989	0.9985	1
MBI	CRY1	rs11613557	T	0.0003229	-0.4427	0.4434	0.9989	0.9985	1
Anxiety disorders	TTC1	rs7715826	T	6.52e-09	0	inf	0.9989		1
Anxiety disorders	CRY1	rs17289712	G	8.628e-09	0	inf	0.9989		1
Depressive disorders	TTC1	rs7715826	T	3.711e-09	0	inf	0.9989		1
Depressive disorders	CRY1	rs17289712	G	4.923e-09	0	inf	0.9989		1
Major depressive disorder	TTC1	rs7715826	T	4.362e-09	0	inf	0.9989		1
Major depressive disorder	CRY1	rs17289712	G	6.411e-09	0	inf	0.9989		1
Comorbid alcohol use disorders	TTC1	rs7715826	T	1.699e-08	0	inf	0.999		1
Comorbid alcohol use disorders	CRY1	rs17289712	G	3.114e-08	0	inf	0.999		1
Comorbid anxiety disorders	TTC1	rs7715826	T	1.276e-08	0	inf	0.999		1
Comorbid anxiety disorders	CRY1	rs17289712	G	1.841e-08	0	inf	0.999		1
Comorbid depressive disorders	TTC1	rs7715826	T	9.483e-09	0	inf	0.999		1
Comorbid depressive disorders	CRY1	rs17289712	G	1.39e-08	0	inf	0.999		1
Dysthymia	TTC1	rs7715826	T	1.394e-08	0	inf	0.999		1
Dysthymia	CRY1	rs17289712	G	1.44e-08	0	inf	0.999		1
Panic disorder	TTC1	rs7715826	T	1.057e-08	0	inf	0.999		1
Panic disorder	CRY1	rs17289712	G	1.623e-08	0	inf	0.999		1
Comorbid alcohol use disorders	TTC1	rs1402024	G	1.608e-08	0	inf	0.9994		1
Comorbid alcohol use disorders	CRY1	rs8192441	C	2.915e-08	0	inf	0.9994		1
Comorbid anxiety disorders	TTC1	rs1402024	G	1.231e-08	0	inf	0.9994		1
Comorbid anxiety disorders	CRY2	rs72902437	C	4.984e-08	0	inf	0.9994		1
Comorbid anxiety disorders	CRY1	rs8192441	C	2.676e-08	0	inf	0.9994		1
Comorbid depressive disorders	TTC1	rs1402024	G	9.139e-09	0	inf	0.9994		1
Comorbid depressive disorders	CRY2	rs72902437	C	4.752e-08	0	inf	0.9994		1
Comorbid depressive disorders	CRY1	rs8192441	C	2.485e-08	0	inf	0.9994		1
Anxiety disorders	TTC1	rs1402024	G	6.34e-09	0	inf	0.9994		1
Anxiety disorders	CRY2	rs72902437	C	2.517e-08	0	inf	0.9994		1
Anxiety disorders	CRY1	rs8192441	C	1.566e-08	0	inf	0.9994		1
Depressive disorders	TTC1	rs1402024	G	3.609e-09	0	inf	0.9994		1
Depressive disorders	CRY2	rs72902437	C	2.018e-08	0	inf	0.9994		1
Depressive disorders	CRY1	rs8192441	C	1.251e-08	0	inf	0.9994		1
Dysthymia	TTC1	rs1402024	G	1.389e-08	0	inf	0.9994		1
Dysthymia	CRY2	rs72902437	C	2.798e-08	0	inf	0.9994		1
Dysthymia	CRY1	rs8192441	C	2.65e-08	0	inf	0.9994		1
Major depressive disorder	TTC1	rs1402024	G	4.204e-09	0	inf	0.9994		1
Major depressive disorder	CRY2	rs72902437	C	3.46e-08	0	inf	0.9994		1
Major depressive disorder	CRY1	rs8192441	C	1.803e-08	0	inf	0.9994		1
Panic disorder	TTC1	rs1402024	G	1.015e-08	0	inf	0.9994		1
Panic disorder	CRY1	rs8192441	C	4.336e-08	0	inf	0.9994		1
Comorbid alcohol use disorders	CRY2	rs72902437	C	8.138e-08	0	inf	0.9995		1
Panic disorder	CRY2	rs72902437	C	8.963e-08	0	inf	0.9995		1
MBI	CRY2	rs61884508	G	NA	NA	NA	NA
MBI	CRY2	rs72902437	C	NA	NA	NA	NA
MBI	CRY1	rs8192441	C	NA	NA	NA	NA
Comorbid alcohol use disorders	CRY2	rs61884508	G	NA	NA	NA	NA
Comorbid anxiety disorders	CRY2	rs61884508	G	NA	NA	NA	NA
Comorbid depressive disorders	CRY2	rs61884508	G	NA	NA	NA	NA
Anxiety disorders	CRY2	rs61884508	G	NA	NA	NA	NA
Depressive disorders	CRY2	rs61884508	G	NA	NA	NA	NA
Dysthymia	CRY2	rs61884508	G	NA	NA	NA	NA
Major depressive disorder	CRY2	rs61884508	G	NA	NA	NA	NA
Panic disorder	CRY2	rs61884508	G	NA	NA	NA	NA
A1; Tested allele (minor allele)
OR / BETA; odds ratio (binomial variables) or regression coefficient (continuous variables)
L95, U95; Lower and upper bounds of 95% confidence interval for odds ratio
BDI; Beck Depression Inventory
GHQ; General Health Questionnaire
MBI; Maslach Burnout Inventory
GSS; Global Seasonality Score

## Sheet: ADD f
Table S2d. Results from the single SNP association analyses in the additive model in women.
Phenotype	Gene	SNP	A1	OR / BETA	L95	U95	p-value	Empirical p-value	q-value
Dysthymia	CRY2	rs10838524	G	1.974	1.437	2.71	2.63e-05		0.0379093
Dysthymia	CRY2	rs7121611	A	1.856	1.361	2.531	9.38e-05		0.0612916
Dysthymia	CRY2	rs7945565	G	1.819	1.331	2.485	0.0001725		0.0692081
Dysthymia	CRY2	rs1401419	G	1.815	1.328	2.48	0.0001842		0.0692081
Dysthymia	CRY2	rs3824872	T	0.4861	0.3159	0.7481	0.001041		0.207023
Depressive disorders	CRY2	rs4755345	A	0.4278	0.2414	0.7582	0.003642		0.420442
Depressive disorders	CRY2	rs2292913	T	0.4315	0.2435	0.7649	0.004006		0.420442
Dysthymia	CRY2	rs4755345	A	0.1712	0.04204	0.697	0.01375		0.742004
Dysthymia	CRY2	rs2292913	T	0.1727	0.04242	0.7034	0.01424		0.742004
Depressive disorders	CRY2	rs7121611	A	1.273	1.049	1.544	0.01436		0.742004
Dysthymia	CRY2	rs2292910	A	0.6534	0.4622	0.9236	0.01596		0.755557
Panic disorder	CRY1	rs2287161	C	0.66	0.4651	0.9366	0.01998		0.755557
Major depressive disorder	CRY2	rs4755345	A	0.478	0.2565	0.8909	0.02014		0.755557
Major depressive disorder	CRY2	rs2292913	T	0.4823	0.2588	0.8988	0.02168		0.755557
Depressive disorders	CRY2	rs7945565	G	1.256	1.034	1.525	0.02179		0.755557
Depressive disorders	CRY2	rs1401419	G	1.253	1.032	1.522	0.02293		0.765561
Panic disorder	CRY2	rs3824872	T	1.513	1.053	2.175	0.02532		0.821374
Depressive disorders	TTC1	rs6878309	C	0.6499	0.445	0.949	0.02568		0.827158
Depressive disorders	CRY2	rs2292910	A	0.7867	0.637	0.9715	0.02586		0.827158
Dysthymia	CRY1	rs8192441	C	2.948	1.135	7.658	0.02645		0.834361
Comorbid depressive disorders	CRY2	rs4755345	A	0.2779	0.08738	0.8836	0.03004		0.899459
Comorbid depressive disorders	CRY2	rs2292913	T	0.2803	0.08816	0.8915	0.03119		0.899459
Depressive disorders	CRY2	rs10838524	G	1.231	1.015	1.494	0.03484		0.913789
Major depressive disorder	TTC1	rs6878309	C	0.6338	0.4102	0.9794	0.04001		0.948216
GSS	CRY1	rs17289712	G	0.3913	0.01208	0.7704	0.04322	0.049	0.991708
Major depressive disorder	CRY2	rs61884508	G	0.2503	0.06085	1.029	0.05486		1
Panic disorder	CRY1	rs12821586	A	1.582	0.9897	2.529	0.05529		1
Panic disorder	CRY2	rs7121611	A	0.7128	0.503	1.01	0.05695		1
Major depressive disorder	TTC1	rs10515804	T	1.249	0.9928	1.57	0.05764		1
MBI	CRY2	rs7121611	A	0.06071	-0.002022	0.1234	0.05803	0.05819	1
Comorbid depressive disorders	CRY2	rs2292910	A	0.7123	0.501	1.013	0.05887		1
Depressive disorders	TTC1	rs1402024	G	0.2575	0.06301	1.053	0.05893		1
MBI	CRY2	rs10838524	G	0.06062	-0.001701	0.1229	0.05676	0.05989	1
Major depressive disorder	CRY2	rs2292910	A	0.7953	0.626	1.01	0.06083		1
Anxiety disorders	CRY1	rs10746083	T	1.261	0.9809	1.622	0.07033		1
Depressive disorders	TTC1	rs10515804	T	1.205	0.984	1.477	0.07126		1
MBI	CRY2	rs7945565	G	0.05869	-0.004374	0.1217	0.06833	0.07129	1
Anxiety disorders	CRY1	rs10437895	C	1.26	0.98	1.621	0.07149		1
Anxiety disorders	CRY1	rs3741892	C	1.26	0.9796	1.621	0.07194		1
Panic disorder	CRY2	rs7945565	G	0.7274	0.5135	1.03	0.07319		1
Depressive disorders	CRY2	rs3824872	T	0.8091	0.6414	1.021	0.07367		1
BDI	CRY2	rs7121611	A	0.3191	-0.03286	0.6711	0.07567	0.07539	1
Panic disorder	CRY1	rs17289712	G	1.79	0.9399	3.411	0.07648		1
BDI	CRY2	rs7945565	G	0.3177	-0.03559	0.6711	0.07807	0.07849	1
MBI	CRY2	rs1401419	G	0.05678	-0.006414	0.12	0.07841	0.07899	1
BDI	CRY2	rs3824872	T	-0.3591	-0.7632	0.04508	0.08172	0.07989	1
Depressive disorders	TTC1	rs2176830	A	0.682	0.4444	1.047	0.08		1
Anxiety disorders	CRY1	rs10778528	G	1.25	0.9732	1.606	0.08055		1
BDI	CRY2	rs10838524	G	0.3158	-0.03532	0.667	0.07803	0.08199	1
GSS	CRY1	rs10861688	T	0.1868	-0.02438	0.398	0.08307	0.08249	1
Anxiety disorders	CRY1	rs10861697	C	1.246	0.9697	1.601	0.0856		1
Anxiety disorders	CRY1	rs12821586	A	1.377	0.9562	1.982	0.0856		1
GSS	CRY2	rs72902437	C	0.4236	-0.06506	0.9122	0.08942	0.08779	1
BDI	CRY2	rs1401419	G	0.3062	-0.04764	0.66	0.08998	0.09039	1
Anxiety disorders	CRY1	rs2078074	C	1.242	0.9659	1.597	0.09113		1
Panic disorder	CRY2	rs10838527	G	1.491	0.9368	2.374	0.09205		1
GSS	CRY1	rs11113179	T	-0.2502	-0.5428	0.04244	0.0939	0.09319	1
Comorbid anxiety disorders	CRY2	rs4755345	A	0.3711	0.1161	1.186	0.09457		1
Dysthymia	CRY2	rs7121775	C	0.7259	0.4984	1.057	0.09498		1
Anxiety disorders	CRY1	rs10746077	A	1.237	0.9629	1.59	0.09597		1
Anxiety disorders	CRY1	rs2888896	T	1.237	0.9628	1.589	0.09625		1
Comorbid anxiety disorders	CRY2	rs2292913	T	0.3744	0.1171	1.197	0.0975		1
Panic disorder	CRY2	rs1401419	G	0.7482	0.5287	1.059	0.1017		1
Comorbid depressive disorders	CRY2	rs7121611	A	1.298	0.9488	1.777	0.1028		1
Anxiety disorders	CRY1	rs17289712	G	1.526	0.9181	2.538	0.103		1
Anxiety disorders	TTC1	rs6878309	C	0.6673	0.4092	1.088	0.1048		1
Comorbid anxiety disorders	CRY1	rs10778528	G	1.348	0.939	1.936	0.1054		1
MBI	CRY1	rs11113179	T	-0.09338	-0.2076	0.02084	0.1093	0.1094	1
Comorbid depressive disorders	CRY1	rs11613557	T	1.552	0.906	2.657	0.1095		1
Comorbid depressive disorders	CRY1	rs59790130	T	1.552	0.906	2.657	0.1095		1
Comorbid anxiety disorders	CRY1	rs10861697	C	1.344	0.9357	1.93	0.1096		1
Comorbid anxiety disorders	CRY1	rs10746083	T	1.344	0.9347	1.933	0.1106		1
Comorbid anxiety disorders	CRY1	rs10437895	C	1.343	0.9337	1.932	0.1117		1
Comorbid depressive disorders	CRY2	rs7945565	G	1.291	0.942	1.768	0.1122		1
Comorbid anxiety disorders	CRY1	rs3741892	C	1.343	0.9332	1.931	0.1124		1
MBI	CRY2	rs7121775	C	-0.05725	-0.1277	0.01319	0.1114	0.1132	1
Comorbid depressive disorders	CRY2	rs1401419	G	1.289	0.9402	1.766	0.1148		1
MBI	CRY2	rs2292910	A	-0.05139	-0.1171	0.01429	0.1253	0.1244	1
Panic disorder	CRY1	rs10746083	T	1.308	0.9273	1.845	0.126		1
Panic disorder	CRY1	rs10437895	C	1.307	0.9263	1.844	0.1274		1
Panic disorder	CRY1	rs3741892	C	1.306	0.9257	1.843	0.1283		1
GSS	CRY2	rs4755345	A	-0.2692	-0.6165	0.07808	0.1288	0.1295	1
GSS	CRY1	rs2287161	C	-0.1223	-0.2815	0.03687	0.1322	0.1316	1
Comorbid alcohol use disorders	CRY2	rs2292910	A	0.6676	0.3945	1.13	0.1322		1
Dysthymia	TTC1	rs6878309	C	0.6214	0.3342	1.155	0.1327		1
Major depressive disorder	CRY2	rs7121611	A	1.183	0.9502	1.472	0.1329		1
Comorbid depressive disorders	CRY2	rs10838524	G	1.272	0.9289	1.742	0.1335		1
Anxiety disorders	TTC1	rs1402024	G	0.2279	0.03164	1.642	0.1422		1
Anxiety disorders	CRY2	rs1554338	G	0.5823	0.2821	1.202	0.1436		1
Panic disorder	CRY2	rs10838524	G	0.7771	0.5523	1.093	0.1476		1
GSS	CRY1	rs714359	A	0.1364	-0.05232	0.3252	0.1567	0.1493	1
Major depressive disorder	CRY2	rs7945565	G	1.174	0.942	1.463	0.1531		1
MBI	CRY2	rs7123390	A	-0.05048	-0.12	0.01908	0.1551	0.1547	1
Major depressive disorder	CRY2	rs1401419	G	1.172	0.9408	1.461	0.1567		1
Panic disorder	CRY1	rs10778528	G	1.28	0.9087	1.802	0.158		1
Panic disorder	CRY1	rs10861697	C	1.275	0.9054	1.797	0.164		1
BDI	CRY2	rs4755345	A	-0.5529	-1.33	0.2247	0.1636	0.1641	1
Panic disorder	CRY2	rs75065406	T	0.3719	0.0921	1.502	0.1649		1
Major depressive disorder	TTC1	rs2176830	A	0.7147	0.4427	1.154	0.1693		1
Dysthymia	TTC1	rs2176830	A	0.6068	0.2951	1.248	0.1744		1
Anxiety disorders	CRY2	rs4755345	A	0.6484	0.347	1.212	0.1745		1
Dysthymia	CRY2	rs7123390	A	0.7774	0.5399	1.119	0.1758		1
Panic disorder	CRY1	rs2078074	C	1.262	0.8975	1.775	0.1808		1
Anxiety disorders	CRY2	rs2292913	T	0.654	0.3499	1.222	0.1831		1
GSS	CRY2	rs2292913	T	-0.2313	-0.58	0.1173	0.1936	0.1899	1
Panic disorder	CRY1	rs10746077	A	1.255	0.8928	1.765	0.1909		1
Panic disorder	CRY1	rs2888896	T	1.255	0.8926	1.765	0.1914		1
GHQ	CRY1	rs4964513	C	0.1521	-0.07591	0.3801	0.1912	0.1915	1
Comorbid alcohol use disorders	TTC1	rs6861719	T	0.6624	0.357	1.229	0.1917		1
GSS	TTC1	rs6878309	C	-0.1777	-0.4469	0.09145	0.1957	0.195	1
BDI	CRY1	rs714359	A	-0.2761	-0.6982	0.146	0.1999	0.1956	1
Comorbid alcohol use disorders	CRY1	rs4964518	T	1.623	0.7756	3.397	0.1986		1
Anxiety disorders	TTC1	rs7715826	T	0.4739	0.1514	1.483	0.1995		1
Comorbid alcohol use disorders	CRY1	rs4964513	C	1.499	0.8052	2.79	0.2017		1
Depressive disorders	CRY2	rs7123390	A	0.8643	0.6906	1.082	0.2024		1
MBI	TTC1	rs10515804	T	0.04399	-0.02293	0.1109	0.1978	0.2033	1
Anxiety disorders	CRY2	rs2292910	A	0.8409	0.6422	1.101	0.2076		1
MBI	CRY1	rs2287161	C	0.03887	-0.02252	0.1003	0.2148	0.2167	1
Comorbid anxiety disorders	CRY2	rs2292910	A	0.7793	0.5246	1.158	0.2168		1
MBI	CRY2	rs17787136	G	-0.04451	-0.1145	0.02545	0.2126	0.2175	1
Anxiety disorders	CRY1	rs4964513	C	0.7694	0.5057	1.17	0.2206		1
Dysthymia	CRY2	rs61884508	G	1.704	0.7236	4.014	0.2226		1
Comorbid alcohol use disorders	CRY1	rs11613557	T	1.614	0.7452	3.498	0.2247		1
Comorbid alcohol use disorders	CRY1	rs59790130	T	1.614	0.7452	3.498	0.2247		1
Panic disorder	CRY1	rs714359	A	1.27	0.8633	1.869	0.2248		1
Panic disorder	TTC1	rs7715826	T	0.2991	0.04226	2.117	0.2268		1
Dysthymia	CRY1	rs11613557	T	1.394	0.8133	2.388	0.2272		1
Dysthymia	CRY1	rs59790130	T	1.394	0.8133	2.388	0.2272		1
Comorbid alcohol use disorders	CRY2	rs1554338	G	1.72	0.712	4.156	0.2281		1
BDI	CRY2	rs2292913	T	-0.4778	-1.258	0.3027	0.2303	0.2288	1
GHQ	CRY2	rs75065406	T	-0.2287	-0.6059	0.1485	0.2348	0.2303	1
Comorbid alcohol use disorders	CRY2	rs10838527	G	1.476	0.7768	2.803	0.2347		1
Comorbid alcohol use disorders	CRY1	rs714359	A	0.6836	0.3647	1.281	0.2354		1
Comorbid depressive disorders	CRY1	rs4964513	C	1.303	0.8403	2.022	0.2368		1
Dysthymia	CRY2	rs17787136	G	0.8026	0.557	1.157	0.2382		1
Comorbid anxiety disorders	CRY1	rs2078074	C	1.244	0.8653	1.79	0.2382		1
Comorbid alcohol use disorders	TTC1	rs2176830	A	1.57	0.739	3.336	0.2406		1
Panic disorder	CRY2	rs61884508	G	1.755	0.686	4.487	0.2406		1
Comorbid anxiety disorders	CRY1	rs10746077	A	1.24	0.8649	1.779	0.2417		1
Comorbid anxiety disorders	CRY1	rs2888896	T	1.24	0.8647	1.778	0.2422		1
GHQ	CRY1	rs714359	A	-0.1065	-0.2862	0.07314	0.2453	0.2424	1
Anxiety disorders	TTC1	rs6861719	T	1.183	0.891	1.57	0.2457		1
MBI	CRY2	rs10838527	G	-0.05561	-0.1508	0.03962	0.2526	0.2576	1
GSS	TTC1	rs2176830	A	-0.1754	-0.4841	0.1334	0.2657	0.2636	1
Major depressive disorder	TTC1	rs1106055	A	0.8751	0.6917	1.107	0.2662		1
GSS	TTC1	rs10515804	T	-0.09738	-0.2679	0.07312	0.263	0.2663	1
Major depressive disorder	CRY2	rs7123390	A	0.8661	0.6718	1.117	0.2673		1
Comorbid anxiety disorders	TTC1	rs7715826	T	0.34	0.04807	2.405	0.2797		1
Comorbid depressive disorders	CRY1	rs4964518	T	1.344	0.7823	2.31	0.2841		1
Comorbid depressive disorders	CRY2	rs7123390	A	0.8177	0.5626	1.188	0.2914		1
Comorbid alcohol use disorders	CRY2	rs61884508	G	1.92	0.5712	6.455	0.2915		1
MBI	CRY1	rs2078074	C	0.03355	-0.02875	0.09585	0.2914	0.2923	1
Comorbid depressive disorders	CRY1	rs10778528	G	1.182	0.8633	1.619	0.2969		1
Comorbid alcohol use disorders	CRY1	rs2888896	T	0.7741	0.4782	1.253	0.2976		1
Comorbid alcohol use disorders	CRY1	rs10746077	A	0.7745	0.4785	1.254	0.2983		1
Major depressive disorder	TTC1	rs3733869	T	0.8806	0.6922	1.12	0.3003		1
Comorbid depressive disorders	CRY1	rs10861697	C	1.178	0.8601	1.613	0.3074		1
GHQ	TTC1	rs6861719	T	0.09444	-0.08506	0.2739	0.3025	0.3099	1
MBI	CRY1	rs2888896	T	0.03229	-0.02985	0.09444	0.3086	0.3101	1
BDI	CRY1	rs17289712	G	0.4463	-0.4043	1.297	0.3039	0.3108	1
Comorbid alcohol use disorders	CRY1	rs2078074	C	0.7796	0.4816	1.262	0.311		1
BDI	CRY2	rs2292910	A	-0.1918	-0.5648	0.1812	0.3136	0.3113	1
Comorbid depressive disorders	TTC1	rs1402024	G	0.3641	0.05063	2.618	0.3155		1
Major depressive disorder	CRY1	rs10861688	T	0.8543	0.6282	1.162	0.3156		1
Major depressive disorder	CRY1	rs4964513	C	1.177	0.8553	1.619	0.3173		1
Depressive disorders	CRY2	rs7121775	C	0.8909	0.7102	1.118	0.3178		1
BDI	CRY1	rs11613557	T	-0.3725	-1.102	0.3573	0.3172	0.3183	1
BDI	CRY1	rs59790130	T	-0.3725	-1.102	0.3573	0.3172	0.3183	1
BDI	CRY2	rs10838527	G	-0.2692	-0.8026	0.2642	0.3227	0.3183	1
Comorbid anxiety disorders	CRY2	rs10838527	G	0.7255	0.3863	1.363	0.3184		1
GHQ	CRY2	rs2292910	A	-0.0814	-0.2397	0.07694	0.3137	0.3194	1
Comorbid alcohol use disorders	CRY1	rs11113179	T	1.458	0.6892	3.082	0.3242		1
Comorbid anxiety disorders	CRY2	rs61884508	G	0.369	0.05047	2.698	0.326		1
MBI	CRY1	rs10746077	A	0.03105	-0.03113	0.09322	0.3279	0.3287	1
Anxiety disorders	TTC1	rs10515804	T	0.8711	0.6601	1.15	0.3294		1
Comorbid anxiety disorders	CRY1	rs17289712	G	1.444	0.6886	3.03	0.3306		1
Major depressive disorder	CRY1	rs8192441	C	1.543	0.6406	3.717	0.3334		1
Panic disorder	CRY1	rs10861688	T	0.7853	0.4797	1.286	0.3365		1
BDI	TTC1	rs6861719	T	-0.2046	-0.6266	0.2175	0.3422	0.3401	1
GHQ	TTC1	rs3733869	T	0.07961	-0.08388	0.2431	0.34	0.3411	1
Comorbid depressive disorders	CRY2	rs3824872	T	0.8323	0.5698	1.216	0.3421		1
Dysthymia	CRY1	rs4964518	T	1.29	0.7619	2.185	0.343		1
GSS	CRY1	rs12821586	A	0.1234	-0.1312	0.378	0.3422	0.344	1
Comorbid anxiety disorders	CRY1	rs11613557	T	1.37	0.7134	2.63	0.3446		1
Comorbid anxiety disorders	CRY1	rs59790130	T	1.37	0.7134	2.63	0.3446		1
BDI	CRY1	rs4964518	T	-0.3297	-1.014	0.3545	0.345	0.347	1
Comorbid anxiety disorders	TTC1	rs6878309	C	0.7213	0.3637	1.431	0.3498		1
GHQ	CRY1	rs17289712	G	0.1711	-0.1892	0.5314	0.352	0.3537	1
Dysthymia	CRY1	rs2078074	C	0.8637	0.6321	1.18	0.3575		1
Dysthymia	CRY1	rs2888896	T	0.8649	0.6341	1.18	0.3592		1
Dysthymia	CRY1	rs10746077	A	0.8651	0.6343	1.18	0.3598		1
MBI	CRY1	rs3741892	C	0.02855	-0.03245	0.08955	0.3591	0.3614	1
BDI	CRY2	rs75065406	T	-0.4159	-1.301	0.4697	0.3574	0.3617	1
Dysthymia	CRY1	rs10861688	T	0.8187	0.5321	1.26	0.3628		1
Dysthymia	TTC1	rs6861719	T	1.175	0.8297	1.665	0.363		1
Dysthymia	CRY2	rs10838527	G	0.7899	0.4742	1.316	0.3648		1
GSS	CRY1	rs8192441	C	-0.3468	-1.099	0.4058	0.3665	0.3669	1
Depressive disorders	CRY2	rs61884508	G	0.7011	0.3196	1.538	0.3756		1
Comorbid depressive disorders	CRY2	rs7121775	C	0.8453	0.581	1.23	0.3796		1
Comorbid anxiety disorders	CRY2	rs1554338	G	0.6337	0.229	1.754	0.3797		1
GHQ	TTC1	rs10515804	T	-0.0731	-0.2349	0.08875	0.3761	0.3824	1
Comorbid alcohol use disorders	CRY1	rs17289712	G	0.5351	0.1286	2.226	0.3899		1
Anxiety disorders	CRY1	rs2287161	C	0.8961	0.6964	1.153	0.394		1
Comorbid anxiety disorders	CRY2	rs7121611	A	1.167	0.8161	1.668	0.3978		1
Major depressive disorder	CRY2	rs10838524	G	1.098	0.8825	1.366	0.4014		1
Comorbid anxiety disorders	CRY1	rs4964518	T	1.308	0.6965	2.456	0.4039		1
Major depressive disorder	CRY1	rs2287161	C	1.098	0.8804	1.369	0.4065		1
MBI	CRY1	rs10861697	C	0.02578	-0.03541	0.08697	0.4091	0.4068	1
MBI	CRY1	rs10437895	C	0.02601	-0.03504	0.08706	0.4039	0.4076	1
GHQ	TTC1	rs7715826	T	-0.215	-0.7228	0.2928	0.4067	0.4108	1
Comorbid depressive disorders	CRY1	rs8192441	C	1.652	0.4978	5.485	0.4119		1
Comorbid depressive disorders	CRY1	rs10746083	T	1.14	0.8318	1.561	0.416		1
MBI	CRY1	rs10778528	G	0.02521	-0.03584	0.08625	0.4184	0.4167	1
Comorbid depressive disorders	CRY1	rs714359	A	0.849	0.5712	1.262	0.4185		1
Comorbid anxiety disorders	CRY2	rs7945565	G	1.159	0.8099	1.659	0.4194		1
Comorbid depressive disorders	CRY1	rs10437895	C	1.138	0.8307	1.56	0.42		1
Comorbid depressive disorders	CRY1	rs3741892	C	1.138	0.8302	1.559	0.4221		1
MBI	CRY1	rs10746083	T	0.02531	-0.03577	0.0864	0.4168	0.4229	1
MBI	CRY1	rs8192441	C	-0.1226	-0.4239	0.1786	0.425	0.4242	1
Comorbid anxiety disorders	TTC1	rs6861719	T	1.18	0.7859	1.772	0.4246		1
Comorbid anxiety disorders	CRY2	rs1401419	G	1.157	0.808	1.657	0.4258		1
Comorbid depressive disorders	TTC1	rs6878309	C	0.7916	0.4454	1.407	0.4259		1
Comorbid alcohol use disorders	CRY2	rs7121775	C	0.7965	0.4549	1.395	0.4261		1
Anxiety disorders	TTC1	rs2176830	A	0.811	0.4828	1.362	0.4286		1
Comorbid anxiety disorders	CRY2	rs75065406	T	0.6299	0.2006	1.978	0.4286		1
Panic disorder	TTC1	rs1106055	A	0.8627	0.597	1.247	0.4315		1
Major depressive disorder	CRY2	rs3824872	T	0.9023	0.6976	1.167	0.4336		1
Dysthymia	CRY2	rs75065406	T	1.311	0.6632	2.59	0.4364		1
Depressive disorders	CRY1	rs8192441	C	1.383	0.6106	3.132	0.4371		1
Depressive disorders	CRY1	rs10861688	T	0.9008	0.6907	1.175	0.4406		1
Depressive disorders	CRY1	rs4964513	C	1.117	0.841	1.482	0.4457		1
Panic disorder	TTC1	rs6878309	C	0.7854	0.4204	1.467	0.4488		1
GHQ	CRY2	rs7121775	C	-0.06513	-0.2361	0.1059	0.4555	0.4525	1
Dysthymia	CRY1	rs714359	A	0.8652	0.592	1.265	0.4547		1
GHQ	CRY2	rs4755345	A	-0.1247	-0.4548	0.2054	0.4591	0.4557	1
BDI	TTC1	rs1402024	G	-0.5608	-2.039	0.9172	0.4571	0.4564	1
Comorbid anxiety disorders	CRY2	rs72902437	C	0.5861	0.1411	2.435	0.4622		1
GHQ	CRY1	rs11613557	T	0.117	-0.1936	0.4276	0.4604	0.4624	1
GHQ	CRY1	rs59790130	T	0.117	-0.1936	0.4276	0.4604	0.4624	1
Comorbid anxiety disorders	TTC1	rs10515804	T	0.8597	0.5743	1.287	0.4628		1
MBI	TTC1	rs6861719	T	-0.02709	-0.09994	0.04576	0.4662	0.4659	1
Comorbid anxiety disorders	TTC1	rs1402024	G	0.4837	0.06734	3.475	0.4703		1
Anxiety disorders	CRY2	rs7123390	A	0.9006	0.6757	1.2	0.4751		1
GHQ	TTC1	rs1402024	G	-0.2221	-0.8406	0.3964	0.4816	0.4783	1
Anxiety disorders	CRY2	rs75065406	T	0.7731	0.3787	1.578	0.4796		1
Anxiety disorders	CRY2	rs72902437	C	1.287	0.6359	2.607	0.4826		1
Comorbid alcohol use disorders	CRY1	rs12821586	A	1.275	0.6469	2.512	0.483		1
Depressive disorders	TTC1	rs6861719	T	1.082	0.8664	1.352	0.4854		1
MBI	CRY2	rs72902437	C	-0.06837	-0.2618	0.125	0.4885	0.487	1
Depressive disorders	TTC1	rs7715826	T	0.7866	0.3992	1.55	0.4881		1
Comorbid depressive disorders	CRY2	rs72902437	C	0.6625	0.2052	2.138	0.491		1
GSS	CRY2	rs2292910	A	-0.0591	-0.2259	0.1077	0.4876	0.4931	1
MBI	CRY2	rs3824872	T	-0.02526	-0.09666	0.04615	0.4883	0.4942	1
Comorbid depressive disorders	CRY1	rs11113179	T	1.208	0.7017	2.081	0.4948		1
GSS	CRY2	rs75065406	T	-0.1349	-0.5287	0.2588	0.5018	0.5	1
GHQ	CRY2	rs10838527	G	0.07678	-0.1502	0.3038	0.5074	0.51	1
GHQ	TTC1	rs1106055	A	0.05439	-0.1059	0.2147	0.5061	0.5114	1
Panic disorder	CRY2	rs72902437	C	1.367	0.5373	3.477	0.5118		1
BDI	TTC1	rs1106055	A	-0.1257	-0.5033	0.252	0.5143	0.5128	1
GHQ	CRY2	rs7123390	A	-0.05501	-0.2227	0.1127	0.5203	0.516	1
Dysthymia	TTC1	rs10515804	T	1.112	0.8044	1.538	0.5197		1
Depressive disorders	CRY1	rs714359	A	0.9252	0.7303	1.172	0.5197		1
Depressive disorders	CRY2	rs10838527	G	0.904	0.6642	1.231	0.5214		1
Comorbid alcohol use disorders	CRY2	rs17787136	G	0.8367	0.4814	1.454	0.5271		1
BDI	TTC1	rs3733869	T	-0.1213	-0.5067	0.264	0.5372	0.5325	1
Major depressive disorder	CRY1	rs17289712	G	0.8366	0.477	1.467	0.5335		1
Comorbid anxiety disorders	CRY2	rs7123390	A	0.8756	0.5752	1.333	0.5354		1
GHQ	CRY2	rs7121611	A	0.0476	-0.1022	0.1974	0.5335	0.5356	1
Anxiety disorders	CRY2	rs10838527	G	1.124	0.7757	1.629	0.5366		1
Major depressive disorder	TTC1	rs7715826	T	0.7889	0.3687	1.688	0.5413		1
GHQ	CRY2	rs17787136	G	-0.05229	-0.2225	0.118	0.5472	0.542	1
Anxiety disorders	TTC1	rs3733869	T	1.085	0.8324	1.413	0.5476		1
GHQ	CRY2	rs2292913	T	-0.09953	-0.4308	0.2317	0.556	0.5499	1
MBI	TTC1	rs1402024	G	-0.07292	-0.3155	0.1696	0.5558	0.5531	1
Dysthymia	CRY2	rs1554338	G	0.7917	0.3643	1.72	0.5553		1
Depressive disorders	TTC1	rs1106055	A	0.941	0.7665	1.155	0.561		1
Depressive disorders	CRY2	rs17787136	G	0.9358	0.748	1.171	0.5613		1
GSS	CRY1	rs4964518	T	0.08875	-0.2154	0.3929	0.5675	0.5619	1
GHQ	CRY2	rs10838524	G	0.04479	-0.1051	0.1947	0.5582	0.5622	1
MBI	CRY2	rs2292913	T	-0.03992	-0.1754	0.09553	0.5635	0.5641	1
Panic disorder	CRY2	rs2292910	A	0.8989	0.6255	1.292	0.5644		1
Comorbid anxiety disorders	CRY1	rs10861688	T	1.144	0.7205	1.816	0.5687		1
Dysthymia	CRY1	rs2287161	C	1.092	0.8048	1.481	0.5724		1
Panic disorder	CRY2	rs4755345	A	0.7986	0.3645	1.75	0.5741		1
Comorbid depressive disorders	CRY2	rs10838527	G	0.863	0.5153	1.445	0.5753		1
MBI	CRY2	rs4755345	A	-0.03865	-0.1741	0.09682	0.5761	0.5762	1
BDI	CRY1	rs8192441	C	0.4865	-1.211	2.184	0.5743	0.5777	1
MBI	TTC1	rs3733869	T	-0.01853	-0.0845	0.04745	0.5821	0.5821	1
Comorbid alcohol use disorders	TTC1	rs3733869	T	0.8668	0.5187	1.449	0.5854		1
Panic disorder	CRY2	rs2292913	T	0.8055	0.3677	1.765	0.5888		1
Panic disorder	CRY1	rs11113179	T	0.8271	0.4154	1.647	0.5892		1
BDI	CRY1	rs10861688	T	0.1314	-0.3399	0.6027	0.5849	0.5903	1
Major depressive disorder	CRY2	rs7121775	C	0.9323	0.7222	1.204	0.5908		1
GHQ	CRY2	rs7945565	G	0.04122	-0.1095	0.1919	0.5919	0.5927	1
Comorbid alcohol use disorders	TTC1	rs1106055	A	0.8733	0.53	1.439	0.5949		1
Comorbid anxiety disorders	CRY1	rs8192441	C	1.475	0.347	6.27	0.5985		1
Anxiety disorders	CRY1	rs714359	A	1.082	0.8064	1.451	0.5997		1
Comorbid depressive disorders	CRY1	rs17289712	G	1.205	0.6005	2.417	0.6001		1
Comorbid anxiety disorders	TTC1	rs3733869	T	1.107	0.7564	1.619	0.602		1
Depressive disorders	CRY1	rs17289712	G	0.8786	0.5396	1.431	0.603		1
Panic disorder	TTC1	rs10515804	T	1.101	0.7656	1.584	0.6032		1
GSS	TTC1	rs6861719	T	0.04896	-0.1396	0.2375	0.6109	0.604	1
Anxiety disorders	CRY1	rs8192441	C	0.6863	0.1638	2.875	0.6065		1
MBI	TTC1	rs1106055	A	-0.01691	-0.08166	0.04784	0.6088	0.6066	1
Comorbid anxiety disorders	CRY2	rs10838524	G	1.097	0.7673	1.568	0.6119		1
Comorbid depressive disorders	TTC1	rs7715826	T	0.7459	0.2398	2.321	0.6128		1
Dysthymia	TTC1	rs7715826	T	0.7451	0.2376	2.336	0.6138		1
Depressive disorders	CRY1	rs2287161	C	1.051	0.8658	1.276	0.6152		1
Comorbid alcohol use disorders	CRY2	rs7123390	A	0.8697	0.5043	1.5	0.6157		1
Comorbid depressive disorders	CRY2	rs75065406	T	0.799	0.3272	1.951	0.6224		1
Dysthymia	CRY1	rs12821586	A	1.125	0.6961	1.819	0.6297		1
Major depressive disorder	CRY1	rs11113179	T	0.9016	0.5891	1.38	0.6335		1
BDI	CRY1	rs2078074	C	0.08517	-0.2683	0.4387	0.6368	0.6342	1
Comorbid anxiety disorders	CRY2	rs3824872	T	0.9034	0.5913	1.38	0.6385		1
MBI	CRY1	rs714359	A	-0.01732	-0.09075	0.05611	0.644	0.6432	1
Major depressive disorder	CRY2	rs10838527	G	0.9207	0.6491	1.306	0.6433		1
BDI	CRY1	rs10746077	A	0.08223	-0.273	0.4374	0.6501	0.647	1
GHQ	CRY2	rs1401419	G	0.03505	-0.1159	0.1859	0.649	0.648	1
Major depressive disorder	CRY1	rs12821586	A	0.918	0.6358	1.326	0.6481		1
Depressive disorders	TTC1	rs3733869	T	0.953	0.7732	1.175	0.6515		1
Major depressive disorder	CRY1	rs714359	A	0.9405	0.7194	1.229	0.6535		1
Panic disorder	CRY1	rs8192441	C	0.6336	0.08554	4.694	0.6552		1
Anxiety disorders	CRY2	rs1401419	G	1.058	0.825	1.356	0.6575		1
Dysthymia	TTC1	rs1402024	G	0.7284	0.1781	2.979	0.6592		1
Comorbid alcohol use disorders	CRY1	rs10861697	C	0.9011	0.5666	1.433	0.6602		1
Comorbid alcohol use disorders	CRY2	rs10838524	G	1.108	0.6993	1.754	0.6633		1
Anxiety disorders	CRY1	rs10861688	T	0.927	0.6591	1.304	0.6633		1
Depressive disorders	CRY1	rs2888896	T	0.9574	0.7871	1.165	0.6633		1
GSS	CRY2	rs61884508	G	0.1216	-0.4183	0.6615	0.6589	0.6643	1
Depressive disorders	CRY1	rs11613557	T	1.088	0.7425	1.594	0.6659		1
Depressive disorders	CRY1	rs59790130	T	1.088	0.7425	1.594	0.6659		1
Panic disorder	CRY1	rs4964518	T	1.148	0.6132	2.148	0.6667		1
Comorbid alcohol use disorders	CRY1	rs10778528	G	0.9042	0.5687	1.438	0.6705		1
Comorbid depressive disorders	CRY1	rs12821586	A	1.111	0.6787	1.817	0.6765		1
Comorbid anxiety disorders	CRY2	rs17787136	G	1.09	0.7255	1.639	0.6773		1
Depressive disorders	CRY2	rs75065406	T	1.105	0.69	1.77	0.6776		1
GSS	TTC1	rs7715826	T	-0.1096	-0.641	0.4219	0.6861	0.6805	1
Dysthymia	CRY1	rs10437895	C	0.9387	0.6925	1.272	0.6838		1
Dysthymia	CRY1	rs3741892	C	0.9388	0.6925	1.272	0.6839		1
GHQ	CRY1	rs8192441	C	0.1463	-0.5604	0.8529	0.685	0.6852	1
GSS	TTC1	rs1402024	G	-0.1314	-0.7799	0.5172	0.6914	0.6883	1
Dysthymia	CRY1	rs10746083	T	0.9397	0.6934	1.274	0.6886		1
GSS	CRY2	rs3824872	T	-0.03802	-0.2185	0.1424	0.6796	0.6887	1
MBI	CRY1	rs11613557	T	-0.02458	-0.1495	0.1003	0.6998	0.6915	1
MBI	CRY1	rs59790130	T	-0.02458	-0.1495	0.1003	0.6998	0.6915	1
BDI	CRY2	rs7121775	C	-0.08079	-0.4842	0.3226	0.6947	0.6932	1
BDI	CRY1	rs2888896	T	0.07036	-0.2844	0.4251	0.6975	0.6933	1
Panic disorder	CRY1	rs4964513	C	0.8975	0.5234	1.539	0.6942		1
Comorbid depressive disorders	CRY2	rs1554338	G	0.8548	0.3908	1.87	0.6944		1
MBI	CRY1	rs4964513	C	-0.018	-0.1115	0.07546	0.7059	0.6993	1
MBI	CRY2	rs75065406	T	0.02857	-0.1218	0.1789	0.7096	0.704	1
Anxiety disorders	CRY2	rs7121775	C	0.9468	0.709	1.264	0.7108		1
Major depressive disorder	CRY2	rs75065406	T	1.106	0.6471	1.89	0.7128		1
Comorbid alcohol use disorders	CRY1	rs3741892	C	0.9172	0.5761	1.46	0.7157		1
Panic disorder	TTC1	rs3733869	T	0.9335	0.6443	1.353	0.7163		1
GHQ	TTC1	rs6878309	C	-0.04711	-0.3028	0.2085	0.718	0.7165	1
MBI	CRY2	rs61884508	G	0.03881	-0.1776	0.2552	0.7252	0.7185	1
Comorbid alcohol use disorders	CRY1	rs10437895	C	0.9187	0.5772	1.462	0.7208		1
GSS	CRY1	rs10746083	T	0.02811	-0.1293	0.1855	0.7263	0.721	1
Panic disorder	TTC1	rs6861719	T	0.9285	0.6172	1.397	0.7216		1
GHQ	CRY1	rs10778528	G	0.02705	-0.1217	0.1758	0.7216	0.7222	1
Comorbid anxiety disorders	TTC1	rs2176830	A	0.8768	0.4245	1.811	0.7223		1
Comorbid depressive disorders	CRY1	rs10861688	T	1.077	0.7141	1.624	0.7233		1
MBI	CRY1	rs17289712	G	-0.02617	-0.1754	0.1231	0.7312	0.7245	1
GSS	CRY1	rs10437895	C	0.02779	-0.1296	0.1852	0.7293	0.7252	1
Comorbid alcohol use disorders	CRY1	rs10746083	T	0.9202	0.5784	1.464	0.7255		1
Comorbid anxiety disorders	CRY1	rs2287161	C	0.9374	0.6526	1.347	0.7264		1
BDI	TTC1	rs2176830	A	0.1212	-0.5659	0.8084	0.7295	0.7278	1
GSS	CRY1	rs3741892	C	0.02746	-0.1299	0.1849	0.7325	0.7291	1
Comorbid depressive disorders	CRY2	rs17787136	G	0.9375	0.6501	1.352	0.7294		1
Major depressive disorder	CRY1	rs4964518	T	0.9258	0.5968	1.436	0.7309		1
Anxiety disorders	CRY2	rs7945565	G	1.044	0.8143	1.339	0.7338		1
BDI	CRY1	rs12821586	A	0.09643	-0.4733	0.6662	0.7401	0.7349	1
Anxiety disorders	CRY1	rs11113179	T	0.92	0.5679	1.491	0.735		1
Comorbid alcohol use disorders	CRY2	rs3824872	T	1.094	0.6472	1.85	0.7368		1
Comorbid alcohol use disorders	TTC1	rs10515804	T	1.087	0.6664	1.772	0.7393		1
GHQ	CRY1	rs4964518	T	0.04992	-0.2408	0.3406	0.7365	0.7405	1
Depressive disorders	CRY1	rs10746077	A	0.9676	0.796	1.176	0.7409		1
Comorbid depressive disorders	TTC1	rs10515804	T	0.9436	0.6688	1.331	0.7411		1
Depressive disorders	CRY1	rs3741892	C	0.9682	0.7984	1.174	0.7428		1
Comorbid depressive disorders	TTC1	rs6861719	T	1.063	0.7375	1.532	0.743		1
MBI	CRY1	rs4964518	T	-0.01931	-0.1384	0.09974	0.7506	0.7437	1
Depressive disorders	CRY1	rs10437895	C	0.9687	0.7988	1.175	0.7464		1
Dysthymia	CRY1	rs10861697	C	0.9513	0.7023	1.289	0.7472		1
Major depressive disorder	CRY2	rs17787136	G	0.9592	0.7443	1.236	0.7475		1
GHQ	CRY1	rs10861697	C	0.02381	-0.1253	0.173	0.7544	0.7552	1
Depressive disorders	CRY1	rs10746083	T	0.9699	0.7999	1.176	0.7555		1
Dysthymia	CRY1	rs4964513	C	1.074	0.6831	1.689	0.7568		1
MBI	CRY1	rs10861688	T	0.01273	-0.06837	0.09384	0.7583	0.7596	1
Panic disorder	CRY2	rs7121775	C	0.9408	0.6346	1.395	0.7614		1
BDI	CRY2	rs7123390	A	-0.059	-0.452	0.334	0.7686	0.7637	1
MBI	CRY1	rs12821586	A	-0.01528	-0.1154	0.08487	0.7649	0.7648	1
Dysthymia	CRY1	rs10778528	G	0.955	0.7052	1.293	0.7657		1
Depressive disorders	CRY1	rs2078074	C	0.9709	0.7983	1.181	0.767		1
Comorbid depressive disorders	TTC1	rs3733869	T	1.052	0.7516	1.471	0.7694		1
Dysthymia	CRY1	rs17289712	G	0.8923	0.411	1.937	0.7732		1
Anxiety disorders	CRY1	rs4964518	T	1.071	0.6686	1.717	0.7744		1
Dysthymia	CRY2	rs72902437	C	0.8626	0.3106	2.396	0.7768		1
BDI	CRY2	rs1554338	G	-0.1156	-0.9161	0.685	0.7772	0.7779	1
Anxiety disorders	CRY2	rs7121611	A	1.035	0.808	1.327	0.7837		1
GSS	CRY1	rs11613557	T	0.04426	-0.2799	0.3685	0.789	0.7848	1
GSS	CRY1	rs59790130	T	0.04426	-0.2799	0.3685	0.789	0.7848	1
Comorbid anxiety disorders	CRY1	rs12821586	A	1.082	0.6127	1.91	0.7863		1
Comorbid alcohol use disorders	TTC1	rs6878309	C	1.108	0.5268	2.331	0.7866		1
GSS	CRY2	rs10838524	G	0.0224	-0.1354	0.1802	0.7808	0.7868	1
Panic disorder	CRY2	rs17787136	G	0.9485	0.6405	1.405	0.7919		1
Comorbid depressive disorders	CRY1	rs2078074	C	1.043	0.7579	1.435	0.7967		1
Anxiety disorders	CRY2	rs10838524	G	1.033	0.8064	1.322	0.7989		1
Comorbid depressive disorders	CRY2	rs61884508	G	0.8589	0.265	2.784	0.7999		1
Comorbid depressive disorders	CRY1	rs10746077	A	1.041	0.758	1.43	0.8035		1
Comorbid alcohol use disorders	CRY1	rs10861688	T	1.08	0.5879	1.985	0.8036		1
Comorbid anxiety disorders	CRY2	rs7121775	C	0.9484	0.624	1.441	0.804		1
Anxiety disorders	CRY2	rs61884508	G	0.8901	0.3544	2.235	0.8042		1
Comorbid depressive disorders	CRY1	rs2888896	T	1.041	0.7578	1.43	0.8047		1
BDI	TTC1	rs10515804	T	0.04738	-0.3337	0.4285	0.8075	0.8051	1
GHQ	CRY1	rs10746083	T	0.01889	-0.1303	0.168	0.804	0.8062	1
BDI	CRY1	rs11113179	T	-0.07822	-0.7311	0.5747	0.8144	0.8077	1
Panic disorder	CRY2	rs7123390	A	0.9533	0.6485	1.401	0.8079		1
GHQ	TTC1	rs2176830	A	-0.03405	-0.3256	0.2575	0.819	0.8219	1
Panic disorder	CRY1	rs11613557	T	1.08	0.5467	2.135	0.8238		1
Panic disorder	CRY1	rs59790130	T	1.08	0.5467	2.135	0.8238		1
GSS	CRY2	rs7945565	G	0.01672	-0.1418	0.1753	0.8363	0.8328	1
Comorbid alcohol use disorders	CRY1	rs2287161	C	0.9524	0.5956	1.523	0.8387		1
Major depressive disorder	CRY2	rs72902437	C	0.9303	0.4604	1.88	0.8406		1
Dysthymia	CRY1	rs11113179	T	1.058	0.6082	1.841	0.8418		1
GHQ	CRY1	rs3741892	C	0.0148	-0.1343	0.1639	0.8458	0.8471	1
Comorbid alcohol use disorders	CRY2	rs75065406	T	1.118	0.3581	3.489	0.8479		1
Major depressive disorder	CRY2	rs1554338	G	0.9517	0.5682	1.594	0.8509		1
Anxiety disorders	CRY1	rs11613557	T	1.049	0.6339	1.737	0.8511		1
Anxiety disorders	CRY1	rs59790130	T	1.049	0.6339	1.737	0.8511		1
Anxiety disorders	CRY2	rs3824872	T	1.027	0.7725	1.366	0.8537		1
GSS	CRY1	rs10778528	G	0.01464	-0.1423	0.1716	0.855	0.8547	1
GSS	TTC1	rs1106055	A	-0.01513	-0.1837	0.1534	0.8604	0.8602	1
GSS	CRY1	rs10861697	C	0.01357	-0.1437	0.1709	0.8658	0.8632	1
Comorbid alcohol use disorders	CRY2	rs7121611	A	1.041	0.6558	1.654	0.8634		1
BDI	TTC1	rs6878309	C	0.05284	-0.5501	0.6558	0.8636	0.8659	1
BDI	TTC1	rs7715826	T	-0.09862	-1.297	1.099	0.8718	0.8683	1
GHQ	CRY1	rs12821586	A	0.01987	-0.2212	0.2609	0.8716	0.8701	1
GHQ	CRY1	rs10437895	C	0.01208	-0.1371	0.1612	0.8739	0.8726	1
Major depressive disorder	TTC1	rs6861719	T	0.9794	0.7564	1.268	0.8742		1
BDI	CRY2	rs61884508	G	0.09893	-1.127	1.325	0.8743	0.875	1
GSS	CRY2	rs7121611	A	0.01245	-0.1455	0.1705	0.8772	0.8752	1
Anxiety disorders	TTC1	rs1106055	A	1.021	0.7858	1.327	0.8754		1
Major depressive disorder	CRY1	rs3741892	C	0.9827	0.7888	1.224	0.8762		1
GSS	CRY2	rs1401419	G	0.01222	-0.1466	0.171	0.8802	0.8779	1
BDI	CRY1	rs4964513	C	-0.04132	-0.5776	0.495	0.88	0.8788	1
MBI	TTC1	rs2176830	A	0.008636	-0.1083	0.1255	0.8849	0.8796	1
Depressive disorders	CRY2	rs72902437	C	0.9541	0.5156	1.765	0.8811		1
Major depressive disorder	CRY1	rs10437895	C	0.9834	0.7894	1.225	0.8813		1
GSS	TTC1	rs3733869	T	-0.01327	-0.1851	0.1586	0.8797	0.8826	1
GSS	CRY2	rs17787136	G	0.01351	-0.1663	0.1933	0.883	0.8827	1
Depressive disorders	CRY1	rs10861697	C	0.9865	0.8137	1.196	0.8897		1
Major depressive disorder	CRY1	rs10746083	T	0.9847	0.7905	1.226	0.8902		1
GSS	CRY2	rs7123390	A	0.01324	-0.1637	0.1902	0.8835	0.8904	1
Comorbid anxiety disorders	CRY1	rs11113179	T	1.046	0.5411	2.023	0.8928		1
Comorbid anxiety disorders	TTC1	rs1106055	A	1.026	0.7029	1.497	0.8952		1
GSS	CRY2	rs10838527	G	0.01583	-0.2229	0.2546	0.8966	0.8963	1
Depressive disorders	CRY1	rs12821586	A	1.021	0.7462	1.397	0.8971		1
GHQ	CRY2	rs3824872	T	-0.01144	-0.1836	0.1607	0.8964	0.8987	1
GHQ	CRY1	rs10861688	T	-0.01309	-0.2132	0.1871	0.898	0.9007	1
Dysthymia	TTC1	rs1106055	A	0.9797	0.7079	1.356	0.9017		1
Major depressive disorder	CRY1	rs11613557	T	1.028	0.6581	1.607	0.9023		1
Major depressive disorder	CRY1	rs59790130	T	1.028	0.6581	1.607	0.9023		1
Comorbid anxiety disorders	CRY1	rs4964513	C	0.9662	0.5516	1.692	0.9043		1
Comorbid alcohol use disorders	CRY2	rs7945565	G	1.029	0.6463	1.637	0.9051		1
GSS	CRY1	rs4964513	C	0.01417	-0.2258	0.2542	0.9079	0.9079	1
Dysthymia	TTC1	rs3733869	T	0.9806	0.7038	1.366	0.9079		1
Comorbid depressive disorders	TTC1	rs1106055	A	1.02	0.7322	1.42	0.9082		1
Comorbid alcohol use disorders	CRY2	rs1401419	G	1.028	0.645	1.637	0.9087		1
Comorbid anxiety disorders	CRY1	rs714359	A	0.9763	0.6312	1.51	0.9141		1
Depressive disorders	CRY1	rs10778528	G	0.9902	0.8169	1.2	0.9203		1
Comorbid alcohol use disorders	CRY2	rs72902437	C	0.9289	0.2184	3.951	0.9204		1
Major depressive disorder	CRY1	rs2888896	T	0.989	0.7915	1.236	0.9221		1
Major depressive disorder	CRY1	rs10778528	G	1.011	0.8116	1.259	0.9243		1
MBI	CRY2	rs1554338	G	0.007088	-0.1409	0.1551	0.9252	0.9254	1
GHQ	CRY1	rs2888896	T	-0.007266	-0.1577	0.1432	0.9246	0.9257	1
Anxiety disorders	CRY2	rs17787136	G	1.013	0.7619	1.348	0.927		1
BDI	CRY2	rs17787136	G	0.0165	-0.3854	0.4184	0.9359	0.9314	1
MBI	TTC1	rs6878309	C	0.004534	-0.09739	0.1065	0.9305	0.9318	1
GSS	CRY2	rs7121775	C	0.007535	-0.1731	0.1882	0.9349	0.9374	1
GHQ	CRY1	rs2287161	C	-0.005742	-0.1573	0.1458	0.9408	0.9388	1
Depressive disorders	CRY2	rs1554338	G	0.9834	0.6282	1.54	0.9418		1
GHQ	CRY2	rs61884508	G	0.01965	-0.5035	0.5428	0.9413	0.9425	1
Major depressive disorder	CRY1	rs2078074	C	1.008	0.8074	1.258	0.9442		1
Major depressive disorder	CRY1	rs10861697	C	1.007	0.8084	1.254	0.9509		1
BDI	CRY1	rs2287161	C	-0.01159	-0.3676	0.3445	0.9491	0.9512	1
GHQ	CRY2	rs72902437	C	-0.01335	-0.4866	0.4599	0.9559	0.959	1
Panic disorder	TTC1	rs2176830	A	0.983	0.5097	1.896	0.9593		1
GHQ	CRY2	rs1554338	G	-0.007893	-0.3502	0.3344	0.964	0.9661	1
GSS	CRY1	rs2888896	T	0.003296	-0.1556	0.1622	0.9676	0.9663	1
GSS	CRY2	rs1554338	G	0.006903	-0.3507	0.3645	0.9698	0.9664	1
Comorbid alcohol use disorders	CRY1	rs8192441	C	1.044	0.1378	7.911	0.9668		1
BDI	CRY1	rs10861697	C	-0.00786	-0.3601	0.3444	0.9651	0.9678	1
BDI	CRY1	rs10746083	T	-0.007479	-0.3601	0.3451	0.9668	0.9684	1
GSS	CRY1	rs2078074	C	0.002939	-0.1563	0.1622	0.9712	0.9715	1
Depressive disorders	CRY1	rs11113179	T	1.005	0.7016	1.44	0.9771		1
MBI	TTC1	rs7715826	T	-0.002721	-0.1955	0.1901	0.9779	0.9797	1
BDI	CRY1	rs3741892	C	0.004473	-0.348	0.3569	0.9802	0.9815	1
Major depressive disorder	CRY1	rs10746077	A	1.003	0.8032	1.252	0.9818		1
GHQ	CRY1	rs10746077	A	-0.001456	-0.1521	0.1492	0.9849	0.9831	1
BDI	CRY1	rs10437895	C	-0.003603	-0.3561	0.3489	0.984	0.9838	1
GHQ	CRY1	rs2078074	C	0.001468	-0.1493	0.1522	0.9848	0.9868	1
Comorbid alcohol use disorders	CRY2	rs2292913	T	3.44e-08	0	inf	0.9906		1
Comorbid alcohol use disorders	CRY2	rs4755345	A	3.44e-08	0	inf	0.9906		1
Comorbid depressive disorders	TTC1	rs2176830	A	1.002	0.5503	1.826	0.9941		1
Panic disorder	CRY2	rs1554338	G	1.003	0.4563	2.204	0.9945		1
Major depressive disorder	TTC1	rs1402024	G	6.95e-09	0	inf	0.9949		1
Panic disorder	TTC1	rs1402024	G	1.77e-08	0	inf	0.9952		1
Comorbid alcohol use disorders	TTC1	rs1402024	G	3.29e-08	0	inf	0.9953		1
Comorbid alcohol use disorders	TTC1	rs7715826	T	1.004	0.2563	3.934	0.9953		1
BDI	CRY1	rs10778528	G	0.001003	-0.3505	0.3525	0.9955	0.996	1
Depressive disorders	CRY1	rs4964518	T	0.9991	0.6884	1.45	0.9962		1
BDI	CRY2	rs72902437	C	0.002115	-1.103	1.107	0.997	0.9965	1
GHQ	CRY1	rs11113179	T	0.0004713	-0.2778	0.2787	0.9974	0.9972	1
Comorbid depressive disorders	CRY1	rs2287161	C	1	0.7286	1.374	0.9979		1
GSS	CRY1	rs10746077	A	-4.691e-05	-0.1589	0.1588	0.9995	0.9999	1
A1; Tested allele (minor allele)
OR / BETA; odds ratio (binomial variables) or regression coefficient (continuous variables)
L95, U95; Lower and upper bounds of 95% confidence interval for odds ratio
BDI; Beck Depression Inventory
GHQ; General Health Questionnaire
MBI; Maslach Burnout Inventory
GSS; Global Seasonality Score

## Sheet: ADD m
Table S2e. Results from the single SNP association analyses in the additive model in men.
Phenotype	Gene	SNP	A1	OR / BETA	L95	U95	p-value	Empirical p-value	q-value
Depressive disorders	CRY1	rs714359	A	1.667	1.217	2.282	0.001435		0.262548
Major depressive disorder	CRY1	rs714359	A	1.621	1.132	2.321	0.008387		0.639369
Comorbid depressive disorders	TTC1	rs10515804	T	1.655	1.114	2.459	0.01265		0.742004
Dysthymia	TTC1	rs7715826	T	3.285	1.247	8.656	0.0161		0.755557
Dysthymia	CRY1	rs714359	A	1.784	1.099	2.895	0.01909		0.755557
Dysthymia	TTC1	rs1402024	G	3.599	1.233	10.5	0.01913		0.755557
Comorbid depressive disorders	CRY1	rs714359	A	1.639	1.082	2.484	0.01978		0.755557
GSS	CRY2	rs1554338	G	-0.471	-0.868	-0.0739	0.02017	0.0217	0.755557
Depressive disorders	TTC1	rs10515804	T	1.416	1.047	1.916	0.02408		0.79813
Depressive disorders	CRY2	rs7945565	G	1.385	1.043	1.84	0.02437		0.801931
Depressive disorders	CRY2	rs7121611	A	1.354	1.022	1.794	0.03475		0.913789
Depressive disorders	CRY2	rs1401419	G	1.353	1.02	1.795	0.03593		0.913789
Major depressive disorder	TTC1	rs10515804	T	1.424	1.009	2.009	0.04404		0.961776
Comorbid alcohol use disorders	CRY2	rs3824872	T	0.6144	0.3809	0.9912	0.0459		0.961776
GSS	CRY1	rs10861688	T	0.2159	-0.001007	0.4329	0.05119	0.05079	0.999634
GSS	CRY2	rs61884508	G	-0.5649	-1.144	0.01374	0.05581	0.05349	1
Comorbid anxiety disorders	TTC1	rs1402024	G	2.74	0.9438	7.954	0.0638		1
Dysthymia	CRY1	rs3741892	C	0.6517	0.4133	1.028	0.06545		1
Dysthymia	CRY1	rs10746083	T	0.6528	0.4139	1.03	0.06667		1
Dysthymia	CRY1	rs10437895	C	0.6537	0.4146	1.031	0.06718		1
Anxiety disorders	CRY2	rs3824872	T	0.6857	0.4568	1.029	0.06872		1
Anxiety disorders	CRY2	rs10838527	G	0.5775	0.3163	1.055	0.07395		1
BDI	CRY1	rs11613557	T	0.6357	-0.06717	1.339	0.07641	0.07529	1
Dysthymia	CRY2	rs7945565	G	1.5	0.9583	2.349	0.07614		1
Dysthymia	CRY2	rs7121611	A	1.498	0.9579	2.343	0.07646		1
Depressive disorders	CRY2	rs2292910	A	0.7523	0.5487	1.031	0.07707		1
BDI	CRY1	rs59790130	T	0.6296	-0.07387	1.333	0.07953	0.07759	1
Dysthymia	CRY2	rs1401419	G	1.498	0.9563	2.347	0.07762		1
Dysthymia	CRY1	rs10861697	C	0.6657	0.4221	1.05	0.08005		1
Dysthymia	CRY1	rs10778528	G	0.6673	0.4233	1.052	0.08162		1
Dysthymia	CRY1	rs12821586	A	0.4084	0.1486	1.123	0.08261		1
Comorbid depressive disorders	TTC1	rs7715826	T	2.321	0.8927	6.035	0.08414		1
Comorbid depressive disorders	CRY2	rs3824872	T	0.6483	0.3963	1.061	0.08437		1
Anxiety disorders	CRY2	rs75065406	T	0.2916	0.07144	1.191	0.086		1
Anxiety disorders	TTC1	rs10515804	T	1.342	0.9586	1.879	0.08655		1
Major depressive disorder	CRY2	rs7945565	G	1.32	0.9573	1.819	0.09038		1
Dysthymia	CRY2	rs3824872	T	0.5966	0.3274	1.087	0.09156		1
Comorbid depressive disorders	CRY2	rs7945565	G	1.377	0.9485	1.998	0.09257		1
Comorbid depressive disorders	TTC1	rs1402024	G	2.488	0.8597	7.199	0.09273		1
Comorbid alcohol use disorders	CRY2	rs7945565	G	1.357	0.9506	1.937	0.09274		1
BDI	CRY1	rs4964518	T	0.5754	-0.09837	1.249	0.09429	0.09279	1
Comorbid depressive disorders	CRY2	rs7121611	A	1.373	0.9472	1.991	0.0942		1
Comorbid alcohol use disorders	CRY2	rs7121611	A	1.353	0.9492	1.93	0.09458		1
Comorbid depressive disorders	CRY2	rs1401419	G	1.373	0.9453	1.993	0.09604		1
Comorbid alcohol use disorders	CRY2	rs1401419	G	1.353	0.9472	1.932	0.09657		1
Major depressive disorder	CRY1	rs2287161	C	0.7629	0.5516	1.055	0.1018		1
GSS	CRY1	rs11113179	T	-0.2465	-0.5457	0.05273	0.1065	0.1048	1
GHQ	CRY1	rs2287161	C	-0.1233	-0.2753	0.02868	0.112	0.1085	1
Depressive disorders	CRY2	rs10838524	G	1.259	0.9496	1.669	0.1095		1
GHQ	CRY2	rs61884508	G	-0.4468	-0.9871	0.0934	0.1051	0.1109	1
Depressive disorders	CRY2	rs61884508	G	0.2038	0.02803	1.482	0.1161		1
Anxiety disorders	TTC1	rs1402024	G	2.122	0.8179	5.506	0.1219		1
Comorbid alcohol use disorders	CRY1	rs10861688	T	0.6485	0.3744	1.123	0.1223		1
GHQ	CRY1	rs714359	A	0.1464	-0.04	0.3328	0.1238	0.1231	1
Comorbid anxiety disorders	TTC1	rs10515804	T	1.387	0.9144	2.103	0.1239		1
Comorbid anxiety disorders	CRY1	rs714359	A	1.417	0.9082	2.212	0.1246		1
Major depressive disorder	CRY2	rs7121611	A	1.283	0.9334	1.763	0.1248		1
Major depressive disorder	CRY2	rs1401419	G	1.281	0.9311	1.763	0.128		1
Dysthymia	TTC1	rs2176830	A	0.3359	0.082	1.376	0.1293		1
Comorbid alcohol use disorders	TTC1	rs7715826	T	2.068	0.7982	5.36	0.1346		1
GHQ	CRY2	rs72902437	C	-0.3524	-0.8148	0.1101	0.1355	0.1353	1
Comorbid alcohol use disorders	TTC1	rs10515804	T	1.336	0.9107	1.96	0.1384		1
Comorbid anxiety disorders	CRY2	rs3824872	T	0.6825	0.4116	1.132	0.1388		1
Comorbid alcohol use disorders	CRY1	rs714359	A	1.363	0.9032	2.057	0.1402		1
Depressive disorders	CRY2	rs7123390	A	0.7798	0.5592	1.087	0.1425		1
Major depressive disorder	CRY2	rs2292910	A	0.7667	0.5372	1.094	0.1433		1
Comorbid alcohol use disorders	CRY2	rs72902437	C	0.2279	0.03124	1.662	0.1446		1
Dysthymia	CRY1	rs2078074	C	0.706	0.4412	1.13	0.1467		1
Panic disorder	CRY1	rs2287161	C	0.698	0.4287	1.136	0.1483		1
Dysthymia	CRY2	rs4755345	A	0.2401	0.03334	1.729	0.1567		1
Dysthymia	CRY2	rs2292913	T	0.2403	0.03338	1.731	0.157		1
Panic disorder	CRY2	rs17787136	G	1.431	0.8699	2.355	0.1581		1
Dysthymia	CRY1	rs2888896	T	0.7181	0.4516	1.142	0.1616		1
Dysthymia	CRY1	rs10746077	A	0.7184	0.452	1.142	0.1617		1
Anxiety disorders	CRY2	rs7945565	G	1.248	0.913	1.706	0.1648		1
Comorbid depressive disorders	CRY1	rs10861688	T	0.6684	0.3783	1.181	0.1652		1
Anxiety disorders	TTC1	rs7715826	T	1.851	0.7756	4.416	0.1654		1
Anxiety disorders	CRY2	rs7121611	A	1.246	0.9123	1.702	0.1667		1
Comorbid depressive disorders	CRY2	rs10838524	G	1.299	0.8945	1.886	0.1693		1
MBI	CRY1	rs2287161	C	-0.04252	-0.1039	0.01889	0.1749	0.1707	1
Anxiety disorders	CRY2	rs1401419	G	1.244	0.91	1.702	0.1709		1
Dysthymia	CRY2	rs10838524	G	1.365	0.8725	2.135	0.1731		1
Major depressive disorder	CRY2	rs7123390	A	0.769	0.5268	1.122	0.1734		1
Comorbid depressive disorders	CRY2	rs72902437	C	0.2544	0.03485	1.857	0.1771		1
Comorbid alcohol use disorders	CRY2	rs10838524	G	1.276	0.8936	1.822	0.1798		1
Comorbid depressive disorders	CRY2	rs10838527	G	0.6217	0.3102	1.246	0.1803		1
BDI	CRY1	rs8192441	C	1.076	-0.4768	2.629	0.1745	0.1808	1
Panic disorder	CRY2	rs7121775	C	1.404	0.8517	2.315	0.1833		1
Comorbid anxiety disorders	CRY2	rs7945565	G	1.3	0.8819	1.917	0.185		1
Comorbid anxiety disorders	CRY2	rs7121611	A	1.298	0.8809	1.911	0.1874		1
Comorbid anxiety disorders	CRY2	rs1401419	G	1.296	0.8787	1.913	0.1908		1
Major depressive disorder	CRY2	rs61884508	G	0.2664	0.03652	1.944	0.1921		1
Depressive disorders	TTC1	rs7715826	T	1.711	0.7634	3.833	0.1922		1
Dysthymia	CRY1	rs17289712	G	0.2682	0.03658	1.967	0.1955		1
BDI	CRY1	rs11113179	T	-0.4193	-1.066	0.2271	0.2037	0.2011	1
GHQ	CRY2	rs7123390	A	-0.1139	-0.2861	0.0583	0.195	0.2026	1
Comorbid anxiety disorders	TTC1	rs7715826	T	1.976	0.6889	5.665	0.2053		1
Panic disorder	CRY1	rs714359	A	1.422	0.8226	2.458	0.2075		1
GSS	CRY1	rs11613557	T	0.2085	-0.12	0.537	0.2137	0.2158	1
GSS	CRY1	rs59790130	T	0.2079	-0.1206	0.5363	0.215	0.2168	1
Panic disorder	CRY2	rs2292910	A	1.361	0.8333	2.223	0.218		1
GHQ	CRY2	rs2292913	T	0.2117	-0.1311	0.5545	0.2262	0.2212	1
Panic disorder	CRY2	rs10838527	G	0.5685	0.2254	1.434	0.2315		1
MBI	TTC1	rs6878309	C	0.06282	-0.04136	0.167	0.2375	0.2351	1
GHQ	CRY2	rs4755345	A	0.2047	-0.1375	0.5469	0.2412	0.2366	1
BDI	CRY2	rs61884508	G	-0.7498	-1.992	0.4923	0.2369	0.2373	1
MBI	TTC1	rs10515804	T	0.0419	-0.02818	0.112	0.2414	0.2424	1
Major depressive disorder	CRY1	rs4964518	T	0.6495	0.3148	1.34	0.243		1
Comorbid depressive disorders	CRY2	rs4755345	A	0.5032	0.1582	1.6	0.2447		1
Comorbid depressive disorders	CRY2	rs2292913	T	0.5046	0.1587	1.605	0.2466		1
BDI	CRY1	rs4964513	C	0.3184	-0.226	0.8629	0.2518	0.2471	1
Anxiety disorders	CRY1	rs714359	A	1.243	0.858	1.8	0.2502		1
BDI	CRY1	rs2888896	T	-0.2107	-0.5673	0.1458	0.2468	0.2511	1
Depressive disorders	CRY1	rs10861688	T	0.7927	0.5288	1.188	0.2606		1
Major depressive disorder	CRY2	rs10838524	G	1.2	0.8722	1.65	0.2629		1
Comorbid alcohol use disorders	CRY2	rs10838527	G	0.696	0.3689	1.313	0.2633		1
Major depressive disorder	CRY2	rs17787136	G	0.8096	0.5573	1.176	0.2677		1
Depressive disorders	CRY1	rs2287161	C	0.8541	0.6434	1.134	0.2752		1
Major depressive disorder	CRY1	rs11113179	T	1.334	0.7928	2.245	0.2776		1
Panic disorder	TTC1	rs10515804	T	1.331	0.7938	2.232	0.2783		1
Comorbid anxiety disorders	CRY2	rs75065406	T	0.4582	0.1117	1.88	0.2786		1
Depressive disorders	CRY2	rs4755345	A	0.6551	0.3041	1.411	0.2802		1
Depressive disorders	CRY2	rs2292913	T	0.6563	0.3047	1.414	0.2823		1
MBI	CRY2	rs7121611	A	0.03433	-0.02829	0.09695	0.2828	0.2832	1
Comorbid alcohol use disorders	CRY2	rs61884508	G	0.3371	0.04599	2.471	0.2846		1
BDI	CRY1	rs10746077	A	-0.1968	-0.5529	0.1593	0.2789	0.2849	1
MBI	CRY2	rs10838524	G	0.03411	-0.02814	0.09636	0.2831	0.2883	1
Major depressive disorder	CRY1	rs10861688	T	0.7786	0.4905	1.236	0.2884		1
Depressive disorders	CRY2	rs3824872	T	0.8305	0.5889	1.171	0.2896		1
Panic disorder	CRY2	rs3824872	T	0.7185	0.3896	1.325	0.2898		1
Comorbid anxiety disorders	CRY2	rs10838527	G	0.6895	0.3431	1.386	0.2965		1
Dysthymia	CRY2	rs2292910	A	0.768	0.467	1.263	0.2983		1
MBI	CRY2	rs1554338	G	-0.08259	-0.2395	0.0743	0.3023	0.2994	1
Anxiety disorders	CRY2	rs72902437	C	0.5427	0.1685	1.748	0.3058		1
Comorbid anxiety disorders	CRY1	rs10861688	T	0.7427	0.4189	1.317	0.3087		1
GSS	TTC1	rs2176830	A	-0.165	-0.4819	0.1519	0.3076	0.313	1
Comorbid anxiety disorders	CRY2	rs4755345	A	0.5523	0.1735	1.758	0.3149		1
Comorbid anxiety disorders	CRY2	rs2292913	T	0.5538	0.174	1.763	0.3171		1
BDI	CRY1	rs2078074	C	-0.1849	-0.5417	0.1719	0.3099	0.3182	1
MBI	CRY2	rs1401419	G	0.03151	-0.03124	0.09426	0.3252	0.3241	1
BDI	CRY1	rs12821586	A	-0.2806	-0.837	0.2759	0.3231	0.3268	1
Anxiety disorders	CRY1	rs2287161	C	0.8553	0.6252	1.17	0.3283		1
Comorbid depressive disorders	CRY1	rs2888896	T	1.205	0.8286	1.753	0.3288		1
Anxiety disorders	CRY1	rs10746077	A	0.8527	0.6189	1.175	0.3296		1
Anxiety disorders	CRY1	rs2888896	T	0.8526	0.6186	1.175	0.3298		1
Comorbid depressive disorders	CRY1	rs10746077	A	1.204	0.8284	1.751	0.3301		1
Comorbid depressive disorders	CRY2	rs61884508	G	0.3716	0.05064	2.727	0.3303		1
Comorbid anxiety disorders	TTC1	rs6878309	C	1.338	0.7441	2.407	0.3307		1
Comorbid alcohol use disorders	CRY1	rs8192441	C	1.79	0.5505	5.819	0.3333		1
Major depressive disorder	TTC1	rs7715826	T	1.589	0.6205	4.07	0.3344		1
MBI	CRY2	rs7945565	G	0.03074	-0.03201	0.09349	0.3371	0.337	1
Panic disorder	TTC1	rs6878309	C	1.409	0.6991	2.84	0.3376		1
Comorbid alcohol use disorders	CRY2	rs4755345	A	0.6121	0.2232	1.678	0.3401		1
Comorbid depressive disorders	CRY1	rs2078074	C	1.201	0.8239	1.752	0.3405		1
MBI	CRY1	rs8192441	C	0.1358	-0.1472	0.4187	0.3471	0.3425	1
GHQ	CRY1	rs8192441	C	-0.3236	-1.003	0.3553	0.3502	0.3425	1
Comorbid alcohol use disorders	CRY2	rs2292913	T	0.6139	0.2239	1.683	0.343		1
Panic disorder	TTC1	rs2176830	A	1.456	0.664	3.191	0.3485		1
Major depressive disorder	CRY1	rs59790130	T	0.7066	0.3411	1.464	0.3499		1
Panic disorder	TTC1	rs1402024	G	2.01	0.4642	8.702	0.3505		1
Comorbid alcohol use disorders	CRY2	rs1554338	G	0.5783	0.183	1.828	0.3509		1
Panic disorder	CRY2	rs7123390	A	1.274	0.7655	2.122	0.3511		1
Dysthymia	TTC1	rs10515804	T	1.252	0.7775	2.016	0.3552		1
Comorbid anxiety disorders	CRY1	rs2287161	C	0.8312	0.5616	1.23	0.3553		1
Dysthymia	CRY1	rs8192441	C	1.921	0.4719	7.82	0.362		1
MBI	CRY2	rs75065406	T	0.07315	-0.08519	0.2315	0.3654	0.365	1
Dysthymia	TTC1	rs6861719	T	1.262	0.7623	2.089	0.3655		1
GHQ	CRY2	rs1554338	G	-0.1731	-0.5433	0.1971	0.3595	0.3668	1
Panic disorder	CRY1	rs10861688	T	0.7218	0.3555	1.466	0.3669		1
BDI	CRY2	rs2292913	T	0.3571	-0.4156	1.13	0.3651	0.3673	1
Depressive disorders	CRY1	rs4964518	T	0.7593	0.4172	1.382	0.3675		1
Major depressive disorder	CRY1	rs11613557	T	0.7161	0.3457	1.484	0.369		1
Comorbid alcohol use disorders	CRY1	rs2888896	T	1.176	0.8231	1.681	0.3727		1
Comorbid alcohol use disorders	CRY1	rs10746077	A	1.176	0.8229	1.679	0.3741		1
Comorbid depressive disorders	CRY1	rs12821586	A	0.7421	0.3829	1.438	0.3768		1
Comorbid alcohol use disorders	CRY1	rs2078074	C	1.172	0.8186	1.679	0.3854		1
Depressive disorders	CRY2	rs7121775	C	0.866	0.6242	1.202	0.3893		1
Comorbid anxiety disorders	CRY2	rs10838524	G	1.185	0.8042	1.747	0.3906		1
Depressive disorders	CRY2	rs17787136	G	0.8677	0.627	1.201	0.3917		1
Panic disorder	CRY2	rs72902437	C	0.4195	0.05674	3.102	0.3948		1
Major depressive disorder	CRY2	rs7121775	C	0.8512	0.5868	1.235	0.396		1
Anxiety disorders	TTC1	rs6878309	C	1.235	0.7569	2.015	0.3981		1
Dysthymia	CRY1	rs4964518	T	0.6537	0.237	1.803	0.4115		1
GSS	CRY1	rs4964518	T	0.1323	-0.1817	0.4462	0.409	0.4133	1
GSS	TTC1	rs3733869	T	-0.07254	-0.2502	0.1051	0.4237	0.4158	1
Major depressive disorder	TTC1	rs6861719	T	0.848	0.5697	1.262	0.4166		1
Panic disorder	CRY1	rs12821586	A	1.328	0.6696	2.635	0.4167		1
Anxiety disorders	CRY2	rs10838524	G	1.137	0.8325	1.554	0.4186		1
BDI	CRY2	rs4755345	A	0.3205	-0.4511	1.092	0.4157	0.4205	1
Anxiety disorders	CRY1	rs2078074	C	0.8783	0.6394	1.206	0.4228		1
Comorbid alcohol use disorders	TTC1	rs1402024	G	1.635	0.4915	5.436	0.4229		1
GHQ	CRY2	rs3824872	T	0.07327	-0.1029	0.2495	0.4151	0.4242	1
GSS	CRY1	rs714359	A	0.0809	-0.1184	0.2802	0.4264	0.4279	1
BDI	CRY1	rs2287161	C	0.1396	-0.2097	0.489	0.4335	0.4314	1
Comorbid anxiety disorders	CRY2	rs72902437	C	0.5645	0.1355	2.352	0.4323		1
GHQ	CRY1	rs4964513	C	0.09222	-0.1431	0.3275	0.4425	0.4363	1
MBI	CRY2	rs2292913	T	0.05395	-0.08244	0.1903	0.4383	0.439	1
MBI	CRY1	rs10861697	C	0.02469	-0.03799	0.08737	0.4403	0.4399	1
Comorbid depressive disorders	CRY1	rs10778528	G	1.16	0.7957	1.691	0.4404		1
Comorbid alcohol use disorders	TTC1	rs1106055	A	1.157	0.7976	1.678	0.4421		1
GHQ	CRY2	rs7121775	C	-0.06989	-0.2441	0.1043	0.4317	0.4451	1
Anxiety disorders	CRY1	rs10861697	C	0.8843	0.6446	1.213	0.4459		1
MBI	CRY2	rs7121775	C	-0.02698	-0.09644	0.04248	0.4466	0.4464	1
Dysthymia	CRY2	rs1554338	G	0.5798	0.1425	2.359	0.4465		1
Comorbid depressive disorders	CRY1	rs10861697	C	1.157	0.7933	1.687	0.4492		1
Comorbid alcohol use disorders	CRY1	rs11113179	T	0.7567	0.3646	1.571	0.4543		1
Anxiety disorders	CRY1	rs10778528	G	0.8869	0.6467	1.216	0.4563		1
MBI	CRY1	rs10778528	G	0.0238	-0.03885	0.08644	0.4566	0.4571	1
Comorbid depressive disorders	CRY2	rs2292910	A	0.8574	0.5709	1.288	0.4584		1
Anxiety disorders	CRY1	rs3741892	C	0.8869	0.6456	1.218	0.4589		1
BDI	CRY1	rs714359	A	0.1648	-0.266	0.5957	0.4534	0.4603	1
GSS	CRY1	rs10778528	G	0.06205	-0.1023	0.2264	0.4594	0.4614	1
Major depressive disorder	CRY2	rs4755345	A	0.7329	0.32	1.678	0.4623		1
Comorbid anxiety disorders	CRY1	rs17289712	G	1.385	0.5801	3.307	0.4632		1
Major depressive disorder	CRY2	rs2292913	T	0.7345	0.3208	1.682	0.4653		1
Dysthymia	TTC1	rs1106055	A	1.186	0.7489	1.878	0.4671		1
MBI	CRY1	rs59790130	T	0.04617	-0.07752	0.1699	0.4645	0.4696	1
MBI	CRY1	rs11613557	T	0.04617	-0.07752	0.1699	0.4645	0.4696	1
MBI	CRY1	rs10746083	T	0.02299	-0.03981	0.08579	0.4732	0.4719	1
Panic disorder	CRY2	rs10838524	G	0.8402	0.521	1.355	0.4754		1
MBI	CRY1	rs3741892	C	0.02264	-0.04006	0.08534	0.4793	0.477	1
Major depressive disorder	CRY1	rs4964513	C	0.8291	0.4934	1.393	0.4793		1
GHQ	CRY2	rs2292910	A	-0.05974	-0.2242	0.1047	0.4764	0.4794	1
Anxiety disorders	CRY2	rs1554338	G	0.7236	0.2944	1.779	0.4808		1
Major depressive disorder	CRY1	rs8192441	C	0.4938	0.0681	3.58	0.4851		1
MBI	CRY1	rs4964518	T	0.04213	-0.07603	0.1603	0.4848	0.4873	1
MBI	CRY2	rs7123390	A	-0.02429	-0.09376	0.04517	0.4932	0.4883	1
GHQ	CRY1	rs2888896	T	-0.05479	-0.2099	0.1004	0.4889	0.4898	1
GHQ	TTC1	rs2176830	A	0.1031	-0.1942	0.4004	0.4968	0.493	1
MBI	CRY1	rs10437895	C	0.02177	-0.04083	0.08436	0.4957	0.494	1
Panic disorder	TTC1	rs6861719	T	0.812	0.4446	1.483	0.4981		1
Major depressive disorder	CRY1	rs2888896	T	1.117	0.8106	1.539	0.4992		1
Major depressive disorder	CRY1	rs10746077	A	1.116	0.8105	1.537	0.5006		1
Major depressive disorder	CRY1	rs2078074	C	1.115	0.81	1.536	0.5033		1
MBI	TTC1	rs6861719	T	-0.02512	-0.09823	0.04798	0.5007	0.5056	1
Dysthymia	CRY1	rs11113179	T	1.288	0.6103	2.717	0.5069		1
Panic disorder	CRY1	rs17289712	G	1.429	0.4948	4.129	0.5093		1
GSS	CRY1	rs10861697	C	0.05585	-0.1087	0.2205	0.506	0.51	1
Comorbid depressive disorders	CRY1	rs10437895	C	1.135	0.7787	1.654	0.5104		1
Comorbid depressive disorders	TTC1	rs1106055	A	1.139	0.7729	1.679	0.5105		1
Dysthymia	CRY1	rs59790130	T	0.7108	0.2568	1.968	0.5111		1
Dysthymia	CRY1	rs11613557	T	0.7108	0.2568	1.968	0.5111		1
Comorbid depressive disorders	CRY1	rs10746083	T	1.134	0.7779	1.654	0.5128		1
GSS	TTC1	rs6878309	C	-0.09093	-0.3657	0.1838	0.5166	0.5187	1
Anxiety disorders	CRY2	rs17787136	G	1.118	0.7938	1.576	0.5223		1
Major depressive disorder	CRY2	rs75065406	T	1.269	0.6094	2.643	0.5243		1
Comorbid depressive disorders	TTC1	rs6878309	C	1.208	0.6726	2.171	0.5267		1
Comorbid depressive disorders	CRY2	rs75065406	T	1.312	0.5649	3.047	0.5277		1
GHQ	TTC1	rs6878309	C	0.08049	-0.1771	0.338	0.5403	0.5352	1
GHQ	CRY1	rs10746077	A	-0.0491	-0.2041	0.1059	0.5347	0.5367	1
Comorbid alcohol use disorders	CRY1	rs10437895	C	1.12	0.7821	1.603	0.5367		1
Depressive disorders	CRY1	rs59790130	T	0.8273	0.4529	1.511	0.5374		1
GHQ	CRY1	rs10746083	T	-0.0493	-0.2043	0.1057	0.5332	0.5384	1
BDI	CRY2	rs7123390	A	-0.1251	-0.5213	0.2711	0.5361	0.5393	1
Comorbid alcohol use disorders	CRY1	rs10746083	T	1.119	0.7813	1.602	0.5396		1
GHQ	CRY1	rs3741892	C	-0.04856	-0.2034	0.1063	0.5389	0.5428	1
Comorbid alcohol use disorders	CRY1	rs59790130	T	0.785	0.3599	1.713	0.5431		1
Comorbid alcohol use disorders	CRY1	rs11613557	T	0.785	0.3599	1.713	0.5431		1
Comorbid alcohol use disorders	CRY1	rs3741892	C	1.117	0.7802	1.6	0.545		1
GSS	TTC1	rs7715826	T	0.1613	-0.3679	0.6905	0.5503	0.5468	1
BDI	CRY2	rs7121611	A	0.1073	-0.2448	0.4593	0.5505	0.5484	1
GHQ	CRY2	rs17787136	G	-0.05347	-0.2258	0.1188	0.5431	0.5523	1
BDI	CRY2	rs7945565	G	0.1063	-0.2465	0.4591	0.5549	0.5523	1
MBI	TTC1	rs1402024	G	-0.07754	-0.3308	0.1757	0.5486	0.5539	1
Depressive disorders	CRY1	rs11613557	T	0.8359	0.4576	1.527	0.5598		1
Comorbid alcohol use disorders	TTC1	rs6878309	C	1.181	0.6729	2.074	0.5618		1
Comorbid depressive disorders	CRY1	rs4964518	T	0.7952	0.3656	1.73	0.5634		1
Depressive disorders	CRY2	rs1554338	G	0.7984	0.3712	1.717	0.5645		1
Anxiety disorders	CRY1	rs10746083	T	0.9114	0.6647	1.25	0.5646		1
GSS	CRY1	rs4964513	C	0.07431	-0.1768	0.3255	0.562	0.5655	1
Anxiety disorders	CRY2	rs7121775	C	1.106	0.7836	1.562	0.566		1
Anxiety disorders	CRY1	rs8192441	C	1.407	0.4363	4.54	0.5674		1
Anxiety disorders	CRY1	rs10437895	C	0.9123	0.6656	1.25	0.5681		1
GSS	CRY2	rs7121611	A	0.04686	-0.1166	0.2103	0.5741	0.5691	1
Comorbid anxiety disorders	TTC1	rs2176830	A	1.22	0.6112	2.435	0.5729		1
Comorbid alcohol use disorders	CRY1	rs10778528	G	1.108	0.774	1.586	0.5751		1
Depressive disorders	CRY1	rs12821586	A	0.8752	0.5491	1.395	0.5752		1
Comorbid depressive disorders	CRY2	rs1554338	G	1.268	0.5527	2.908	0.5753		1
GSS	CRY2	rs1401419	G	0.04577	-0.1181	0.2096	0.5841	0.5769	1
Depressive disorders	CRY2	rs10838527	G	0.8788	0.5558	1.389	0.5803		1
GSS	CRY2	rs75065406	T	0.1194	-0.3055	0.5444	0.5818	0.5823	1
GSS	TTC1	rs1106055	A	-0.04908	-0.2228	0.1246	0.5797	0.5827	1
GHQ	CRY2	rs7121611	A	0.04317	-0.1097	0.196	0.58	0.5832	1
BDI	CRY2	rs72902437	C	-0.2935	-1.356	0.7685	0.5881	0.5834	1
GSS	TTC1	rs1402024	G	0.1812	-0.4659	0.8283	0.5832	0.5841	1
MBI	CRY2	rs4755345	A	0.03759	-0.0988	0.174	0.5892	0.5862	1
Comorbid alcohol use disorders	CRY1	rs10861697	C	1.105	0.7714	1.582	0.5864		1
BDI	CRY2	rs75065406	T	-0.2626	-1.191	0.6658	0.5794	0.5867	1
MBI	CRY1	rs10861688	T	-0.02303	-0.1052	0.05914	0.5829	0.5917	1
Major depressive disorder	CRY2	rs3824872	T	0.9011	0.6154	1.319	0.5924		1
Panic disorder	TTC1	rs7715826	T	1.487	0.3469	6.372	0.5933		1
BDI	TTC1	rs1402024	G	0.3806	-1.044	1.805	0.6006	0.5939	1
BDI	CRY2	rs1401419	G	0.09559	-0.2578	0.449	0.596	0.5944	1
GSS	CRY2	rs7121775	C	0.05019	-0.1346	0.235	0.5946	0.5952	1
Dysthymia	CRY2	rs7123390	A	0.8707	0.5223	1.451	0.5954		1
GHQ	CRY1	rs10437895	C	-0.04223	-0.1969	0.1125	0.5927	0.5984	1
Comorbid anxiety disorders	CRY1	rs8192441	C	1.464	0.3537	6.058	0.599		1
GHQ	CRY1	rs10861697	C	-0.04185	-0.1967	0.113	0.5964	0.6001	1
MBI	CRY2	rs2292910	A	-0.0174	-0.08394	0.04913	0.6082	0.6034	1
GHQ	CRY1	rs2078074	C	-0.04138	-0.1967	0.1139	0.6016	0.6036	1
Depressive disorders	TTC1	rs1402024	G	1.317	0.4649	3.733	0.604		1
BDI	TTC1	rs7715826	T	0.3054	-0.855	1.466	0.606	0.6051	1
Depressive disorders	CRY1	rs11113179	T	1.138	0.6971	1.858	0.6052		1
MBI	CRY1	rs714359	A	0.02016	-0.05692	0.09724	0.6083	0.6075	1
Depressive disorders	TTC1	rs6878309	C	1.127	0.7135	1.78	0.6085		1
Major depressive disorder	CRY2	rs72902437	C	0.7655	0.2751	2.13	0.6089		1
Dysthymia	CRY2	rs10838527	G	0.824	0.3926	1.73	0.609		1
GHQ	CRY1	rs12821586	A	-0.06278	-0.3041	0.1785	0.6101	0.6097	1
Comorbid anxiety disorders	CRY2	rs17787136	G	1.117	0.7308	1.706	0.6097		1
GSS	CRY2	rs7945565	G	0.04178	-0.1221	0.2056	0.6173	0.6115	1
GSS	CRY2	rs17787136	G	0.04728	-0.1353	0.2298	0.6117	0.6125	1
Comorbid anxiety disorders	CRY2	rs2292910	A	0.897	0.5882	1.368	0.6136		1
GSS	CRY2	rs10838527	G	0.06326	-0.1875	0.314	0.621	0.6164	1
GSS	CRY1	rs10437895	C	0.04246	-0.122	0.207	0.6129	0.6168	1
MBI	CRY1	rs4964513	C	0.02431	-0.0709	0.1195	0.6168	0.618	1
GSS	CRY2	rs3824872	T	-0.04783	-0.2355	0.1398	0.6174	0.6191	1
Depressive disorders	CRY1	rs2888896	T	1.074	0.8098	1.425	0.6194		1
Comorbid alcohol use disorders	CRY1	rs4964518	T	0.8313	0.4007	1.724	0.6196		1
Depressive disorders	CRY1	rs10746077	A	1.074	0.8097	1.424	0.6209		1
BDI	TTC1	rs1106055	A	0.09429	-0.2807	0.4693	0.6222	0.6229	1
Comorbid anxiety disorders	CRY1	rs59790130	T	0.8099	0.3494	1.878	0.6231		1
GHQ	TTC1	rs1402024	G	0.1485	-0.4632	0.7601	0.6343	0.6305	1
Major depressive disorder	TTC1	rs6878309	C	1.133	0.6768	1.897	0.6349		1
Panic disorder	CRY1	rs2888896	T	1.122	0.6964	1.809	0.6356		1
Depressive disorders	CRY1	rs2078074	C	1.071	0.8064	1.422	0.6365		1
Panic disorder	CRY1	rs10746077	A	1.122	0.6964	1.807	0.6368		1
Panic disorder	CRY1	rs2078074	C	1.121	0.6963	1.805	0.6381		1
Comorbid depressive disorders	CRY1	rs3741892	C	1.095	0.749	1.601	0.6394		1
GSS	CRY1	rs17289712	G	-0.0951	-0.4961	0.3059	0.6421	0.6398	1
Dysthymia	CRY1	rs10861688	T	0.863	0.4637	1.606	0.6421		1
GHQ	CRY2	rs1401419	G	0.03661	-0.1168	0.19	0.6401	0.6424	1
GSS	CRY1	rs10746083	T	0.03945	-0.1252	0.2042	0.6388	0.6443	1
Comorbid depressive disorders	CRY1	rs11113179	T	0.8427	0.4051	1.753	0.6471		1
BDI	CRY1	rs17289712	G	-0.1942	-1.054	0.6658	0.6581	0.6537	1
Anxiety disorders	CRY1	rs4964518	T	1.138	0.6464	2.005	0.6537		1
GHQ	CRY2	rs7945565	G	0.03512	-0.1179	0.1882	0.6529	0.6542	1
Comorbid anxiety disorders	CRY1	rs11613557	T	0.8266	0.3564	1.917	0.6572		1
Anxiety disorders	CRY1	rs10861688	T	0.9071	0.5888	1.397	0.6582		1
Comorbid depressive disorders	CRY2	rs7123390	A	0.9083	0.5927	1.392	0.6586		1
GSS	CRY1	rs12821586	A	-0.05868	-0.3157	0.1983	0.6545	0.6619	1
Major depressive disorder	CRY1	rs17289712	G	1.182	0.5572	2.508	0.6628		1
Comorbid depressive disorders	CRY1	rs4964513	C	1.128	0.6536	1.948	0.6646		1
GSS	CRY1	rs3741892	C	0.03638	-0.1283	0.2011	0.6651	0.671	1
Major depressive disorder	TTC1	rs1402024	G	1.293	0.3927	4.256	0.6728		1
Comorbid anxiety disorders	TTC1	rs6861719	T	0.9037	0.5611	1.456	0.6772		1
MBI	TTC1	rs2176830	A	0.02619	-0.09535	0.1477	0.6728	0.6778	1
Comorbid anxiety disorders	CRY1	rs4964513	C	0.8782	0.4731	1.63	0.6806		1
Panic disorder	CRY1	rs10437895	C	1.106	0.6845	1.787	0.6806		1
Panic disorder	CRY1	rs10746083	T	1.105	0.6837	1.786	0.6833		1
GSS	CRY1	rs8192441	C	0.1503	-0.5742	0.8748	0.6844	0.6859	1
MBI	CRY1	rs12821586	A	-0.01989	-0.1168	0.07697	0.6874	0.6865	1
Depressive disorders	CRY1	rs8192441	C	0.7478	0.1816	3.079	0.6873		1
GHQ	TTC1	rs10515804	T	0.03515	-0.134	0.2043	0.6839	0.6885	1
Comorbid depressive disorders	CRY1	rs8192441	C	1.336	0.3227	5.534	0.6892		1
GSS	CRY2	rs2292913	T	0.07186	-0.2905	0.4342	0.6975	0.6914	1
MBI	CRY2	rs17787136	G	-0.01402	-0.08278	0.05473	0.6894	0.6923	1
Panic disorder	CRY1	rs59790130	T	0.8156	0.2922	2.276	0.697		1
BDI	CRY2	rs1554338	G	-0.1613	-1.015	0.6926	0.7112	0.7005	1
Comorbid alcohol use disorders	CRY2	rs2292910	A	0.9283	0.6329	1.362	0.7034		1
GHQ	CRY1	rs10778528	G	-0.03065	-0.1854	0.1241	0.6978	0.7035	1
GHQ	TTC1	rs6861719	T	-0.03569	-0.2183	0.1469	0.7017	0.7051	1
MBI	CRY1	rs2078074	C	0.01222	-0.05041	0.07484	0.7023	0.7078	1
Anxiety disorders	TTC1	rs2176830	A	1.117	0.6256	1.993	0.7088		1
Major depressive disorder	TTC1	rs3733869	T	0.9352	0.6572	1.331	0.7094		1
MBI	CRY1	rs11113179	T	0.02062	-0.09028	0.1315	0.7156	0.7104	1
Comorbid depressive disorders	CRY1	rs2287161	C	0.9327	0.6411	1.357	0.7155		1
Comorbid alcohol use disorders	TTC1	rs3733869	T	1.073	0.7333	1.571	0.7163		1
GHQ	CRY1	rs11113179	T	0.0525	-0.2285	0.3335	0.7143	0.7204	1
GHQ	CRY1	rs10861688	T	0.03767	-0.1653	0.2406	0.7161	0.7205	1
BDI	TTC1	rs2176830	A	0.1246	-0.5584	0.8075	0.7208	0.7208	1
Comorbid depressive disorders	CRY1	rs59790130	T	0.867	0.3965	1.896	0.7208		1
Panic disorder	CRY2	rs1401419	G	0.9169	0.5681	1.48	0.7225		1
MBI	TTC1	rs3733869	T	-0.01233	-0.0796	0.05495	0.7195	0.7248	1
BDI	TTC1	rs6878309	C	0.105	-0.4875	0.6974	0.7284	0.7274	1
Anxiety disorders	CRY1	rs17289712	G	1.142	0.5388	2.421	0.7289		1
Depressive disorders	CRY1	rs4964513	C	0.9255	0.594	1.442	0.7322		1
Panic disorder	CRY2	rs7121611	A	0.9203	0.5713	1.483	0.7329		1
Comorbid alcohol use disorders	TTC1	rs2176830	A	1.119	0.5811	2.156	0.7362		1
Panic disorder	CRY2	rs7945565	G	0.9212	0.5711	1.486	0.7364		1
GSS	CRY2	rs4755345	A	0.06099	-0.3008	0.4227	0.7411	0.7388	1
Comorbid anxiety disorders	CRY1	rs4964518	T	0.8769	0.4022	1.912	0.7412		1
Panic disorder	CRY1	rs11613557	T	0.8414	0.3012	2.35	0.7418		1
GHQ	CRY1	rs17289712	G	-0.06196	-0.4355	0.3116	0.7452	0.7444	1
MBI	CRY2	rs72902437	C	-0.03095	-0.2175	0.1556	0.7451	0.7458	1
BDI	TTC1	rs3733869	T	0.06139	-0.3225	0.4453	0.754	0.7516	1
Comorbid anxiety disorders	CRY1	rs12821586	A	1.1	0.6075	1.99	0.7539		1
Anxiety disorders	TTC1	rs6861719	T	0.9414	0.6436	1.377	0.7557		1
Comorbid depressive disorders	CRY1	rs11613557	T	0.8834	0.4038	1.933	0.7563		1
Anxiety disorders	TTC1	rs1106055	A	1.053	0.7563	1.467	0.7587		1
Comorbid anxiety disorders	CRY2	rs7121775	C	1.068	0.6953	1.642	0.7629		1
Comorbid anxiety disorders	CRY1	rs2888896	T	1.061	0.718	1.569	0.765		1
Anxiety disorders	CRY1	rs12821586	A	1.076	0.6644	1.742	0.766		1
Comorbid anxiety disorders	CRY1	rs10746077	A	1.061	0.718	1.568	0.7663		1
GSS	TTC1	rs6861719	T	-0.02919	-0.2235	0.1651	0.7685	0.7668	1
Comorbid anxiety disorders	CRY1	rs2078074	C	1.06	0.7177	1.567	0.7684		1
GSS	CRY2	rs72902437	C	0.06938	-0.4158	0.5546	0.7793	0.772	1
Comorbid anxiety disorders	CRY2	rs7123390	A	0.9367	0.6016	1.458	0.7721		1
MBI	CRY2	rs3824872	T	-0.01024	-0.08175	0.06127	0.7789	0.7753	1
Comorbid alcohol use disorders	CRY2	rs7121775	C	1.058	0.7142	1.568	0.7777		1
Panic disorder	CRY2	rs2292913	T	1.156	0.4211	3.173	0.7786		1
Panic disorder	CRY2	rs4755345	A	1.152	0.4197	3.164	0.7831		1
Depressive disorders	CRY2	rs72902437	C	0.8884	0.3814	2.069	0.7839		1
MBI	CRY2	rs10838527	G	0.01356	-0.08295	0.1101	0.7831	0.7843	1
GSS	TTC1	rs10515804	T	-0.0242	-0.2044	0.1559	0.7923	0.7913	1
Comorbid anxiety disorders	TTC1	rs1106055	A	1.057	0.6999	1.597	0.7919		1
Panic disorder	CRY1	rs10778528	G	1.066	0.6598	1.722	0.7941		1
Dysthymia	CRY2	rs72902437	C	1.17	0.3585	3.82	0.7945		1
BDI	CRY2	rs2292910	A	-0.0504	-0.4281	0.3273	0.7937	0.7968	1
Comorbid anxiety disorders	CRY1	rs11113179	T	0.9089	0.4359	1.895	0.7989		1
Major depressive disorder	CRY2	rs1554338	G	0.8984	0.3935	2.051	0.7992		1
Dysthymia	CRY1	rs4964513	C	0.9132	0.45	1.853	0.8015		1
Comorbid alcohol use disorders	CRY1	rs4964513	C	0.9316	0.5345	1.624	0.8026		1
MBI	CRY1	rs10746077	A	0.008082	-0.05454	0.0707	0.8003	0.804	1
Panic disorder	CRY1	rs10861697	C	1.062	0.6573	1.717	0.8049		1
BDI	CRY2	rs10838524	G	0.0434	-0.307	0.3938	0.8082	0.805	1
MBI	TTC1	rs1106055	A	-0.008318	-0.07403	0.05739	0.8041	0.8058	1
Depressive disorders	TTC1	rs6861719	T	0.9588	0.6823	1.347	0.8086		1
GHQ	CRY2	rs10838527	G	0.02734	-0.2091	0.2638	0.8208	0.8168	1
Major depressive disorder	CRY2	rs10838527	G	0.9426	0.5681	1.564	0.8191		1
MBI	TTC1	rs7715826	T	0.02391	-0.1826	0.2304	0.8205	0.8195	1
Depressive disorders	TTC1	rs1106055	A	1.034	0.7683	1.393	0.8232		1
BDI	CRY1	rs10861688	T	-0.05128	-0.5182	0.4157	0.8296	0.8309	1
Major depressive disorder	CRY1	rs12821586	A	1.055	0.6436	1.73	0.831		1
Dysthymia	CRY2	rs17787136	G	1.054	0.6438	1.727	0.8336		1
BDI	CRY2	rs7121775	C	-0.04359	-0.4441	0.3569	0.8311	0.8349	1
GHQ	CRY1	rs11613557	T	0.03124	-0.2754	0.3379	0.8417	0.8367	1
Comorbid alcohol use disorders	TTC1	rs6861719	T	1.044	0.6859	1.59	0.8401		1
Depressive disorders	TTC1	rs2176830	A	0.9443	0.54	1.651	0.8408		1
Anxiety disorders	CRY1	rs11613557	T	1.063	0.5781	1.955	0.8438		1
Major depressive disorder	TTC1	rs2176830	A	1.062	0.5808	1.941	0.8455		1
BDI	CRY1	rs10861697	C	-0.03572	-0.3919	0.3204	0.8442	0.8468	1
GHQ	CRY1	rs59790130	T	0.02929	-0.2774	0.336	0.8515	0.848	1
Anxiety disorders	CRY1	rs11113179	T	0.9461	0.5278	1.696	0.8525		1
MBI	CRY2	rs61884508	G	0.02155	-0.2063	0.2494	0.853	0.8526	1
Comorbid depressive disorders	TTC1	rs6861719	T	1.043	0.6702	1.622	0.8532		1
GHQ	TTC1	rs7715826	T	0.0467	-0.4545	0.5479	0.8551	0.8557	1
Comorbid alcohol use disorders	CRY1	rs2287161	C	1.034	0.7241	1.475	0.8559		1
GHQ	CRY2	rs75065406	T	0.03922	-0.3627	0.4411	0.8483	0.8571	1
MBI	CRY1	rs2888896	T	0.005835	-0.05677	0.06844	0.8551	0.8575	1
BDI	CRY1	rs3741892	C	-0.03364	-0.3894	0.3222	0.853	0.8588	1
Major depressive disorder	CRY1	rs10778528	G	1.029	0.7466	1.418	0.8611		1
Panic disorder	CRY1	rs3741892	C	1.043	0.6412	1.696	0.8655		1
Comorbid alcohol use disorders	CRY1	rs12821586	A	1.047	0.6023	1.822	0.8695		1
Comorbid alcohol use disorders	CRY1	rs17289712	G	0.9255	0.3642	2.352	0.8707		1
Comorbid anxiety disorders	CRY2	rs1554338	G	0.9215	0.3378	2.514	0.8732		1
Major depressive disorder	CRY1	rs10861697	C	1.027	0.7445	1.415	0.8732		1
Depressive disorders	CRY1	rs10778528	G	1.023	0.771	1.357	0.8756		1
Comorbid alcohol use disorders	CRY2	rs7123390	A	0.9688	0.6485	1.447	0.8771		1
Anxiety disorders	CRY1	rs59790130	T	1.049	0.5706	1.929	0.8772		1
Major depressive disorder	TTC1	rs1106055	A	0.974	0.6933	1.368	0.8793		1
Comorbid depressive disorders	CRY2	rs17787136	G	1.032	0.6829	1.559	0.8821		1
Dysthymia	TTC1	rs6878309	C	1.056	0.5047	2.211	0.8843		1
BDI	CRY1	rs10746083	T	-0.02721	-0.3837	0.3293	0.8811	0.8846	1
GSS	CRY1	rs2287161	C	0.01139	-0.1503	0.1731	0.8902	0.885	1
Depressive disorders	CRY1	rs3741892	C	0.9798	0.7375	1.302	0.8879		1
Depressive disorders	CRY1	rs10861697	C	1.021	0.769	1.354	0.8882		1
Panic disorder	CRY2	rs1554338	G	1.082	0.3406	3.436	0.894		1
Major depressive disorder	CRY1	rs3741892	C	0.9797	0.7093	1.353	0.9009		1
Anxiety disorders	CRY2	rs4755345	A	0.9558	0.4654	1.963	0.9021		1
GSS	CRY2	rs2292910	A	0.011	-0.1639	0.1859	0.9019	0.9026	1
Anxiety disorders	CRY2	rs7123390	A	0.9789	0.6876	1.393	0.9056		1
Anxiety disorders	CRY2	rs2292913	T	0.958	0.4664	1.968	0.9069		1
Comorbid anxiety disorders	CRY1	rs10437895	C	1.023	0.6919	1.514	0.9078		1
Comorbid depressive disorders	TTC1	rs3733869	T	1.024	0.6848	1.531	0.9078		1
BDI	TTC1	rs6861719	T	0.02428	-0.3961	0.4447	0.9099	0.9087	1
BDI	CRY1	rs10437895	C	-0.02143	-0.377	0.3341	0.906	0.9088	1
Depressive disorders	TTC1	rs3733869	T	0.9825	0.722	1.337	0.9106		1
Comorbid anxiety disorders	CRY1	rs10746083	T	1.023	0.6911	1.513	0.9111		1
Panic disorder	CRY1	rs4964518	T	0.9519	0.379	2.391	0.9164		1
Panic disorder	CRY1	rs8192441	C	1.109	0.1514	8.132	0.9186		1
Panic disorder	CRY1	rs11113179	T	1.044	0.4462	2.442	0.9213		1
BDI	CRY2	rs3824872	T	0.02061	-0.3835	0.4248	0.9204	0.9234	1
Dysthymia	CRY2	rs7121775	C	0.9759	0.5895	1.616	0.9245		1
Dysthymia	CRY1	rs2287161	C	0.9793	0.631	1.52	0.9256		1
Depressive disorders	CRY2	rs75065406	T	0.9665	0.4664	2.003	0.9271		1
Comorbid anxiety disorders	CRY1	rs3741892	C	0.9825	0.6617	1.459	0.9303		1
Panic disorder	TTC1	rs3733869	T	0.9773	0.5817	1.642	0.931		1
GSS	CRY1	rs2888896	T	0.007538	-0.1572	0.1723	0.9285	0.9314	1
Anxiety disorders	TTC1	rs3733869	T	0.9856	0.7013	1.385	0.9337		1
GSS	CRY1	rs2078074	C	0.007552	-0.1571	0.1722	0.9284	0.9339	1
Dysthymia	CRY2	rs75065406	T	0.952	0.2972	3.049	0.934		1
GSS	CRY1	rs10746077	A	0.006738	-0.158	0.1715	0.9361	0.9373	1
MBI	CRY1	rs17289712	G	-0.006291	-0.1554	0.1428	0.9341	0.9377	1
Comorbid depressive disorders	TTC1	rs2176830	A	0.972	0.4689	2.015	0.9392		1
GHQ	CRY2	rs10838524	G	0.005717	-0.1466	0.158	0.9413	0.9405	1
GHQ	TTC1	rs1106055	A	0.00595	-0.1569	0.1688	0.9429	0.9438	1
Dysthymia	TTC1	rs3733869	T	0.9831	0.6054	1.596	0.945		1
Comorbid anxiety disorders	TTC1	rs3733869	T	0.9854	0.6456	1.504	0.9457		1
Comorbid depressive disorders	CRY1	rs17289712	G	1.03	0.404	2.628	0.95		1
BDI	TTC1	rs10515804	T	-0.01176	-0.401	0.3775	0.9528	0.9519	1
Comorbid alcohol use disorders	CRY2	rs75065406	T	0.9792	0.3926	2.442	0.964		1
BDI	CRY2	rs10838527	G	0.01382	-0.5294	0.5571	0.9602	0.9641	1
Comorbid alcohol use disorders	CRY2	rs17787136	G	1.009	0.6799	1.497	0.9645		1
GHQ	TTC1	rs3733869	T	-0.003663	-0.1703	0.163	0.9656	0.9647	1
Major depressive disorder	CRY1	rs10437895	C	1.007	0.7308	1.388	0.9648		1
Major depressive disorder	CRY1	rs10746083	T	1.007	0.7301	1.388	0.9681		1
GSS	CRY2	rs7123390	A	-0.003329	-0.1866	0.1799	0.9716	0.9719	1
GHQ	CRY1	rs4964518	T	-0.005198	-0.2987	0.2883	0.9723	0.9727	1
Comorbid depressive disorders	CRY2	rs7121775	C	0.9928	0.6533	1.509	0.9728		1
Comorbid anxiety disorders	CRY1	rs10778528	G	1.006	0.6799	1.488	0.9761		1
BDI	CRY2	rs17787136	G	0.006074	-0.39	0.4022	0.976	0.9771	1
BDI	CRY1	rs10778528	G	-0.004516	-0.3603	0.3513	0.9802	0.9821	1
Panic disorder	CRY1	rs4964513	C	1.008	0.4924	2.062	0.9833		1
Comorbid anxiety disorders	CRY1	rs10861697	C	1.003	0.6777	1.485	0.9878		1
Anxiety disorders	CRY1	rs4964513	C	0.9968	0.6194	1.604	0.9895		1
GSS	CRY2	rs10838524	G	-0.001194	-0.1638	0.1614	0.9885	0.9903	1
Depressive disorders	CRY1	rs10437895	C	1.001	0.7549	1.328	0.9924		1
Panic disorder	CRY2	rs75065406	T	2.88e-08	0	inf	0.9933		1
Anxiety disorders	CRY2	rs61884508	G	1.24e-08	0	inf	0.9947		1
Comorbid anxiety disorders	CRY2	rs61884508	G	1.97e-08	0	inf	0.9948		1
Panic disorder	CRY2	rs61884508	G	3.07e-08	0	inf	0.9949		1
Dysthymia	CRY2	rs61884508	G	2.5e-08	0	inf	0.995		1
Depressive disorders	CRY1	rs10746083	T	1.001	0.7542	1.328	0.9957		1
Panic disorder	TTC1	rs1106055	A	0.9989	0.5983	1.668	0.9966		1
Depressive disorders	CRY1	rs17289712	G	1.001	0.4944	2.029	0.9968		1
Anxiety disorders	CRY2	rs2292910	A	1	0.7159	1.397	0.9998		1
A1; Tested allele (minor allele)
OR / BETA; odds ratio (binomial variables) or regression coefficient (continuous variables)
L95, U95; Lower and upper bounds of 95% confidence interval for odds ratio
BDI; Beck Depression Inventory
GHQ; General Health Questionnaire
MBI; Maslach Burnout Inventory
GSS; Global Seasonality Score

## Sheet: DOM f
Table S2f. Results from the single SNP association analyses in the dominant model in women.
Phenotype	Gene	SNP	A1	OR / BETA	L95	U95	p-value	Empirical p-value	q-value
Dysthymia	CRY2	rs10838524	G	5.111	2.218	11.77	0.0001275		0.0664246
Dysthymia	CRY2	rs7121611	A	3.301	1.697	6.419	0.0004325		0.116368
Dysthymia	CRY2	rs7945565	G	3.217	1.653	6.258	0.0005806		0.144127
Dysthymia	CRY2	rs1401419	G	3.2	1.645	6.225	0.0006148		0.144127
Dysthymia	CRY2	rs3824872	T	0.4706	0.2921	0.7583	0.001958		0.3317
Depressive disorders	CRY2	rs7121611	A	1.671	1.199	2.329	0.002455		0.350912
Depressive disorders	CRY2	rs4755345	A	0.4272	0.2402	0.7601	0.003813		0.420442
Depressive disorders	CRY2	rs2292913	T	0.431	0.2422	0.7669	0.004199		0.420442
Depressive disorders	CRY2	rs7945565	G	1.624	1.165	2.265	0.004263		0.420442
Depressive disorders	CRY2	rs1401419	G	1.623	1.164	2.263	0.004281		0.420442
Depressive disorders	CRY2	rs10838524	G	1.649	1.17	2.323	0.004287		0.420442
Panic disorder	CRY1	rs10746083	T	2.658	1.263	5.593	0.01002		0.684052
Panic disorder	CRY1	rs10437895	C	2.647	1.258	5.57	0.01033		0.691403
Panic disorder	CRY1	rs3741892	C	2.644	1.256	5.563	0.01043		0.691403
Depressive disorders	TTC1	rs6878309	C	0.5879	0.3896	0.887	0.01136		0.721676
Panic disorder	CRY1	rs10778528	G	2.456	1.21	4.984	0.01282		0.742004
Dysthymia	CRY2	rs4755345	A	0.1694	0.04144	0.6925	0.01346		0.742004
Panic disorder	CRY1	rs10861697	C	2.439	1.202	4.949	0.01356		0.742004
Dysthymia	CRY2	rs2292913	T	0.1709	0.04181	0.6989	0.01395		0.742004
Major depressive disorder	TTC1	rs6878309	C	0.5478	0.3388	0.8859	0.01412		0.742004
Anxiety disorders	CRY1	rs10746077	A	1.65	1.093	2.493	0.01726		0.755557
Anxiety disorders	CRY1	rs2888896	T	1.649	1.092	2.491	0.01743		0.755557
Anxiety disorders	CRY1	rs2078074	C	1.643	1.088	2.483	0.01834		0.755557
Panic disorder	CRY2	rs3824872	T	1.781	1.097	2.892	0.01952		0.755557
Major depressive disorder	CRY2	rs4755345	A	0.4781	0.2555	0.8949	0.02104		0.755557
Comorbid depressive disorders	CRY2	rs10838524	G	2.018	1.106	3.683	0.02219		0.755557
Major depressive disorder	CRY2	rs2292913	T	0.4824	0.2577	0.903	0.02268		0.762782
Comorbid depressive disorders	CRY2	rs7121611	A	1.919	1.086	3.39	0.02472		0.807638
Dysthymia	CRY1	rs8192441	C	2.948	1.135	7.658	0.02645		0.834361
Comorbid depressive disorders	CRY2	rs7945565	G	1.883	1.066	3.326	0.02925		0.897916
Comorbid depressive disorders	CRY2	rs4755345	A	0.2763	0.08648	0.8825	0.02994		0.899459
Comorbid depressive disorders	CRY2	rs1401419	G	1.871	1.06	3.306	0.03084		0.899459
Major depressive disorder	TTC1	rs1106055	A	0.7114	0.5221	0.9693	0.03095		0.899459
Comorbid depressive disorders	CRY2	rs2292913	T	0.2787	0.08724	0.8904	0.0311		0.899459
Depressive disorders	CRY2	rs3824872	T	0.7376	0.5576	0.9757	0.033		0.903844
Anxiety disorders	CRY1	rs10746083	T	1.648	1.04	2.612	0.03338		0.90881
Anxiety disorders	CRY1	rs10437895	C	1.642	1.036	2.603	0.03473		0.913789
Anxiety disorders	CRY1	rs3741892	C	1.641	1.035	2.601	0.03501		0.913789
GSS	CRY1	rs10861688	T	0.2527	0.01296	0.4924	0.03892	0.0364	0.9148
Panic disorder	CRY2	rs10838527	G	1.713	1.027	2.855	0.03906		0.948198
Panic disorder	CRY1	rs2078074	C	1.828	1.024	3.262	0.04132		0.954104
Panic disorder	CRY1	rs10746077	A	1.816	1.018	3.241	0.04351		0.961776
Panic disorder	CRY1	rs2888896	T	1.815	1.017	3.238	0.04379		0.961776
GSS	CRY1	rs17289712	G	0.3934	0.005636	0.7811	0.04685	0.0439	0.961776
Depressive disorders	TTC1	rs2176830	A	0.6263	0.3963	0.9896	0.04497		0.961776
Major depressive disorder	TTC1	rs10515804	T	1.377	1.006	1.884	0.04562		0.961776
Anxiety disorders	CRY1	rs10778528	G	1.574	1.008	2.459	0.0462		0.961776
Major depressive disorder	TTC1	rs3733869	T	0.7292	0.5344	0.9951	0.04648		0.961776
Anxiety disorders	CRY1	rs10861697	C	1.563	1	2.441	0.04987		0.996293
Depressive disorders	TTC1	rs10515804	T	1.314	0.9986	1.73	0.05114		0.999634
Major depressive disorder	CRY2	rs7121611	A	1.435	0.9974	2.064	0.05164		1
Major depressive disorder	CRY2	rs61884508	G	0.2503	0.06085	1.029	0.05486		1
Dysthymia	CRY2	rs2292910	A	0.6585	0.4295	1.01	0.05537		1
Anxiety disorders	TTC1	rs6878309	C	0.5944	0.3483	1.014	0.05643		1
Depressive disorders	TTC1	rs1402024	G	0.2549	0.06184	1.051	0.05853		1
Panic disorder	CRY1	rs17289712	G	1.879	0.9666	3.651	0.0629		1
GSS	CRY1	rs714359	A	0.2141	-0.01371	0.4419	0.06557	0.06449	1
GSS	CRY1	rs11113179	T	-0.2884	-0.6011	0.02434	0.0708	0.06939	1
Major depressive disorder	CRY2	rs1401419	G	1.398	0.9716	2.011	0.07111		1
Major depressive disorder	CRY2	rs7945565	G	1.396	0.97	2.009	0.07249		1
Depressive disorders	CRY2	rs2292910	A	0.7819	0.5959	1.026	0.07595		1
Anxiety disorders	CRY1	rs17289712	G	1.584	0.9407	2.667	0.0836		1
GSS	CRY2	rs72902437	C	0.436	-0.05721	0.9293	0.08327	0.08619	1
Major depressive disorder	TTC1	rs2176830	A	0.6398	0.3814	1.074	0.09082		1
Comorbid anxiety disorders	CRY2	rs4755345	A	0.3699	0.115	1.19	0.09528		1
Comorbid anxiety disorders	CRY2	rs2292913	T	0.3732	0.116	1.201	0.09827		1
BDI	CRY2	rs4755345	A	-0.6681	-1.467	0.131	0.1014	0.1009	1
Major depressive disorder	CRY2	rs2292910	A	0.772	0.5668	1.052	0.1009		1
MBI	CRY2	rs7121611	A	0.07909	-0.01699	0.1752	0.1069	0.1078	1
Panic disorder	CRY1	rs2287161	C	0.6594	0.3959	1.098	0.1098		1
Comorbid alcohol use disorders	TTC1	rs6861719	T	0.5565	0.2671	1.16	0.1176		1
BDI	CRY1	rs714359	A	-0.4078	-0.9157	0.1002	0.1157	0.1186	1
BDI	CRY2	rs10838524	G	0.4423	-0.1144	0.9991	0.1195	0.1198	1
Comorbid depressive disorders	CRY1	rs11613557	T	1.587	0.8771	2.871	0.1269		1
Comorbid depressive disorders	CRY1	rs59790130	T	1.587	0.8771	2.871	0.1269		1
Anxiety disorders	CRY1	rs12821586	A	1.368	0.9126	2.051	0.1291		1
Dysthymia	CRY2	rs7121775	C	0.7128	0.4601	1.104	0.1295		1
BDI	CRY2	rs7121611	A	0.4187	-0.1243	0.9617	0.1308	0.1305	1
GHQ	CRY2	rs2292910	A	-0.1634	-0.377	0.05015	0.1338	0.1356	1
GHQ	CRY1	rs714359	A	-0.1644	-0.3804	0.05163	0.1359	0.139	1
Anxiety disorders	TTC1	rs1402024	G	0.2254	0.03099	1.64	0.1411		1
Comorbid anxiety disorders	CRY1	rs10746077	A	1.551	0.8607	2.796	0.144		1
Comorbid anxiety disorders	CRY1	rs2888896	T	1.55	0.86	2.794	0.1447		1
MBI	CRY2	rs7945565	G	0.07208	-0.02458	0.1687	0.144	0.1461	1
BDI	CRY2	rs3824872	T	-0.3707	-0.871	0.1296	0.1465	0.1461	1
Comorbid anxiety disorders	TTC1	rs6878309	C	0.5546	0.2504	1.228	0.1462		1
MBI	CRY1	rs11113179	T	-0.09007	-0.2127	0.03261	0.1503	0.1468	1
Anxiety disorders	CRY2	rs1554338	G	0.5838	0.2813	1.211	0.1485		1
Major depressive disorder	CRY2	rs10838524	G	1.311	0.9077	1.892	0.149		1
BDI	CRY2	rs2292913	T	-0.5897	-1.392	0.2127	0.1498	0.1497	1
BDI	CRY2	rs2292910	A	-0.3671	-0.8699	0.1357	0.1525	0.1499	1
MBI	CRY2	rs10838527	G	-0.07419	-0.1771	0.02871	0.1578	0.1501	1
Comorbid alcohol use disorders	CRY2	rs10838527	G	1.672	0.8297	3.369	0.1505		1
BDI	CRY2	rs7945565	G	0.3995	-0.1455	0.9446	0.1509	0.151	1
Panic disorder	CRY1	rs12821586	A	1.484	0.8654	2.547	0.1514		1
Comorbid anxiety disorders	CRY1	rs2078074	C	1.527	0.8461	2.757	0.1598		1
Dysthymia	TTC1	rs6878309	C	0.6321	0.3328	1.2	0.161		1
MBI	TTC1	rs10515804	T	0.06115	-0.02531	0.1476	0.1659	0.1613	1
Panic disorder	TTC1	rs1106055	A	0.7106	0.44	1.148	0.1624		1
Depressive disorders	TTC1	rs1106055	A	0.8251	0.6292	1.082	0.1648		1
Panic disorder	CRY2	rs75065406	T	0.3685	0.08935	1.52	0.1673		1
MBI	CRY1	rs2078074	C	0.06398	-0.02767	0.1556	0.1714	0.168	1
MBI	CRY2	rs1401419	G	0.06744	-0.02939	0.1643	0.1724	0.1731	1
Panic disorder	CRY2	rs1401419	G	0.7092	0.4322	1.164	0.174		1
Panic disorder	CRY2	rs7945565	G	0.7136	0.4348	1.171	0.1817		1
Anxiety disorders	CRY1	rs4964513	C	0.7305	0.4603	1.159	0.1826		1
GSS	CRY2	rs4755345	A	-0.2434	-0.6006	0.1137	0.1817	0.1829	1
Anxiety disorders	CRY2	rs4755345	A	0.6519	0.3466	1.226	0.1842		1
MBI	CRY2	rs10838524	G	0.06524	-0.03329	0.1638	0.1946	0.1887	1
BDI	CRY2	rs1401419	G	0.3672	-0.1792	0.9137	0.1879	0.1896	1
GSS	TTC1	rs6878309	C	-0.1967	-0.4887	0.09526	0.1867	0.1906	1
MBI	CRY1	rs2888896	T	0.0609	-0.03062	0.1524	0.1923	0.1909	1
GHQ	CRY1	rs4964513	C	0.1681	-0.08566	0.4219	0.1942	0.1925	1
Dysthymia	TTC1	rs2176830	A	0.6127	0.2932	1.281	0.1928		1
Anxiety disorders	CRY2	rs2292913	T	0.6576	0.3496	1.237	0.1934		1
Comorbid depressive disorders	CRY2	rs2292910	A	0.7456	0.4788	1.161	0.1939		1
GSS	CRY1	rs12821586	A	0.1817	-0.09427	0.4576	0.197	0.1974	1
Depressive disorders	TTC1	rs3733869	T	0.8382	0.6389	1.1	0.2026		1
MBI	CRY1	rs10746077	A	0.05875	-0.03283	0.1503	0.2088	0.2054	1
GSS	TTC1	rs2176830	A	-0.2115	-0.5392	0.1162	0.206	0.2056	1
BDI	TTC1	rs6861719	T	-0.3289	-0.8344	0.1765	0.2023	0.2064	1
Major depressive disorder	CRY2	rs3824872	T	0.8162	0.5956	1.119	0.2066		1
Panic disorder	CRY2	rs7121611	A	0.7274	0.4433	1.194	0.2079		1
Anxiety disorders	TTC1	rs7715826	T	0.4735	0.1478	1.518	0.2084		1
BDI	TTC1	rs1106055	A	-0.317	-0.8145	0.1805	0.2118	0.2088	1
Dysthymia	TTC1	rs10515804	T	1.32	0.8556	2.037	0.2094		1
Major depressive disorder	CRY1	rs4964513	C	1.253	0.8792	1.787	0.2119		1
Comorbid alcohol use disorders	CRY2	rs1554338	G	1.75	0.7163	4.276	0.2195		1
Panic disorder	CRY2	rs10838524	G	0.7295	0.4406	1.208	0.2204		1
Dysthymia	CRY2	rs61884508	G	1.704	0.7236	4.014	0.2226		1
Dysthymia	CRY2	rs7123390	A	0.763	0.4936	1.179	0.2234		1
Comorbid alcohol use disorders	CRY2	rs10838524	G	1.675	0.729	3.849	0.2242		1
Panic disorder	TTC1	rs7715826	T	0.2934	0.04023	2.14	0.2265		1
Comorbid alcohol use disorders	TTC1	rs3733869	T	0.6652	0.342	1.294	0.2298		1
Comorbid depressive disorders	TTC1	rs6878309	C	0.6741	0.3533	1.286	0.2314		1
GHQ	CRY2	rs75065406	T	-0.2399	-0.6361	0.1563	0.2354	0.2359	1
GSS	CRY2	rs2292910	A	-0.1369	-0.3619	0.08811	0.2331	0.2385	1
Comorbid alcohol use disorders	CRY1	rs714359	A	0.6518	0.3193	1.331	0.2399		1
Panic disorder	CRY2	rs61884508	G	1.755	0.686	4.487	0.2406		1
BDI	CRY1	rs17289712	G	0.5212	-0.3484	1.391	0.2402	0.2408	1
Anxiety disorders	TTC1	rs2176830	A	0.7136	0.4044	1.259	0.2442		1
Comorbid depressive disorders	CRY2	rs3824872	T	0.7635	0.484	1.204	0.2459		1
GSS	CRY2	rs2292913	T	-0.203	-0.5617	0.1556	0.2673	0.2611	1
GSS	TTC1	rs10515804	T	-0.1258	-0.348	0.09648	0.2675	0.2611	1
Comorbid anxiety disorders	CRY1	rs11613557	T	1.487	0.7443	2.97	0.2611		1
Comorbid anxiety disorders	CRY1	rs59790130	T	1.487	0.7443	2.97	0.2611		1
Dysthymia	CRY2	rs17787136	G	0.782	0.5077	1.205	0.2646		1
MBI	CRY2	rs2292910	A	-0.05007	-0.1379	0.03773	0.2638	0.2661	1
Dysthymia	CRY1	rs11613557	T	1.39	0.7731	2.501	0.2711		1
Dysthymia	CRY1	rs59790130	T	1.39	0.7731	2.501	0.2711		1
Comorbid anxiety disorders	CRY1	rs10746083	T	1.424	0.7517	2.696	0.2783		1
Dysthymia	CRY1	rs2078074	C	0.7841	0.5049	1.218	0.2788		1
Panic disorder	TTC1	rs3733869	T	0.7677	0.4748	1.241	0.281		1
Comorbid anxiety disorders	TTC1	rs7715826	T	0.3351	0.04588	2.448	0.2812		1
BDI	TTC1	rs3733869	T	-0.2693	-0.7653	0.2267	0.2874	0.2837	1
Comorbid anxiety disorders	CRY1	rs10437895	C	1.418	0.7488	2.686	0.2837		1
Comorbid anxiety disorders	CRY1	rs3741892	C	1.417	0.748	2.683	0.2852		1
GHQ	CRY1	rs17289712	G	0.2008	-0.1673	0.5689	0.285	0.2867	1
Comorbid alcohol use disorders	CRY2	rs61884508	G	1.92	0.5712	6.455	0.2915		1
BDI	CRY2	rs10838527	G	-0.3173	-0.9104	0.2757	0.2944	0.2936	1
Panic disorder	CRY1	rs714359	A	1.291	0.799	2.086	0.2969		1
Comorbid anxiety disorders	CRY1	rs17289712	G	1.497	0.7	3.202	0.2981		1
Anxiety disorders	TTC1	rs10515804	T	0.8293	0.5823	1.181	0.2994		1
MBI	TTC1	rs1106055	A	-0.04489	-0.132	0.04217	0.3123	0.304	1
Dysthymia	CRY1	rs2888896	T	0.7948	0.5126	1.232	0.3049		1
Dysthymia	CRY1	rs10746077	A	0.7954	0.5129	1.233	0.3064		1
Comorbid alcohol use disorders	CRY1	rs4964518	T	1.541	0.6662	3.563	0.3122		1
Comorbid anxiety disorders	CRY1	rs4964518	T	1.407	0.7232	2.737	0.3146		1
Comorbid anxiety disorders	CRY2	rs17787136	G	1.297	0.7802	2.157	0.3157		1
Comorbid depressive disorders	TTC1	rs1402024	G	0.3619	0.04946	2.648	0.3169		1
Comorbid alcohol use disorders	TTC1	rs1106055	A	0.7157	0.3715	1.379	0.3174		1
MBI	TTC1	rs3733869	T	-0.04399	-0.1307	0.04276	0.3204	0.3177	1
Comorbid anxiety disorders	CRY2	rs7121611	A	1.345	0.7458	2.426	0.3246		1
Comorbid anxiety disorders	TTC1	rs2176830	A	0.6518	0.278	1.528	0.3247		1
Comorbid anxiety disorders	CRY2	rs61884508	G	0.369	0.05047	2.698	0.326		1
MBI	CRY1	rs2287161	C	0.04954	-0.05077	0.1498	0.3332	0.3294	1
Comorbid anxiety disorders	CRY1	rs10778528	G	1.361	0.7323	2.531	0.3294		1
Comorbid depressive disorders	CRY1	rs4964518	T	1.341	0.7429	2.422	0.3299		1
Major depressive disorder	CRY1	rs8192441	C	1.543	0.6406	3.717	0.3334		1
Dysthymia	TTC1	rs6861719	T	1.234	0.804	1.895	0.3358		1
Comorbid anxiety disorders	CRY1	rs10861697	C	1.352	0.727	2.513	0.341		1
Panic disorder	CRY2	rs2292910	A	0.7945	0.4923	1.282	0.3461		1
GHQ	CRY1	rs11613557	T	0.1548	-0.1726	0.4822	0.3542	0.3549	1
GHQ	CRY1	rs59790130	T	0.1548	-0.1726	0.4822	0.3542	0.3549	1
Comorbid anxiety disorders	CRY2	rs7945565	G	1.321	0.7322	2.382	0.3555		1
Panic disorder	TTC1	rs6878309	C	0.7271	0.3684	1.435	0.3583		1
GHQ	CRY2	rs10838524	G	0.1095	-0.1276	0.3466	0.3656	0.3588	1
Comorbid alcohol use disorders	CRY1	rs11613557	T	1.516	0.6218	3.694	0.3604		1
Comorbid alcohol use disorders	CRY1	rs59790130	T	1.516	0.6218	3.694	0.3604		1
Comorbid alcohol use disorders	CRY2	rs2292910	A	0.7385	0.3839	1.421	0.3638		1
Comorbid anxiety disorders	CRY2	rs1401419	G	1.313	0.7278	2.367	0.366		1
GHQ	TTC1	rs6878309	C	-0.1295	-0.4075	0.1485	0.3612	0.3666	1
GSS	CRY1	rs8192441	C	-0.3468	-1.099	0.4058	0.3665	0.3676	1
GHQ	CRY2	rs7121611	A	0.1061	-0.1246	0.3367	0.3675	0.3678	1
Dysthymia	CRY2	rs75065406	T	1.381	0.6803	2.806	0.3713		1
Anxiety disorders	TTC1	rs6861719	T	1.174	0.8251	1.671	0.3723		1
Depressive disorders	CRY2	rs61884508	G	0.7011	0.3196	1.538	0.3756		1
Comorbid depressive disorders	CRY1	rs4964513	C	1.257	0.7545	2.094	0.3798		1
Anxiety disorders	CRY2	rs2292910	A	0.8544	0.601	1.214	0.3804		1
Comorbid anxiety disorders	CRY2	rs3824872	T	0.7927	0.4717	1.332	0.3805		1
Comorbid anxiety disorders	CRY2	rs1554338	G	0.6359	0.2281	1.773	0.3867		1
MBI	TTC1	rs6861719	T	-0.03873	-0.127	0.04951	0.3897	0.3873	1
BDI	CRY1	rs10861688	T	0.2347	-0.3025	0.7718	0.3919	0.3874	1
Comorbid alcohol use disorders	CRY1	rs4964513	C	1.387	0.6605	2.913	0.3875		1
GHQ	TTC1	rs7715826	T	-0.2379	-0.7692	0.2934	0.3802	0.3876	1
Dysthymia	CRY1	rs714359	A	0.8219	0.5261	1.284	0.389		1
Comorbid anxiety disorders	CRY2	rs10838524	G	1.303	0.712	2.383	0.391		1
Comorbid alcohol use disorders	CRY1	rs17289712	G	0.536	0.1272	2.259	0.3956		1
Comorbid anxiety disorders	CRY2	rs10838527	G	0.7512	0.388	1.454	0.396		1
Dysthymia	CRY1	rs4964518	T	1.278	0.723	2.261	0.3983		1
Comorbid alcohol use disorders	TTC1	rs2176830	A	1.434	0.6207	3.312	0.399		1
Comorbid anxiety disorders	CRY1	rs10861688	T	1.255	0.7389	2.131	0.4009		1
Major depressive disorder	CRY1	rs10861688	T	0.863	0.6117	1.218	0.4015		1
Depressive disorders	CRY2	rs7123390	A	0.8905	0.6781	1.169	0.4039		1
Anxiety disorders	CRY2	rs10838527	G	1.184	0.7912	1.773	0.411		1
Comorbid depressive disorders	CRY1	rs8192441	C	1.652	0.4978	5.485	0.4119		1
BDI	CRY1	rs10437895	C	-0.2362	-0.8037	0.3314	0.4148	0.4143	1
Comorbid alcohol use disorders	CRY2	rs7121611	A	1.372	0.6415	2.937	0.4146		1
BDI	CRY1	rs10746083	T	-0.237	-0.8045	0.3305	0.4132	0.4151	1
MBI	CRY2	rs7121775	C	-0.03534	-0.122	0.05134	0.4243	0.4252	1
GHQ	CRY2	rs7121775	C	-0.08658	-0.2975	0.1244	0.4212	0.4268	1
MBI	CRY1	rs8192441	C	-0.1226	-0.4239	0.1786	0.425	0.4269	1
Depressive disorders	CRY1	rs8192441	C	1.383	0.6106	3.132	0.4371		1
GHQ	CRY2	rs7945565	G	0.09174	-0.1403	0.3237	0.4384	0.4385	1
GHQ	TTC1	rs2176830	A	-0.1246	-0.4355	0.1863	0.4324	0.4396	1
BDI	CRY1	rs11613557	T	-0.3029	-1.076	0.4705	0.4428	0.4434	1
BDI	CRY1	rs59790130	T	-0.3029	-1.076	0.4705	0.4428	0.4434	1
BDI	CRY1	rs3741892	C	-0.2203	-0.7879	0.3472	0.4468	0.4495	1
Comorbid anxiety disorders	CRY2	rs75065406	T	0.6371	0.1972	2.058	0.4512		1
Comorbid alcohol use disorders	CRY2	rs7945565	G	1.334	0.6236	2.854	0.4575		1
BDI	CRY1	rs10861697	C	-0.2129	-0.7737	0.3479	0.4568	0.4586	1
BDI	CRY2	rs75065406	T	-0.357	-1.288	0.5736	0.4522	0.4589	1
Panic disorder	TTC1	rs6861719	T	0.8296	0.5043	1.365	0.4622		1
Comorbid anxiety disorders	CRY2	rs72902437	C	0.5861	0.1411	2.435	0.4622		1
Comorbid alcohol use disorders	CRY2	rs1401419	G	1.326	0.6195	2.836	0.4677		1
GHQ	CRY2	rs4755345	A	-0.1241	-0.4632	0.215	0.4732	0.4683	1
Comorbid anxiety disorders	TTC1	rs1402024	G	0.4836	0.06584	3.552	0.4751		1
MBI	CRY2	rs7123390	A	-0.03176	-0.1185	0.05502	0.4733	0.4753	1
GHQ	CRY2	rs10838527	G	0.09229	-0.1603	0.3449	0.474	0.4754	1
GHQ	CRY2	rs1401419	G	0.08465	-0.1479	0.3172	0.4757	0.4781	1
GSS	CRY1	rs10437895	C	0.09259	-0.1612	0.3464	0.4747	0.4789	1
GSS	CRY1	rs3741892	C	0.09192	-0.1619	0.3457	0.4779	0.4817	1
Anxiety disorders	CRY2	rs72902437	C	1.287	0.6359	2.607	0.4826		1
Dysthymia	CRY1	rs10861688	T	0.8438	0.523	1.361	0.4865		1
GHQ	CRY2	rs17787136	G	-0.07574	-0.2865	0.1351	0.4814	0.4866	1
Panic disorder	CRY1	rs4964513	C	0.8062	0.4368	1.488	0.4907		1
MBI	CRY2	rs72902437	C	-0.06837	-0.2618	0.125	0.4885	0.491	1
Comorbid depressive disorders	CRY2	rs72902437	C	0.6625	0.2052	2.138	0.491		1
BDI	TTC1	rs1402024	G	-0.5264	-2.03	0.9773	0.4927	0.4917	1
Dysthymia	CRY2	rs10838527	G	0.8283	0.4831	1.42	0.4934		1
BDI	CRY1	rs10778528	G	-0.195	-0.7542	0.3642	0.4944	0.4962	1
Major depressive disorder	TTC1	rs6861719	T	0.8964	0.6523	1.232	0.4998		1
BDI	CRY1	rs4964518	T	-0.2512	-0.9758	0.4734	0.4969	0.5025	1
Depressive disorders	CRY1	rs4964513	C	1.116	0.8103	1.536	0.5027		1
Comorbid anxiety disorders	TTC1	rs1106055	A	0.8414	0.5072	1.396	0.5036		1
Dysthymia	CRY1	rs10861697	C	0.8528	0.534	1.362	0.5051		1
GSS	CRY1	rs10746083	T	0.08675	-0.1669	0.3404	0.5027	0.508	1
Dysthymia	CRY1	rs10437895	C	0.8533	0.5314	1.37	0.5117		1
Dysthymia	CRY1	rs3741892	C	0.8534	0.5314	1.37	0.5118		1
Panic disorder	CRY2	rs72902437	C	1.367	0.5373	3.477	0.5118		1
Major depressive disorder	CRY2	rs7123390	A	0.9024	0.6627	1.229	0.5145		1
GHQ	TTC1	rs1402024	G	-0.2104	-0.8392	0.4183	0.5119	0.5177	1
GSS	TTC1	rs6861719	T	0.07535	-0.1511	0.3018	0.5144	0.5177	1
Dysthymia	CRY1	rs10746083	T	0.856	0.533	1.375	0.5201		1
Dysthymia	CRY1	rs10778528	G	0.859	0.5379	1.372	0.5246		1
Depressive disorders	CRY1	rs714359	A	0.9136	0.6907	1.208	0.5263		1
Comorbid alcohol use disorders	CRY1	rs2888896	T	0.8049	0.4101	1.58	0.5283		1
Anxiety disorders	CRY2	rs75065406	T	0.7903	0.3793	1.646	0.5297		1
Comorbid alcohol use disorders	CRY1	rs10746077	A	0.8056	0.4104	1.581	0.5298		1
Anxiety disorders	TTC1	rs1106055	A	0.897	0.632	1.273	0.5432		1
Comorbid alcohol use disorders	CRY1	rs2078074	C	0.8122	0.4138	1.594	0.5456		1
Panic disorder	CRY1	rs10861688	T	0.8476	0.4958	1.449	0.5457		1
Depressive disorders	CRY2	rs7121775	C	0.9199	0.7007	1.208	0.5479		1
Comorbid depressive disorders	TTC1	rs3733869	T	0.8736	0.5609	1.36	0.5499		1
Depressive disorders	TTC1	rs7715826	T	0.809	0.4013	1.631	0.5536		1
MBI	CRY2	rs3824872	T	-0.02625	-0.1135	0.06102	0.5556	0.557	1
Comorbid depressive disorders	CRY1	rs17289712	G	1.238	0.6075	2.522	0.557		1
Panic disorder	CRY1	rs4964518	T	1.218	0.6306	2.351	0.5574		1
GSS	CRY1	rs4964518	T	0.09696	-0.2265	0.4204	0.5568	0.5576	1
Depressive disorders	CRY2	rs75065406	T	1.157	0.7099	1.885	0.5586		1
Major depressive disorder	CRY1	rs2287161	C	1.115	0.7715	1.612	0.5617		1
Anxiety disorders	CRY2	rs7121611	A	1.121	0.7584	1.658	0.5664		1
GHQ	CRY2	rs2292913	T	-0.09752	-0.4379	0.2429	0.5745	0.5671	1
Comorbid anxiety disorders	CRY2	rs2292910	A	0.8626	0.5187	1.435	0.569		1
Major depressive disorder	CRY1	rs17289712	G	0.8481	0.4793	1.501	0.5714		1
Dysthymia	CRY2	rs1554338	G	0.7994	0.3643	1.754	0.5766		1
Comorbid depressive disorders	TTC1	rs1106055	A	0.8825	0.5668	1.374	0.5799		1
GHQ	TTC1	rs10515804	T	-0.05986	-0.2708	0.151	0.578	0.581	1
BDI	CRY1	rs8192441	C	0.4865	-1.211	2.184	0.5743	0.5821	1
Comorbid depressive disorders	CRY1	rs714359	A	0.8798	0.5559	1.392	0.5846		1
Comorbid alcohol use disorders	CRY1	rs12821586	A	1.235	0.5755	2.65	0.588		1
Comorbid anxiety disorders	CRY1	rs2287161	C	0.8553	0.4847	1.509	0.5896		1
Depressive disorders	CRY2	rs10838527	G	0.9129	0.6546	1.273	0.5913		1
Depressive disorders	CRY1	rs10861688	T	0.9219	0.6842	1.242	0.5932		1
GHQ	CRY1	rs4964518	T	0.08367	-0.2227	0.3901	0.5925	0.5933	1
Panic disorder	CRY2	rs4755345	A	0.8061	0.3645	1.783	0.5945		1
Major depressive disorder	CRY1	rs10778528	G	1.102	0.7711	1.574	0.5949		1
GSS	CRY2	rs75065406	T	-0.1093	-0.5232	0.3046	0.6047	0.5969	1
Major depressive disorder	CRY2	rs75065406	T	1.162	0.6655	2.029	0.5978		1
Comorbid anxiety disorders	CRY1	rs8192441	C	1.475	0.347	6.27	0.5985		1
Comorbid alcohol use disorders	CRY2	rs7121775	C	0.8378	0.4332	1.62	0.599		1
Comorbid anxiety disorders	TTC1	rs10515804	T	0.8725	0.5236	1.454	0.6008		1
GSS	TTC1	rs7715826	T	-0.1482	-0.7048	0.4084	0.6017	0.6015	1
Anxiety disorders	CRY1	rs8192441	C	0.6863	0.1638	2.875	0.6065		1
MBI	CRY2	rs2292913	T	-0.03589	-0.1736	0.1018	0.6094	0.6073	1
Anxiety disorders	CRY1	rs2287161	C	0.9006	0.6039	1.343	0.6075		1
Major depressive disorder	TTC1	rs7715826	T	0.8142	0.3698	1.793	0.6097		1
Panic disorder	CRY2	rs2292913	T	0.8133	0.3678	1.799	0.6098		1
Comorbid alcohol use disorders	CRY2	rs3824872	T	1.183	0.6149	2.274	0.6153		1
GSS	CRY1	rs10778528	G	0.0641	-0.186	0.3142	0.6155	0.6154	1
Major depressive disorder	CRY1	rs11113179	T	0.8912	0.5683	1.398	0.6159		1
Panic disorder	CRY2	rs7121775	C	0.8854	0.5475	1.432	0.6196		1
Comorbid depressive disorders	CRY1	rs10746077	A	1.129	0.6983	1.824	0.6212		1
Comorbid depressive disorders	TTC1	rs2176830	A	0.8441	0.43	1.657	0.6222		1
MBI	CRY2	rs4755345	A	-0.03457	-0.1723	0.1031	0.6227	0.6227	1
Major depressive disorder	CRY1	rs10861697	C	1.094	0.7655	1.562	0.6228		1
Depressive disorders	CRY1	rs3741892	C	0.926	0.6816	1.258	0.6231		1
Comorbid depressive disorders	CRY1	rs2888896	T	1.128	0.6978	1.823	0.6234		1
MBI	CRY2	rs17787136	G	-0.02181	-0.1084	0.06478	0.6216	0.6236	1
Anxiety disorders	CRY2	rs7945565	G	1.103	0.7458	1.63	0.6241		1
GHQ	TTC1	rs6861719	T	0.05525	-0.1598	0.2703	0.6146	0.6243	1
MBI	TTC1	rs1402024	G	-0.0626	-0.312	0.1868	0.6228	0.626	1
Major depressive disorder	CRY1	rs2078074	C	1.086	0.7793	1.513	0.6268		1
Depressive disorders	CRY1	rs10437895	C	0.9269	0.6822	1.259	0.6272		1
GSS	CRY1	rs10861697	C	0.06228	-0.1886	0.3131	0.6266	0.6273	1
GSS	TTC1	rs1106055	A	-0.05325	-0.2759	0.1694	0.6392	0.6301	1
GHQ	CRY2	rs7123390	A	-0.05283	-0.2635	0.1578	0.6231	0.631	1
Anxiety disorders	CRY1	rs4964518	T	1.128	0.6893	1.846	0.6317		1
Major depressive disorder	CRY1	rs714359	A	0.9255	0.6734	1.272	0.6332		1
Comorbid depressive disorders	CRY1	rs10861688	T	1.119	0.6983	1.792	0.6409		1
Comorbid depressive disorders	CRY2	rs7123390	A	0.8988	0.574	1.407	0.6409		1
Dysthymia	TTC1	rs7715826	T	0.7578	0.2351	2.442	0.6422		1
Dysthymia	CRY1	rs12821586	A	1.131	0.6728	1.901	0.6423		1
GSS	CRY2	rs10838524	G	0.06006	-0.1901	0.3102	0.638	0.6437	1
MBI	CRY2	rs75065406	T	0.03698	-0.1216	0.1956	0.6477	0.6437	1
Depressive disorders	CRY1	rs10746083	T	0.9304	0.6848	1.264	0.6446		1
Anxiety disorders	CRY2	rs1401419	G	1.096	0.7415	1.621	0.6449		1
MBI	CRY1	rs3741892	C	0.02274	-0.07545	0.1209	0.6499	0.6462	1
GSS	CRY2	rs61884508	G	0.1259	-0.4203	0.672	0.6515	0.6473	1
Major depressive disorder	CRY2	rs10838527	G	0.9155	0.6267	1.337	0.6479		1
BDI	CRY2	rs1554338	G	-0.1998	-1.029	0.6292	0.6367	0.6492	1
Depressive disorders	CRY1	rs17289712	G	0.8921	0.5436	1.464	0.6516		1
Major depressive disorder	CRY1	rs10746077	A	1.079	0.7743	1.503	0.6543		1
Comorbid depressive disorders	TTC1	rs7715826	T	0.765	0.2363	2.476	0.6548		1
Panic disorder	CRY1	rs8192441	C	0.6336	0.08554	4.694	0.6552		1
Comorbid alcohol use disorders	CRY1	rs10861697	C	0.8497	0.4153	1.738	0.6557		1
Comorbid depressive disorders	CRY1	rs2078074	C	1.116	0.6894	1.806	0.6558		1
Panic disorder	CRY1	rs11113179	T	0.8522	0.4178	1.738	0.6601		1
Panic disorder	CRY2	rs17787136	G	0.8984	0.5564	1.451	0.6614		1
Comorbid anxiety disorders	CRY2	rs7121775	C	1.119	0.6747	1.857	0.6627		1
Comorbid alcohol use disorders	CRY1	rs10778528	G	0.8552	0.418	1.749	0.6684		1
Comorbid depressive disorders	CRY1	rs10778528	G	1.118	0.6684	1.871	0.6704		1
Dysthymia	TTC1	rs1402024	G	0.7339	0.1766	3.05	0.6704		1
Comorbid depressive disorders	CRY2	rs75065406	T	0.8195	0.3263	2.059	0.672		1
GSS	CRY2	rs7121775	C	-0.04817	-0.2707	0.1743	0.6713	0.6735	1
MBI	CRY1	rs4964513	C	-0.02245	-0.1266	0.08172	0.6728	0.6764	1
Comorbid depressive disorders	CRY1	rs12821586	A	1.12	0.6552	1.913	0.6793		1
GSS	TTC1	rs1402024	G	-0.1369	-0.7964	0.5227	0.6843	0.6818	1
Comorbid anxiety disorders	TTC1	rs3733869	T	0.9016	0.5434	1.496	0.6885		1
Comorbid depressive disorders	CRY1	rs10861697	C	1.11	0.6635	1.857	0.6907		1
GHQ	CRY1	rs8192441	C	0.1463	-0.5604	0.8529	0.685	0.691	1
Major depressive disorder	CRY1	rs2888896	T	1.069	0.7671	1.49	0.6933		1
BDI	CRY1	rs12821586	A	0.1226	-0.4942	0.7395	0.6968	0.6961	1
Major depressive disorder	CRY2	rs1554338	G	0.8985	0.5251	1.537	0.6961		1
GSS	CRY1	rs2287161	C	-0.05263	-0.3113	0.2061	0.6901	0.6996	1
Anxiety disorders	CRY2	rs17787136	G	1.071	0.7545	1.52	0.7019		1
MBI	CRY1	rs17289712	G	-0.0301	-0.1824	0.1222	0.6986	0.7029	1
MBI	CRY1	rs10861697	C	0.0184	-0.07913	0.1159	0.7117	0.7051	1
Comorbid depressive disorders	CRY2	rs7121775	C	0.919	0.5891	1.433	0.7095		1
Anxiety disorders	CRY1	rs11613557	T	1.105	0.6524	1.872	0.7099		1
Anxiety disorders	CRY1	rs59790130	T	1.105	0.6524	1.872	0.7099		1
Comorbid alcohol use disorders	CRY1	rs2287161	C	0.8702	0.4166	1.818	0.7114		1
Comorbid depressive disorders	CRY2	rs1554338	G	0.862	0.3911	1.9	0.7126		1
GHQ	CRY2	rs1554338	G	-0.06588	-0.4202	0.2884	0.7155	0.7134	1
Panic disorder	CRY1	rs11613557	T	1.143	0.5592	2.336	0.7141		1
Panic disorder	CRY1	rs59790130	T	1.143	0.5592	2.336	0.7141		1
Major depressive disorder	CRY1	rs4964518	T	0.917	0.5749	1.463	0.716		1
MBI	CRY1	rs10437895	C	0.01785	-0.0804	0.1161	0.7218	0.7187	1
MBI	CRY1	rs10746083	T	0.01785	-0.0804	0.1161	0.7218	0.7187	1
MBI	CRY1	rs10778528	G	0.01738	-0.07985	0.1146	0.7261	0.7187	1
MBI	CRY2	rs61884508	G	0.03881	-0.1776	0.2552	0.7252	0.7257	1
MBI	CRY1	rs11613557	T	-0.02339	-0.1577	0.1109	0.7329	0.7303	1
MBI	CRY1	rs59790130	T	-0.02339	-0.1577	0.1109	0.7329	0.7303	1
Comorbid depressive disorders	CRY2	rs10838527	G	0.9101	0.5277	1.57	0.7348		1
Anxiety disorders	CRY2	rs10838524	G	1.07	0.7189	1.594	0.7376		1
Anxiety disorders	CRY1	rs714359	A	1.062	0.7442	1.517	0.7389		1
Major depressive disorder	CRY1	rs12821586	A	0.9358	0.6324	1.385	0.7402		1
GHQ	TTC1	rs1106055	A	-0.03586	-0.2471	0.1754	0.7394	0.7438	1
Depressive disorders	CRY2	rs17787136	G	0.9563	0.729	1.255	0.7472		1
Comorbid alcohol use disorders	TTC1	rs10515804	T	1.114	0.578	2.145	0.7477		1
Comorbid alcohol use disorders	CRY2	rs17787136	G	0.8988	0.4666	1.732	0.7498		1
Panic disorder	TTC1	rs10515804	T	1.079	0.6643	1.753	0.7586		1
Depressive disorders	CRY1	rs11613557	T	1.067	0.7058	1.612	0.7598		1
Depressive disorders	CRY1	rs59790130	T	1.067	0.7058	1.612	0.7598		1
GHQ	CRY1	rs10861688	T	0.03326	-0.1946	0.2611	0.7748	0.7691	1
Depressive disorders	CRY1	rs10861697	C	0.9556	0.7046	1.296	0.7703		1
BDI	CRY2	rs7121775	C	-0.07347	-0.5703	0.4233	0.7719	0.7718	1
Comorbid depressive disorders	TTC1	rs10515804	T	0.9367	0.6002	1.462	0.7736		1
Comorbid alcohol use disorders	CRY2	rs75065406	T	1.192	0.359	3.955	0.7746		1
Dysthymia	CRY2	rs72902437	C	0.8626	0.3106	2.396	0.7768		1
Panic disorder	TTC1	rs2176830	A	0.9021	0.4425	1.839	0.7769		1
Comorbid alcohol use disorders	CRY1	rs10861688	T	1.106	0.55	2.223	0.7777		1
MBI	TTC1	rs6878309	C	-0.01583	-0.1284	0.0967	0.7828	0.778	1
Depressive disorders	CRY1	rs11113179	T	0.9465	0.6412	1.397	0.7819		1
GSS	CRY2	rs17787136	G	-0.03167	-0.254	0.1907	0.7801	0.7831	1
Panic disorder	CRY2	rs7123390	A	0.9358	0.5803	1.509	0.7854		1
Anxiety disorders	CRY2	rs3824872	T	1.05	0.7388	1.492	0.7855		1
MBI	CRY1	rs4964518	T	-0.01748	-0.1445	0.1095	0.7874	0.7864	1
Comorbid anxiety disorders	CRY1	rs11113179	T	1.099	0.5518	2.189	0.7882		1
GHQ	CRY1	rs2287161	C	0.03288	-0.2136	0.2794	0.7937	0.7913	1
Anxiety disorders	CRY2	rs7123390	A	0.9544	0.6716	1.356	0.7946		1
Comorbid depressive disorders	CRY1	rs11113179	T	1.082	0.5901	1.985	0.7982		1
Comorbid depressive disorders	CRY2	rs61884508	G	0.8589	0.265	2.784	0.7999		1
Dysthymia	CRY1	rs17289712	G	0.9051	0.4119	1.989	0.8038		1
Anxiety disorders	CRY2	rs61884508	G	0.8901	0.3544	2.235	0.8042		1
Depressive disorders	CRY1	rs10778528	G	0.9627	0.7098	1.306	0.8066		1
GSS	CRY2	rs7945565	G	0.03282	-0.2115	0.2771	0.7924	0.8073	1
Major depressive disorder	CRY1	rs10746083	T	1.044	0.7302	1.491	0.8151		1
BDI	TTC1	rs7715826	T	-0.1486	-1.403	1.106	0.8165	0.8166	1
Comorbid alcohol use disorders	CRY1	rs3741892	C	0.9175	0.4394	1.916	0.8186		1
BDI	CRY2	rs17787136	G	0.05699	-0.4394	0.5534	0.822	0.8192	1
Depressive disorders	CRY2	rs1554338	G	0.9477	0.5958	1.507	0.8205		1
GSS	CRY1	rs11613557	T	0.0394	-0.3057	0.3845	0.8229	0.8225	1
GSS	CRY1	rs59790130	T	0.0394	-0.3057	0.3845	0.8229	0.8225	1
Comorbid alcohol use disorders	CRY1	rs11113179	T	1.105	0.4551	2.685	0.8248		1
Comorbid alcohol use disorders	CRY1	rs10437895	C	0.9203	0.4407	1.922	0.8251		1
MBI	CRY1	rs10861688	T	0.01048	-0.08263	0.1036	0.8255	0.8255	1
BDI	CRY1	rs4964513	C	-0.06833	-0.6661	0.5295	0.8227	0.8265	1
Dysthymia	CRY1	rs11113179	T	0.933	0.5012	1.737	0.8268		1
Comorbid depressive disorders	CRY1	rs10746083	T	1.059	0.6327	1.772	0.8277		1
GSS	CRY2	rs7121611	A	0.02777	-0.2157	0.2712	0.8231	0.8282	1
MBI	TTC1	rs2176830	A	-0.01393	-0.14	0.1121	0.8285	0.8288	1
Major depressive disorder	CRY1	rs10437895	C	1.039	0.7272	1.485	0.8324		1
Comorbid alcohol use disorders	CRY1	rs10746083	T	0.9243	0.4427	1.93	0.8341		1
Major depressive disorder	CRY1	rs3741892	C	1.038	0.7262	1.483	0.8384		1
Anxiety disorders	TTC1	rs3733869	T	0.9643	0.6795	1.369	0.8388		1
MBI	TTC1	rs7715826	T	0.02115	-0.1861	0.2284	0.8415	0.8392	1
Comorbid depressive disorders	CRY1	rs10437895	C	1.055	0.6302	1.765	0.8395		1
BDI	CRY1	rs2287161	C	-0.05895	-0.6359	0.518	0.8413	0.8398	1
Dysthymia	TTC1	rs3733869	T	0.957	0.6247	1.466	0.8401		1
GHQ	CRY1	rs12821586	A	0.02653	-0.2352	0.2882	0.8425	0.8403	1
Major depressive disorder	CRY2	rs72902437	C	0.9303	0.4604	1.88	0.8406		1
BDI	CRY1	rs2078074	C	-0.05511	-0.5774	0.4672	0.8362	0.8421	1
Comorbid depressive disorders	TTC1	rs6861719	T	0.9551	0.6069	1.503	0.8425		1
Comorbid depressive disorders	CRY1	rs3741892	C	1.053	0.6294	1.763	0.8431		1
MBI	CRY2	rs1554338	G	0.0151	-0.1344	0.1646	0.8431	0.8442	1
Depressive disorders	CRY1	rs12821586	A	1.033	0.738	1.447	0.8483		1
GHQ	TTC1	rs3733869	T	0.02099	-0.1897	0.2316	0.8452	0.8487	1
Depressive disorders	CRY1	rs2888896	T	0.9726	0.7298	1.296	0.8493		1
MBI	CRY1	rs12821586	A	-0.01041	-0.1178	0.09694	0.8493	0.85	1
Comorbid anxiety disorders	CRY1	rs12821586	A	1.06	0.5686	1.974	0.8554		1
GSS	CRY1	rs2888896	T	0.02129	-0.2136	0.2562	0.859	0.8588	1
Anxiety disorders	CRY1	rs11113179	T	0.9568	0.5794	1.58	0.8631		1
Major depressive disorder	CRY2	rs7121775	C	0.9738	0.715	1.326	0.8665		1
Depressive disorders	CRY1	rs2287161	C	1.027	0.7475	1.412	0.8683		1
BDI	CRY1	rs10746077	A	-0.04495	-0.5702	0.4803	0.8668	0.8695	1
BDI	CRY1	rs2888896	T	-0.04432	-0.5686	0.48	0.8684	0.8715	1
GHQ	CRY1	rs2078074	C	-0.0197	-0.2425	0.2031	0.8625	0.8725	1
Dysthymia	TTC1	rs1106055	A	0.9662	0.63	1.482	0.8749		1
Dysthymia	CRY1	rs2287161	C	0.9612	0.5872	1.573	0.8749		1
BDI	CRY1	rs11113179	T	-0.05211	-0.7488	0.6446	0.8834	0.8771	1
GHQ	CRY1	rs2888896	T	-0.01855	-0.241	0.2039	0.8702	0.8789	1
BDI	CRY2	rs61884508	G	0.09415	-1.146	1.334	0.8817	0.8806	1
Depressive disorders	TTC1	rs6861719	T	1.021	0.7752	1.346	0.8807		1
Depressive disorders	CRY2	rs72902437	C	0.9541	0.5156	1.765	0.8811		1
MBI	CRY1	rs714359	A	0.006599	-0.08257	0.09577	0.8847	0.8812	1
Depressive disorders	CRY1	rs2078074	C	0.9789	0.7345	1.305	0.8841		1
GHQ	CRY1	rs10746077	A	-0.01756	-0.2404	0.2053	0.8773	0.8847	1
GSS	CRY1	rs2078074	C	0.01771	-0.2177	0.2531	0.8828	0.8855	1
Comorbid anxiety disorders	CRY1	rs4964513	C	0.9558	0.5128	1.782	0.8868		1
Depressive disorders	CRY1	rs10746077	A	0.9795	0.7352	1.305	0.8875		1
BDI	TTC1	rs10515804	T	0.03849	-0.4586	0.5356	0.8794	0.8879	1
Depressive disorders	CRY1	rs4964518	T	0.9729	0.6523	1.451	0.8928		1
BDI	CRY2	rs7123390	A	-0.03298	-0.526	0.4601	0.8957	0.8971	1
GHQ	CRY1	rs11113179	T	0.0196	-0.2782	0.3174	0.8974	0.9014	1
GSS	TTC1	rs3733869	T	-0.01307	-0.2352	0.209	0.9082	0.9044	1
Major depressive disorder	CRY1	rs11613557	T	1.029	0.6382	1.661	0.9052		1
Major depressive disorder	CRY1	rs59790130	T	1.029	0.6382	1.661	0.9052		1
Comorbid anxiety disorders	CRY1	rs714359	A	1.03	0.6149	1.726	0.9103		1
GSS	CRY2	rs1401419	G	0.01475	-0.2303	0.2598	0.9061	0.9118	1
GHQ	CRY2	rs3824872	T	0.01136	-0.2012	0.224	0.9166	0.9144	1
GHQ	CRY1	rs10778528	G	0.0133	-0.2237	0.2503	0.9124	0.9153	1
Comorbid anxiety disorders	CRY2	rs7123390	A	1.027	0.6166	1.711	0.9186		1
Comorbid alcohol use disorders	CRY2	rs72902437	C	0.9289	0.2184	3.951	0.9204		1
GHQ	CRY2	rs61884508	G	-0.02725	-0.5565	0.502	0.9196	0.9208	1
Comorbid alcohol use disorders	TTC1	rs7715826	T	1.074	0.2522	4.577	0.9226		1
BDI	TTC1	rs2176830	A	0.03391	-0.697	0.7648	0.9276	0.9295	1
GSS	CRY2	rs1554338	G	0.01591	-0.3563	0.3881	0.9332	0.9313	1
GSS	CRY1	rs10746077	A	0.01033	-0.2246	0.2453	0.9314	0.9322	1
GSS	CRY2	rs10838527	G	0.0111	-0.2543	0.2765	0.9347	0.9363	1
Comorbid alcohol use disorders	CRY2	rs7123390	A	0.9737	0.502	1.889	0.9372		1
BDI	CRY2	rs72902437	C	0.03983	-1.076	1.155	0.9442	0.9418	1
Comorbid depressive disorders	CRY2	rs17787136	G	1.016	0.6528	1.582	0.9429		1
GSS	CRY1	rs4964513	C	0.009025	-0.259	0.277	0.9474	0.9468	1
Dysthymia	CRY1	rs4964513	C	0.9834	0.5842	1.655	0.9498		1
GHQ	CRY1	rs10437895	C	-0.007314	-0.2478	0.2332	0.9525	0.9546	1
GHQ	CRY1	rs10861697	C	0.006949	-0.2308	0.2447	0.9543	0.9565	1
BDI	TTC1	rs6878309	C	-0.01518	-0.6703	0.6399	0.9638	0.9612	1
Comorbid alcohol use disorders	CRY1	rs8192441	C	1.044	0.1378	7.911	0.9668		1
Panic disorder	CRY2	rs1554338	G	1.014	0.4575	2.249	0.9722		1
GHQ	CRY2	rs72902437	C	-0.008169	-0.4859	0.4696	0.9733	0.9727	1
Major depressive disorder	CRY2	rs17787136	G	0.9949	0.7308	1.354	0.9741		1
Anxiety disorders	CRY2	rs7121775	C	0.9952	0.7008	1.413	0.9785		1
Comorbid alcohol use disorders	TTC1	rs6878309	C	1.011	0.4387	2.327	0.9804		1
Comorbid anxiety disorders	TTC1	rs6861719	T	1.006	0.6006	1.685	0.9819		1
GHQ	CRY1	rs3741892	C	-0.001946	-0.2424	0.2386	0.9873	0.9886	1
Comorbid alcohol use disorders	CRY2	rs2292913	T	3.31e-08	0	inf	0.9907		1
Comorbid alcohol use disorders	CRY2	rs4755345	A	3.31e-08	0	inf	0.9907		1
GSS	CRY2	rs3824872	T	-0.001377	-0.2252	0.2225	0.9904	0.991	1
Major depressive disorder	TTC1	rs1402024	G	6.61e-09	0	inf	0.995		1
Comorbid alcohol use disorders	TTC1	rs1402024	G	3.1e-08	0	inf	0.9953		1
Panic disorder	TTC1	rs1402024	G	1.68e-08	0	inf	0.9953		1
Comorbid depressive disorders	CRY1	rs2287161	C	0.9988	0.5966	1.672	0.9962		1
GSS	CRY2	rs7123390	A	0.0004334	-0.2219	0.2228	0.997	0.9965	1
GHQ	CRY1	rs10746083	T	0.0002085	-0.2402	0.2407	0.9986	0.9987	1
Anxiety disorders	CRY1	rs10861688	T	0.9999	0.6839	1.462	0.9996		1
A1; Tested allele (minor allele)
OR / BETA; odds ratio (binomial variables) or regression coefficient (continuous variables)
L95, U95; Lower and upper bounds of 95% confidence interval for odds ratio
BDI; Beck Depression Inventory
GHQ; General Health Questionnaire
MBI; Maslach Burnout Inventory
GSS; Global Seasonality Score

## Sheet: DOM m
Table S2g. Results from the single SNP association analyses in the dominant model in men.
Phenotype	Gene	SNP	A1	OR / BETA	L95	U95	p-value	Empirical p-value	q-value
Depressive disorders	CRY1	rs714359	A	1.859	1.247	2.771	0.002336		0.350912
Major depressive disorder	CRY1	rs714359	A	1.957	1.244	3.078	0.003674		0.420442
Dysthymia	TTC1	rs7715826	T	3.285	1.247	8.656	0.0161		0.755557
Dysthymia	TTC1	rs1402024	G	3.599	1.233	10.5	0.01913		0.755557
GSS	CRY1	rs10861688	T	0.2833	0.03404	0.5326	0.026	0.0274	0.858408
GSS	CRY2	rs1554338	G	-0.4543	-0.8687	-0.03983	0.03179	0.0319	0.900683
Panic disorder	CRY1	rs2287161	C	0.4713	0.2335	0.9513	0.03578		0.913789
Depressive disorders	CRY2	rs7945565	G	1.694	1.027	2.794	0.0391		0.948198
Dysthymia	CRY1	rs714359	A	1.928	1.026	3.625	0.04144		0.954104
Comorbid depressive disorders	CRY1	rs714359	A	1.728	1.021	2.926	0.04179		0.9542
Comorbid depressive disorders	TTC1	rs10515804	T	1.737	1	3.015	0.04988		0.996293
Depressive disorders	CRY2	rs7121611	A	1.623	0.9932	2.653	0.05328		1
GSS	CRY2	rs61884508	G	-0.5649	-1.144	0.01374	0.05581	0.05529	1
Dysthymia	CRY1	rs3741892	C	0.5328	0.2781	1.021	0.05766		1
Dysthymia	CRY1	rs10746083	T	0.5336	0.2785	1.022	0.05823		1
Dysthymia	CRY1	rs10437895	C	0.5355	0.2795	1.026	0.05965		1
Depressive disorders	CRY2	rs1401419	G	1.601	0.9795	2.617	0.06046		1
Comorbid anxiety disorders	TTC1	rs1402024	G	2.74	0.9438	7.954	0.0638		1
BDI	CRY1	rs11613557	T	0.6763	-0.0594	1.412	0.07171	0.06729	1
Dysthymia	CRY1	rs10861697	C	0.5476	0.2859	1.049	0.06935		1
BDI	CRY1	rs59790130	T	0.6697	-0.06653	1.406	0.07473	0.07019	1
Dysthymia	CRY1	rs10778528	G	0.5502	0.2873	1.054	0.0716		1
Comorbid alcohol use disorders	CRY2	rs3824872	T	0.6134	0.3576	1.052	0.07581		1
Depressive disorders	TTC1	rs10515804	T	1.437	0.9549	2.162	0.08213		1
Comorbid depressive disorders	TTC1	rs7715826	T	2.321	0.8927	6.035	0.08414		1
Anxiety disorders	CRY2	rs75065406	T	0.289	0.07013	1.191	0.08582		1
Dysthymia	CRY1	rs12821586	A	0.4051	0.1432	1.146	0.08848		1
Major depressive disorder	TTC1	rs10515804	T	1.495	0.9384	2.381	0.09056		1
Comorbid depressive disorders	TTC1	rs1402024	G	2.488	0.8597	7.199	0.09273		1
Anxiety disorders	CRY2	rs10838527	G	0.5862	0.314	1.094	0.09345		1
Major depressive disorder	CRY2	rs7945565	G	1.607	0.9181	2.814	0.09671		1
Anxiety disorders	CRY1	rs2888896	T	0.6824	0.4339	1.073	0.09805		1
Anxiety disorders	CRY1	rs10746077	A	0.6839	0.4348	1.075	0.09998		1
Depressive disorders	CRY2	rs10838524	G	1.52	0.9213	2.508	0.1012		1
BDI	CRY1	rs4964518	T	0.5856	-0.1258	1.297	0.1068	0.1013	1
GHQ	CRY2	rs61884508	G	-0.4468	-0.9871	0.0934	0.1051	0.1035	1
Comorbid alcohol use disorders	CRY1	rs714359	A	1.514	0.9156	2.503	0.106		1
Depressive disorders	CRY2	rs61884508	G	0.2038	0.02803	1.482	0.1161		1
Dysthymia	CRY2	rs7121611	A	1.931	0.8482	4.394	0.117		1
Anxiety disorders	CRY1	rs2078074	C	0.6978	0.4445	1.096	0.118		1
BDI	CRY1	rs2287161	C	0.4451	-0.125	1.015	0.1261	0.12	1
Dysthymia	CRY2	rs7945565	G	1.918	0.8425	4.365	0.1208		1
Anxiety disorders	TTC1	rs1402024	G	2.122	0.8179	5.506	0.1219		1
GHQ	CRY1	rs714359	A	0.1756	-0.04645	0.3977	0.1213	0.1222	1
Dysthymia	CRY2	rs1401419	G	1.905	0.8367	4.336	0.1247		1
Dysthymia	TTC1	rs2176830	A	0.332	0.07954	1.386	0.1304		1
Major depressive disorder	CRY2	rs7121611	A	1.522	0.8806	2.631	0.1325		1
Comorbid alcohol use disorders	CRY2	rs7121611	A	1.609	0.8653	2.992	0.1328		1
Comorbid alcohol use disorders	TTC1	rs7715826	T	2.068	0.7982	5.36	0.1346		1
Depressive disorders	CRY2	rs2292910	A	0.7391	0.4967	1.1	0.136		1
GSS	CRY1	rs11113179	T	-0.2399	-0.5584	0.07869	0.1401	0.1373	1
Comorbid alcohol use disorders	CRY2	rs7945565	G	1.601	0.8607	2.977	0.1373		1
Depressive disorders	CRY2	rs7123390	A	0.7401	0.4946	1.107	0.1433		1
Major depressive disorder	CRY2	rs7123390	A	0.7105	0.4491	1.124	0.1442		1
Comorbid alcohol use disorders	CRY2	rs72902437	C	0.2276	0.03117	1.661	0.1444		1
Comorbid alcohol use disorders	CRY2	rs1401419	G	1.587	0.8532	2.951	0.1447		1
Major depressive disorder	CRY2	rs1401419	G	1.501	0.8684	2.595	0.1458		1
GHQ	CRY2	rs72902437	C	-0.3459	-0.8133	0.1214	0.1469	0.1463	1
Dysthymia	CRY2	rs4755345	A	0.2358	0.03219	1.728	0.1551		1
Dysthymia	CRY2	rs2292913	T	0.236	0.03222	1.73	0.1554		1
BDI	CRY1	rs8192441	C	1.163	-0.4262	2.753	0.1516	0.1584	1
Dysthymia	CRY1	rs2078074	C	0.6306	0.3321	1.198	0.1589		1
Anxiety disorders	CRY2	rs3824872	T	0.7198	0.453	1.144	0.1639		1
Anxiety disorders	TTC1	rs7715826	T	1.851	0.7756	4.416	0.1654		1
BDI	CRY1	rs11113179	T	-0.4851	-1.175	0.205	0.1684	0.1676	1
BDI	CRY1	rs4964513	C	0.4116	-0.1785	1.002	0.1717	0.1685	1
Comorbid alcohol use disorders	CRY2	rs10838524	G	1.566	0.8261	2.968	0.1693		1
Comorbid depressive disorders	CRY2	rs7121611	A	1.573	0.8244	3	0.1694		1
Panic disorder	CRY2	rs17787136	G	1.616	0.8145	3.208	0.1697		1
Comorbid depressive disorders	CRY2	rs7945565	G	1.564	0.8198	2.984	0.1747		1
Comorbid depressive disorders	CRY2	rs72902437	C	0.2541	0.03476	1.857	0.177		1
Comorbid depressive disorders	CRY2	rs1401419	G	1.551	0.8129	2.959	0.1831		1
Comorbid depressive disorders	CRY1	rs10746077	A	1.515	0.8217	2.794	0.1833		1
Comorbid depressive disorders	CRY1	rs2888896	T	1.512	0.8198	2.787	0.1857		1
Major depressive disorder	CRY2	rs2292910	A	0.7387	0.471	1.159	0.1873		1
Dysthymia	CRY2	rs3824872	T	0.6383	0.327	1.246	0.1885		1
Major depressive disorder	CRY2	rs61884508	G	0.2664	0.03652	1.944	0.1921		1
Depressive disorders	TTC1	rs7715826	T	1.711	0.7634	3.833	0.1922		1
Dysthymia	CRY1	rs17289712	G	0.2682	0.03658	1.967	0.1955		1
Major depressive disorder	CRY2	rs10838524	G	1.447	0.8269	2.533	0.1955		1
Dysthymia	CRY1	rs2888896	T	0.6584	0.3487	1.243	0.1974		1
Comorbid alcohol use disorders	CRY1	rs10861688	T	0.6796	0.3768	1.226	0.1993		1
Dysthymia	CRY1	rs10746077	A	0.6597	0.3495	1.245	0.1995		1
Comorbid anxiety disorders	CRY1	rs714359	A	1.433	0.8268	2.485	0.1997		1
Comorbid depressive disorders	CRY2	rs10838524	G	1.544	0.7922	3.01	0.202		1
Dysthymia	CRY2	rs10838524	G	1.704	0.7483	3.88	0.2043		1
Comorbid anxiety disorders	TTC1	rs7715826	T	1.976	0.6889	5.665	0.2053		1
Comorbid depressive disorders	CRY1	rs2078074	C	1.481	0.8017	2.735	0.2099		1
Panic disorder	CRY1	rs714359	A	1.536	0.7837	3.012	0.2112		1
Comorbid anxiety disorders	CRY2	rs3824872	T	0.6922	0.3882	1.234	0.2126		1
Comorbid depressive disorders	CRY2	rs10838527	G	0.6341	0.308	1.305	0.2162		1
Comorbid depressive disorders	CRY2	rs3824872	T	0.7063	0.4067	1.226	0.2168		1
Panic disorder	CRY2	rs7121775	C	1.527	0.7745	3.01	0.2217		1
Comorbid depressive disorders	TTC1	rs1106055	A	1.393	0.8112	2.393	0.2295		1
BDI	CRY2	rs61884508	G	-0.7498	-1.992	0.4923	0.2369	0.2296	1
GSS	CRY1	rs11613557	T	0.2062	-0.1348	0.5472	0.236	0.2332	1
GSS	CRY1	rs59790130	T	0.2056	-0.1354	0.5465	0.2374	0.2335	1
Major depressive disorder	CRY2	rs17787136	G	0.7633	0.4835	1.205	0.2462		1
Comorbid depressive disorders	CRY2	rs4755345	A	0.5039	0.1555	1.632	0.2531		1
GHQ	CRY2	rs2292913	T	0.2112	-0.1523	0.5748	0.2548	0.2533	1
Comorbid depressive disorders	CRY2	rs2292913	T	0.5053	0.156	1.637	0.2551		1
Panic disorder	CRY2	rs10838527	G	0.5756	0.2212	1.498	0.2576		1
Comorbid depressive disorders	CRY1	rs10861688	T	0.7033	0.3814	1.297	0.2598		1
GSS	CRY1	rs714359	A	0.1341	-0.1032	0.3715	0.2681	0.2669	1
GSS	TTC1	rs2176830	A	-0.1924	-0.5296	0.1447	0.2634	0.2698	1
GHQ	CRY2	rs4755345	A	0.2034	-0.1595	0.5663	0.2722	0.2733	1
Major depressive disorder	CRY1	rs4964518	T	0.6596	0.3132	1.389	0.2734		1
Dysthymia	TTC1	rs6861719	T	1.416	0.7557	2.652	0.2778		1
MBI	TTC1	rs10515804	T	0.04852	-0.03958	0.1366	0.2805	0.282	1
Comorbid anxiety disorders	CRY2	rs75065406	T	0.4576	0.1099	1.906	0.2828		1
Comorbid alcohol use disorders	CRY2	rs61884508	G	0.3371	0.04599	2.471	0.2846		1
Dysthymia	TTC1	rs1106055	A	1.419	0.7428	2.712	0.2891		1
MBI	CRY2	rs75065406	T	0.09018	-0.07614	0.2565	0.2881	0.2983	1
GHQ	CRY2	rs7123390	A	-0.1146	-0.3317	0.1025	0.3011	0.3014	1
BDI	CRY1	rs2888896	T	-0.2791	-0.807	0.2487	0.3001	0.3023	1
Depressive disorders	CRY2	rs4755345	A	0.6633	0.3025	1.454	0.3054		1
Anxiety disorders	CRY2	rs72902437	C	0.5429	0.1682	1.753	0.307		1
Depressive disorders	CRY2	rs2292913	T	0.6646	0.3031	1.457	0.3077		1
Major depressive disorder	CRY1	rs11113179	T	1.341	0.7617	2.359	0.3095		1
Major depressive disorder	CRY1	rs2287161	C	0.775	0.4719	1.273	0.3139		1
Comorbid alcohol use disorders	CRY1	rs8192441	C	1.859	0.5546	6.229	0.3151		1
GSS	TTC1	rs3733869	T	-0.1169	-0.3483	0.1145	0.3222	0.3167	1
Comorbid alcohol use disorders	CRY1	rs10746077	A	1.332	0.7558	2.346	0.3216		1
GHQ	CRY1	rs4964513	C	0.1306	-0.1247	0.386	0.3162	0.323	1
Anxiety disorders	TTC1	rs10515804	T	1.253	0.8009	1.961	0.3231		1
Comorbid alcohol use disorders	CRY2	rs10838527	G	0.7165	0.3695	1.389	0.3236		1
Comorbid depressive disorders	CRY1	rs10778528	G	1.4	0.7177	2.729	0.3239		1
Comorbid alcohol use disorders	CRY1	rs2888896	T	1.329	0.7541	2.341	0.3255		1
Comorbid anxiety disorders	CRY2	rs4755345	A	0.5547	0.1707	1.802	0.327		1
Anxiety disorders	CRY1	rs714359	A	1.251	0.7989	1.96	0.3274		1
Comorbid anxiety disorders	CRY2	rs2292913	T	0.5563	0.1712	1.807	0.3294		1
MBI	TTC1	rs6878309	C	0.05601	-0.05828	0.1703	0.3369	0.3295	1
Comorbid depressive disorders	CRY2	rs61884508	G	0.3716	0.05064	2.727	0.3303		1
BDI	CRY1	rs10746077	A	-0.2616	-0.7891	0.2659	0.3312	0.331	1
Comorbid alcohol use disorders	TTC1	rs1106055	A	1.29	0.7701	2.162	0.3331		1
Comorbid depressive disorders	CRY1	rs10861697	C	1.39	0.7129	2.711	0.3337		1
Major depressive disorder	TTC1	rs7715826	T	1.589	0.6205	4.07	0.3344		1
BDI	CRY1	rs2078074	C	-0.2604	-0.7894	0.2686	0.3348	0.3354	1
Panic disorder	CRY2	rs3824872	T	0.707	0.3486	1.434	0.3365		1
Dysthymia	CRY1	rs8192441	C	2.038	0.4755	8.732	0.3377		1
Anxiety disorders	CRY1	rs2287161	C	0.7893	0.4856	1.283	0.34		1
Panic disorder	CRY2	rs2292910	A	1.41	0.6951	2.859	0.3412		1
Dysthymia	CRY2	rs2292910	A	0.7381	0.3941	1.382	0.3429		1
Major depressive disorder	CRY1	rs2078074	C	1.274	0.7707	2.106	0.345		1
Major depressive disorder	CRY1	rs10746077	A	1.274	0.7707	2.106	0.345		1
Major depressive disorder	CRY1	rs2888896	T	1.271	0.769	2.101	0.3494		1
MBI	CRY1	rs8192441	C	0.1358	-0.1472	0.4187	0.3471	0.3504	1
Panic disorder	TTC1	rs1402024	G	2.01	0.4642	8.702	0.3505		1
Comorbid anxiety disorders	CRY2	rs10838527	G	0.7093	0.3425	1.469	0.3552		1
Comorbid alcohol use disorders	CRY2	rs4755345	A	0.6171	0.2208	1.725	0.3573		1
Comorbid alcohol use disorders	CRY1	rs2078074	C	1.304	0.7387	2.301	0.3603		1
Comorbid alcohol use disorders	CRY2	rs2292913	T	0.619	0.2214	1.73	0.3604		1
Comorbid anxiety disorders	TTC1	rs6878309	C	1.358	0.7033	2.622	0.362		1
GSS	CRY1	rs4964513	C	0.1267	-0.1449	0.3983	0.3607	0.3632	1
Comorbid depressive disorders	CRY1	rs10437895	C	1.361	0.698	2.655	0.3655		1
Comorbid alcohol use disorders	CRY2	rs1554338	G	0.5825	0.1797	1.888	0.3677		1
Comorbid depressive disorders	TTC1	rs6878309	C	1.336	0.7099	2.515	0.3691		1
Comorbid depressive disorders	CRY1	rs10746083	T	1.356	0.6954	2.645	0.3714		1
Major depressive disorder	CRY2	rs7121775	C	0.8135	0.5153	1.284	0.3757		1
GHQ	CRY1	rs8192441	C	-0.311	-1.006	0.3841	0.3807	0.376	1
Anxiety disorders	TTC1	rs6878309	C	1.275	0.7438	2.186	0.3769		1
Depressive disorders	CRY1	rs10861688	T	0.8177	0.5232	1.278	0.3769		1
GHQ	TTC1	rs6861719	T	-0.09881	-0.32	0.1224	0.3814	0.3781	1
Major depressive disorder	CRY1	rs59790130	T	0.7178	0.3406	1.513	0.3834		1
Panic disorder	CRY2	rs72902437	C	0.4194	0.05664	3.106	0.395		1
MBI	CRY2	rs1554338	G	-0.06974	-0.2323	0.09287	0.4007	0.4023	1
Major depressive disorder	CRY1	rs11613557	T	0.7279	0.3452	1.535	0.4042		1
GHQ	CRY2	rs1554338	G	-0.1618	-0.5473	0.2237	0.4108	0.4077	1
Comorbid depressive disorders	CRY1	rs3741892	C	1.326	0.6791	2.59	0.4084		1
GHQ	CRY2	rs3824872	T	0.09205	-0.1271	0.3112	0.4104	0.4086	1
Depressive disorders	TTC1	rs6878309	C	1.225	0.7517	1.996	0.4157		1
Dysthymia	CRY1	rs11113179	T	1.383	0.6286	3.042	0.4204		1
Comorbid alcohol use disorders	TTC1	rs1402024	G	1.635	0.4915	5.436	0.4229		1
Comorbid alcohol use disorders	CRY1	rs10778528	G	1.289	0.6924	2.4	0.4232		1
Depressive disorders	CRY1	rs4964518	T	0.7785	0.4195	1.445	0.4272		1
Depressive disorders	CRY2	rs7121775	C	0.8507	0.5693	1.271	0.4301		1
Panic disorder	TTC1	rs6878309	C	1.38	0.6187	3.079	0.4312		1
Comorbid anxiety disorders	CRY2	rs72902437	C	0.5647	0.1352	2.359	0.4334		1
Comorbid alcohol use disorders	CRY1	rs10861697	C	1.28	0.6876	2.383	0.4361		1
Panic disorder	CRY2	rs7123390	A	1.307	0.6629	2.576	0.4396		1
Dysthymia	CRY1	rs4964518	T	0.6634	0.234	1.881	0.4403		1
BDI	CRY2	rs2292913	T	0.3151	-0.5128	1.143	0.4558	0.4525	1
Major depressive disorder	TTC1	rs6878309	C	1.235	0.7113	2.144	0.4535		1
Major depressive disorder	CRY1	rs4964513	C	0.8073	0.4603	1.416	0.4552		1
Comorbid depressive disorders	CRY1	rs12821586	A	0.7693	0.3846	1.539	0.4585		1
GSS	CRY1	rs4964518	T	0.1242	-0.2048	0.4531	0.4595	0.459	1
GHQ	CRY1	rs10861688	T	0.088	-0.1464	0.3224	0.4619	0.4598	1
Dysthymia	CRY2	rs1554338	G	0.5839	0.1392	2.448	0.4619		1
Comorbid anxiety disorders	CRY1	rs17289712	G	1.385	0.5801	3.307	0.4632		1
Depressive disorders	TTC1	rs1106055	A	1.16	0.7761	1.733	0.4696		1
Depressive disorders	CRY2	rs17787136	G	0.8629	0.5786	1.287	0.4696		1
Comorbid anxiety disorders	CRY1	rs10861688	T	0.7953	0.4273	1.48	0.4699		1
Major depressive disorder	CRY2	rs75065406	T	1.317	0.6189	2.8	0.4751		1
Comorbid alcohol use disorders	CRY1	rs10437895	C	1.254	0.6733	2.335	0.4758		1
BDI	CRY1	rs714359	A	0.1855	-0.3269	0.698	0.4781	0.4778	1
Comorbid anxiety disorders	CRY2	rs7121611	A	1.256	0.6648	2.374	0.4824		1
GSS	CRY2	rs10838524	G	-0.09319	-0.3535	0.1672	0.483	0.4826	1
Comorbid alcohol use disorders	CRY1	rs10746083	T	1.249	0.6708	2.326	0.4832		1
Comorbid depressive disorders	CRY2	rs75065406	T	1.363	0.5723	3.244	0.4845		1
Comorbid alcohol use disorders	CRY1	rs3741892	C	1.248	0.6701	2.324	0.4851		1
Major depressive disorder	CRY1	rs8192441	C	0.4938	0.0669	3.645	0.489		1
MBI	CRY1	rs59790130	T	0.04594	-0.08317	0.175	0.4857	0.4915	1
MBI	CRY1	rs11613557	T	0.04594	-0.08317	0.175	0.4857	0.4915	1
Comorbid anxiety disorders	CRY2	rs7945565	G	1.249	0.661	2.361	0.4932		1
Depressive disorders	CRY2	rs3824872	T	0.8681	0.5784	1.303	0.4949		1
Major depressive disorder	CRY2	rs4755345	A	0.7456	0.3189	1.743	0.498		1
Major depressive disorder	CRY1	rs10861688	T	0.8407	0.5084	1.39	0.4988		1
Major depressive disorder	CRY2	rs2292913	T	0.7473	0.3197	1.747	0.5014		1
GSS	CRY1	rs12821586	A	-0.0966	-0.3796	0.1864	0.5035	0.502	1
MBI	CRY1	rs12821586	A	-0.03613	-0.1437	0.07144	0.5105	0.5034	1
Panic disorder	CRY1	rs10861688	T	0.7696	0.3572	1.658	0.5036		1
Anxiety disorders	CRY2	rs17787136	G	1.163	0.747	1.811	0.5039		1
Comorbid depressive disorders	CRY2	rs1554338	G	1.343	0.5642	3.196	0.5052		1
Panic disorder	CRY1	rs17289712	G	1.429	0.4948	4.129	0.5093		1
Comorbid anxiety disorders	CRY2	rs1401419	G	1.239	0.6554	2.341	0.5098		1
Comorbid alcohol use disorders	CRY1	rs11113179	T	0.7776	0.365	1.656	0.5144		1
MBI	CRY2	rs7121775	C	-0.02896	-0.1171	0.05914	0.5195	0.5154	1
BDI	CRY2	rs4755345	A	0.2732	-0.5533	1.1	0.5171	0.5155	1
GHQ	TTC1	rs2176830	A	0.1032	-0.2126	0.419	0.5219	0.5155	1
BDI	CRY1	rs3741892	C	-0.1895	-0.7651	0.386	0.5187	0.5163	1
Anxiety disorders	CRY2	rs1554338	G	0.7368	0.2926	1.855	0.5169		1
Anxiety disorders	CRY1	rs10861697	C	0.8493	0.5176	1.394	0.5181		1
Dysthymia	CRY2	rs7123390	A	0.8137	0.4331	1.528	0.5215		1
Panic disorder	CRY1	rs12821586	A	1.284	0.5946	2.775	0.5241		1
BDI	CRY1	rs10746083	T	-0.1852	-0.7618	0.3914	0.5292	0.5256	1
MBI	CRY2	rs2292913	T	0.04538	-0.09857	0.1893	0.5367	0.5258	1
MBI	CRY2	rs7123390	A	-0.02819	-0.116	0.0596	0.5293	0.5301	1
Panic disorder	TTC1	rs2176830	A	1.331	0.5442	3.253	0.5312		1
BDI	CRY1	rs10437895	C	-0.1822	-0.7574	0.393	0.5348	0.5325	1
Anxiety disorders	CRY1	rs10778528	G	0.8547	0.5209	1.402	0.5344		1
Anxiety disorders	CRY1	rs4964518	T	1.206	0.6663	2.181	0.5366		1
Comorbid anxiety disorders	CRY2	rs7123390	A	0.8397	0.4817	1.464	0.5376		1
Comorbid anxiety disorders	TTC1	rs10515804	T	1.19	0.6843	2.07	0.5377		1
Dysthymia	CRY1	rs59790130	T	0.7221	0.2545	2.049	0.5406		1
Dysthymia	CRY1	rs11613557	T	0.7221	0.2545	2.049	0.5406		1
BDI	CRY1	rs12821586	A	-0.1898	-0.8001	0.4205	0.5422	0.5408	1
Anxiety disorders	CRY1	rs8192441	C	1.452	0.4379	4.813	0.5421		1
Comorbid alcohol use disorders	TTC1	rs10515804	T	1.17	0.7056	1.939	0.5434		1
Comorbid depressive disorders	CRY2	rs2292910	A	0.8494	0.5015	1.439	0.5436		1
MBI	TTC1	rs6861719	T	-0.02821	-0.1172	0.06082	0.5347	0.5467	1
GSS	TTC1	rs7715826	T	0.1719	-0.364	0.7078	0.5296	0.5479	1
MBI	TTC1	rs1402024	G	-0.07754	-0.3308	0.1757	0.5486	0.5525	1
Panic disorder	CRY1	rs2888896	T	0.8108	0.4042	1.626	0.5547		1
Depressive disorders	CRY1	rs10746077	A	1.139	0.7385	1.757	0.5556		1
Panic disorder	CRY1	rs10746077	A	0.8127	0.4052	1.63	0.5591		1
BDI	CRY1	rs10861697	C	-0.1698	-0.7416	0.4021	0.5607	0.5593	1
GHQ	TTC1	rs6878309	C	0.08322	-0.1966	0.363	0.56	0.5605	1
Depressive disorders	CRY1	rs2287161	C	0.876	0.5608	1.368	0.5608		1
Panic disorder	CRY1	rs2078074	C	0.8135	0.4056	1.632	0.5612		1
Depressive disorders	CRY1	rs2888896	T	1.137	0.7369	1.754	0.5622		1
BDI	CRY2	rs7121611	A	0.1604	-0.3875	0.7084	0.5661	0.5655	1
BDI	TTC1	rs7715826	T	0.3353	-0.8399	1.511	0.5761	0.5701	1
BDI	CRY2	rs7945565	G	0.1579	-0.391	0.7068	0.5729	0.5724	1
Anxiety disorders	CRY1	rs3741892	C	0.8658	0.5236	1.432	0.5746		1
Panic disorder	TTC1	rs10515804	T	1.212	0.6151	2.39	0.5779		1
Comorbid anxiety disorders	CRY1	rs8192441	C	1.509	0.3531	6.452	0.5786		1
Comorbid anxiety disorders	CRY1	rs2287161	C	0.8415	0.4552	1.555	0.5819		1
GSS	TTC1	rs1402024	G	0.1812	-0.4659	0.8283	0.5832	0.5872	1
Comorbid alcohol use disorders	CRY1	rs59790130	T	0.8017	0.3599	1.786	0.5885		1
Comorbid alcohol use disorders	CRY1	rs11613557	T	0.8017	0.3599	1.786	0.5885		1
Comorbid alcohol use disorders	TTC1	rs6878309	C	1.186	0.635	2.216	0.5921		1
BDI	TTC1	rs1402024	G	0.3806	-1.044	1.805	0.6006	0.5922	1
BDI	CRY2	rs10838524	G	0.1521	-0.4088	0.713	0.5951	0.5925	1
Panic disorder	TTC1	rs7715826	T	1.487	0.3469	6.372	0.5933		1
GSS	CRY1	rs8192441	C	0.1994	-0.5428	0.9416	0.5985	0.5949	1
MBI	CRY1	rs4964513	C	0.02787	-0.07503	0.1308	0.5956	0.5958	1
Depressive disorders	CRY2	rs10838527	G	0.875	0.5342	1.433	0.5959		1
BDI	CRY2	rs72902437	C	-0.2883	-1.362	0.7851	0.5987	0.5967	1
Major depressive disorder	TTC1	rs6861719	T	0.8831	0.5566	1.401	0.5977		1
Depressive disorders	CRY1	rs2078074	C	1.123	0.7275	1.734	0.6		1
MBI	CRY1	rs4964518	T	0.03368	-0.09081	0.1582	0.596	0.6001	1
Depressive disorders	CRY1	rs59790130	T	0.8475	0.4562	1.574	0.6005		1
Anxiety disorders	CRY2	rs7121775	C	1.125	0.7227	1.751	0.6019		1
Comorbid anxiety disorders	TTC1	rs1106055	A	1.16	0.6625	2.031	0.6035		1
Depressive disorders	TTC1	rs1402024	G	1.317	0.4649	3.733	0.604		1
Comorbid depressive disorders	TTC1	rs3733869	T	1.15	0.6779	1.95	0.6049		1
BDI	TTC1	rs6861719	T	-0.1336	-0.6427	0.3754	0.6069	0.6117	1
Major depressive disorder	CRY2	rs72902437	C	0.7672	0.2748	2.142	0.613		1
Depressive disorders	CRY2	rs1554338	G	0.8175	0.3716	1.798	0.6163		1
Major depressive disorder	CRY1	rs12821586	A	1.144	0.6736	1.943	0.6187		1
GSS	CRY2	rs7123390	A	-0.05925	-0.2906	0.1721	0.6157	0.619	1
GSS	TTC1	rs6878309	C	-0.07625	-0.3745	0.222	0.6164	0.6202	1
GSS	CRY2	rs10838527	G	0.07038	-0.2048	0.3455	0.6162	0.6211	1
Anxiety disorders	CRY1	rs10746083	T	0.8811	0.5333	1.456	0.6211		1
Comorbid depressive disorders	CRY1	rs4964518	T	0.8181	0.366	1.829	0.6247		1
Depressive disorders	CRY1	rs11613557	T	0.8568	0.4611	1.592	0.6248		1
Dysthymia	CRY1	rs10861688	T	0.8401	0.4164	1.695	0.6265		1
GHQ	TTC1	rs1402024	G	0.1485	-0.4632	0.7601	0.6343	0.6312	1
Anxiety disorders	CRY2	rs7121611	A	1.13	0.6853	1.865	0.6312		1
Anxiety disorders	CRY1	rs10437895	C	0.8844	0.5354	1.461	0.6315		1
MBI	CRY2	rs2292910	A	-0.02154	-0.1105	0.0674	0.6351	0.6321	1
Comorbid alcohol use disorders	CRY2	rs2292910	A	0.8852	0.5348	1.465	0.6354		1
MBI	TTC1	rs1106055	A	0.02143	-0.06702	0.1099	0.635	0.636	1
BDI	CRY2	rs1401419	G	0.1299	-0.4199	0.6798	0.6433	0.6376	1
MBI	CRY1	rs714359	A	0.0219	-0.06834	0.1121	0.6344	0.6412	1
Depressive disorders	CRY1	rs11113179	T	1.133	0.6688	1.918	0.6431		1
Comorbid alcohol use disorders	TTC1	rs3733869	T	1.126	0.6805	1.864	0.644		1
MBI	CRY1	rs10861697	C	0.02407	-0.07736	0.1255	0.6419	0.6455	1
Anxiety disorders	CRY2	rs7945565	G	1.124	0.6813	1.854	0.6477		1
BDI	TTC1	rs1106055	A	0.116	-0.3864	0.6184	0.6509	0.6478	1
Comorbid alcohol use disorders	CRY2	rs7123390	A	0.8888	0.5357	1.475	0.6482		1
BDI	CRY2	rs7123390	A	-0.1158	-0.6151	0.3835	0.6495	0.6489	1
BDI	CRY1	rs17289712	G	-0.201	-1.067	0.6649	0.6491	0.6516	1
Dysthymia	CRY1	rs4964513	C	0.8347	0.3805	1.831	0.6521		1
Comorbid depressive disorders	TTC1	rs6861719	T	1.129	0.6654	1.915	0.6532		1
GSS	CRY1	rs17289712	G	-0.09257	-0.4964	0.3113	0.6533	0.6561	1
BDI	CRY2	rs17787136	G	0.1102	-0.3908	0.6112	0.6664	0.6592	1
GSS	CRY2	rs75065406	T	0.1003	-0.3423	0.543	0.6568	0.6615	1
Major depressive disorder	CRY1	rs17289712	G	1.182	0.5572	2.508	0.6628		1
Comorbid depressive disorders	CRY2	rs7123390	A	0.8891	0.5229	1.512	0.6644		1
Comorbid anxiety disorders	CRY2	rs2292910	A	0.8859	0.5104	1.537	0.6666		1
BDI	TTC1	rs10515804	T	-0.1085	-0.6101	0.3931	0.6717	0.6679	1
Comorbid depressive disorders	CRY1	rs8192441	C	1.372	0.3216	5.854	0.6691		1
Comorbid anxiety disorders	CRY1	rs59790130	T	0.8284	0.3492	1.965	0.6692		1
Anxiety disorders	CRY2	rs1401419	G	1.115	0.6757	1.839	0.6706		1
MBI	CRY1	rs10778528	G	0.02224	-0.07908	0.1236	0.6671	0.6707	1
Comorbid depressive disorders	CRY1	rs2287161	C	1.146	0.6091	2.157	0.6721		1
Major depressive disorder	TTC1	rs1402024	G	1.293	0.3927	4.256	0.6728		1
MBI	CRY2	rs10838524	G	0.02143	-0.07761	0.1205	0.6716	0.6734	1
GHQ	CRY2	rs75065406	T	0.0908	-0.3276	0.5092	0.6706	0.6768	1
Comorbid depressive disorders	CRY1	rs4964513	C	1.136	0.6216	2.075	0.6789		1
BDI	CRY2	rs75065406	T	-0.2038	-1.171	0.7637	0.6798	0.681	1
MBI	CRY1	rs11113179	T	0.02537	-0.09499	0.1457	0.6795	0.6811	1
GSS	CRY1	rs10778528	G	0.05616	-0.2082	0.3205	0.6772	0.6834	1
GSS	TTC1	rs6861719	T	-0.04874	-0.2843	0.1868	0.6851	0.6866	1
Comorbid anxiety disorders	CRY2	rs17787136	G	1.119	0.6462	1.937	0.6888		1
Anxiety disorders	CRY2	rs2292910	A	0.9134	0.5853	1.426	0.6901		1
Comorbid alcohol use disorders	CRY1	rs4964518	T	0.8583	0.4028	1.829	0.6921		1
Anxiety disorders	CRY2	rs4755345	A	0.8538	0.3863	1.887	0.6961		1
Anxiety disorders	CRY2	rs2292913	T	0.8559	0.3872	1.892	0.7007		1
Depressive disorders	CRY1	rs8192441	C	0.7552	0.1797	3.173	0.7014		1
Major depressive disorder	TTC1	rs1106055	A	1.093	0.6943	1.719	0.7019		1
MBI	CRY2	rs4755345	A	0.02716	-0.1168	0.1711	0.7116	0.7023	1
Comorbid anxiety disorders	CRY1	rs11613557	T	0.8464	0.3565	2.01	0.7054		1
Anxiety disorders	TTC1	rs1106055	A	1.09	0.6961	1.706	0.7074		1
Dysthymia	CRY2	rs10838527	G	0.8657	0.3955	1.895	0.7183		1
GHQ	CRY2	rs2292910	A	-0.03966	-0.2588	0.1794	0.7228	0.7193	1
BDI	CRY1	rs10778528	G	-0.1049	-0.6761	0.4664	0.719	0.7198	1
MBI	CRY2	rs7121611	A	0.01709	-0.07979	0.114	0.7295	0.7235	1
Comorbid depressive disorders	CRY1	rs11113179	T	0.8727	0.4076	1.869	0.7259		1
Major depressive disorder	TTC1	rs2176830	A	1.119	0.5955	2.104	0.7262		1
Comorbid anxiety disorders	CRY1	rs10778528	G	1.123	0.5834	2.161	0.7287		1
Anxiety disorders	CRY1	rs17289712	G	1.142	0.5388	2.421	0.7289		1
Anxiety disorders	TTC1	rs6861719	T	0.9235	0.5877	1.451	0.73		1
GSS	CRY1	rs10861697	C	0.04745	-0.2173	0.3122	0.7254	0.7323	1
BDI	TTC1	rs6878309	C	0.1114	-0.5328	0.7556	0.7348	0.7324	1
Panic disorder	CRY1	rs59790130	T	0.8342	0.2907	2.394	0.7361		1
Dysthymia	TTC1	rs10515804	T	1.113	0.5926	2.091	0.7391		1
Anxiety disorders	CRY1	rs12821586	A	1.094	0.6456	1.853	0.7392		1
GSS	CRY2	rs17787136	G	0.03907	-0.1925	0.2706	0.7409	0.7404	1
Comorbid anxiety disorders	TTC1	rs2176830	A	1.138	0.5284	2.453	0.7406		1
Panic disorder	CRY1	rs3741892	C	0.8778	0.4052	1.902	0.7411		1
Comorbid anxiety disorders	CRY1	rs10861697	C	1.115	0.5794	2.147	0.7439		1
GHQ	CRY1	rs17289712	G	-0.06024	-0.4363	0.3158	0.7536	0.7469	1
Comorbid anxiety disorders	TTC1	rs6861719	T	0.9125	0.5207	1.599	0.7489		1
MBI	CRY2	rs72902437	C	-0.03095	-0.2175	0.1556	0.7451	0.7523	1
Comorbid anxiety disorders	CRY2	rs10838524	G	1.108	0.5859	2.095	0.7525		1
Anxiety disorders	CRY1	rs11613557	T	1.106	0.5886	2.078	0.7541		1
MBI	CRY1	rs2287161	C	-0.01584	-0.1162	0.08455	0.7571	0.7548	1
GHQ	CRY1	rs10746083	T	-0.03897	-0.2895	0.2116	0.7605	0.7549	1
Dysthymia	TTC1	rs6878309	C	1.133	0.5168	2.484	0.755		1
Panic disorder	TTC1	rs3733869	T	1.113	0.5671	2.185	0.7554		1
Comorbid depressive disorders	CRY2	rs17787136	G	1.087	0.6427	1.838	0.7559		1
MBI	CRY1	rs2078074	C	0.01469	-0.07866	0.108	0.7579	0.759	1
Comorbid alcohol use disorders	CRY1	rs4964513	C	0.9097	0.4955	1.67	0.7602		1
MBI	TTC1	rs2176830	A	0.0198	-0.1087	0.1483	0.7628	0.7606	1
Depressive disorders	CRY1	rs12821586	A	0.9266	0.5655	1.519	0.7624		1
MBI	CRY2	rs1401419	G	0.01456	-0.08256	0.1117	0.7689	0.7659	1
GHQ	CRY1	rs3741892	C	-0.03672	-0.287	0.2136	0.7737	0.7688	1
GHQ	CRY2	rs7121775	C	-0.032	-0.2502	0.1862	0.7738	0.7704	1
MBI	CRY2	rs7945565	G	0.01403	-0.08301	0.1111	0.777	0.7724	1
Comorbid depressive disorders	CRY1	rs59790130	T	0.8903	0.3979	1.992	0.7772		1
Comorbid alcohol use disorders	CRY1	rs2287161	C	1.089	0.6012	1.973	0.7783		1
Depressive disorders	CRY1	rs4964513	C	0.9336	0.5782	1.507	0.7787		1
Anxiety disorders	CRY2	rs7123390	A	0.9387	0.6014	1.465	0.7806		1
Panic disorder	CRY1	rs11613557	T	0.8621	0.2998	2.479	0.7831		1
Major depressive disorder	CRY2	rs3824872	T	0.9379	0.5939	1.481	0.7832		1
BDI	CRY2	rs7121775	C	0.07032	-0.4314	0.5721	0.7836	0.7833	1
Dysthymia	CRY2	rs72902437	C	1.182	0.3584	3.895	0.784		1
MBI	CRY1	rs3741892	C	0.01433	-0.08797	0.1166	0.7837	0.7851	1
Panic disorder	CRY2	rs10838524	G	0.9019	0.4285	1.898	0.7857		1
Anxiety disorders	CRY1	rs59790130	T	1.09	0.5807	2.048	0.7877		1
MBI	CRY1	rs10746083	T	0.01364	-0.0888	0.1161	0.7941	0.7907	1
Depressive disorders	CRY2	rs72902437	C	0.8918	0.3814	2.085	0.7916		1
Comorbid anxiety disorders	CRY1	rs10437895	C	1.092	0.5674	2.103	0.7918		1
Depressive disorders	CRY1	rs3741892	C	0.9405	0.594	1.489	0.7938		1
GSS	CRY2	rs2292910	A	-0.03093	-0.2642	0.2024	0.795	0.7944	1
Dysthymia	CRY2	rs17787136	G	1.086	0.5799	2.034	0.7967		1
GSS	CRY2	rs72902437	C	0.06525	-0.425	0.5555	0.7942	0.7989	1
Comorbid anxiety disorders	CRY1	rs10746083	T	1.088	0.5652	2.095	0.8005		1
Major depressive disorder	CRY2	rs10838527	G	0.9322	0.5382	1.615	0.8021		1
GHQ	TTC1	rs1106055	A	0.02806	-0.1903	0.2464	0.8012	0.8023	1
MBI	CRY1	rs10437895	C	0.01265	-0.08941	0.1147	0.8081	0.8042	1
GHQ	CRY1	rs11113179	T	0.03829	-0.2616	0.3381	0.8024	0.8048	1
GHQ	TTC1	rs7715826	T	0.0614	-0.4461	0.5689	0.8126	0.8098	1
MBI	CRY1	rs10746077	A	0.01142	-0.08176	0.1046	0.8102	0.8104	1
GHQ	CRY1	rs10437895	C	-0.02972	-0.2798	0.2203	0.8158	0.8146	1
Comorbid depressive disorders	CRY1	rs11613557	T	0.9081	0.4055	2.033	0.8147		1
Anxiety disorders	TTC1	rs2176830	A	1.078	0.5742	2.023	0.8154		1
MBI	CRY1	rs2888896	T	0.01118	-0.08193	0.1043	0.814	0.8156	1
Comorbid anxiety disorders	CRY1	rs4964518	T	0.9087	0.4045	2.041	0.8166		1
GHQ	CRY1	rs2888896	T	-0.0257	-0.2551	0.2037	0.8262	0.817	1
Panic disorder	CRY1	rs10746083	T	0.9136	0.4234	1.972	0.818		1
GHQ	CRY2	rs7121611	A	0.02646	-0.2123	0.2653	0.8281	0.8194	1
Comorbid anxiety disorders	CRY1	rs12821586	A	1.078	0.5593	2.077	0.8231		1
GSS	CRY2	rs2292913	T	0.04398	-0.343	0.431	0.8237	0.8241	1
GHQ	CRY1	rs2287161	C	-0.02759	-0.275	0.2198	0.827	0.8243	1
GSS	TTC1	rs10515804	T	-0.02542	-0.2574	0.2066	0.83	0.8251	1
Panic disorder	CRY1	rs10437895	C	0.917	0.425	1.979	0.8253		1
Panic disorder	TTC1	rs6861719	T	0.9261	0.4665	1.839	0.8264		1
Comorbid anxiety disorders	CRY1	rs4964513	C	0.9294	0.4826	1.79	0.8267		1
BDI	TTC1	rs3733869	T	0.0566	-0.4436	0.5568	0.8245	0.8272	1
MBI	TTC1	rs7715826	T	0.02391	-0.1826	0.2304	0.8205	0.8283	1
Panic disorder	TTC1	rs1106055	A	1.079	0.5432	2.143	0.8285		1
Panic disorder	CRY1	rs11113179	T	1.103	0.4519	2.692	0.8294		1
Panic disorder	CRY2	rs4755345	A	0.878	0.2649	2.91	0.8315		1
Panic disorder	CRY2	rs2292913	T	0.881	0.2658	2.92	0.8359		1
Depressive disorders	CRY1	rs10746083	T	0.9537	0.6027	1.509	0.8396		1
Panic disorder	CRY2	rs1554338	G	1.132	0.3402	3.766	0.84		1
Comorbid alcohol use disorders	CRY2	rs17787136	G	0.9496	0.5745	1.57	0.8401		1
MBI	CRY2	rs17787136	G	-0.008883	-0.09686	0.07909	0.8431	0.841	1
Depressive disorders	CRY1	rs10437895	C	0.9573	0.605	1.515	0.852		1
Dysthymia	CRY1	rs2287161	C	1.071	0.519	2.21	0.8527		1
MBI	TTC1	rs3733869	T	0.008324	-0.07964	0.09629	0.8529	0.853	1
Major depressive disorder	CRY1	rs10778528	G	1.05	0.6192	1.781	0.8561		1
MBI	CRY2	rs61884508	G	0.02155	-0.2063	0.2494	0.853	0.8587	1
GHQ	CRY2	rs17787136	G	-0.01957	-0.2374	0.1983	0.8602	0.8604	1
Comorbid anxiety disorders	CRY1	rs3741892	C	1.061	0.55	2.045	0.8606		1
Major depressive disorder	CRY2	rs1554338	G	0.9265	0.3951	2.173	0.8608		1
Panic disorder	CRY1	rs4964513	C	0.9311	0.4183	2.073	0.8612		1
GHQ	CRY1	rs2078074	C	-0.0193	-0.2491	0.2105	0.8693	0.8629	1
GHQ	CRY1	rs10861697	C	-0.02073	-0.2691	0.2277	0.8701	0.8644	1
GHQ	CRY1	rs10746077	A	-0.01894	-0.2481	0.2103	0.8714	0.8644	1
Anxiety disorders	TTC1	rs3733869	T	0.9624	0.6183	1.498	0.8653		1
BDI	TTC1	rs2176830	A	0.06561	-0.6602	0.7914	0.8594	0.8655	1
Panic disorder	CRY1	rs10861697	C	0.936	0.4338	2.02	0.8662		1
Comorbid anxiety disorders	TTC1	rs3733869	T	1.048	0.6049	1.816	0.8673		1
GHQ	CRY1	rs11613557	T	0.02641	-0.2944	0.3472	0.8718	0.8679	1
GSS	CRY2	rs4755345	A	0.0317	-0.3546	0.418	0.8722	0.8679	1
Dysthymia	CRY2	rs7121775	C	0.9482	0.5048	1.781	0.8687		1
Comorbid alcohol use disorders	CRY1	rs17289712	G	0.9255	0.3642	2.352	0.8707		1
Major depressive disorder	CRY1	rs10861697	C	1.044	0.6154	1.77	0.8739		1
GHQ	CRY1	rs59790130	T	0.02435	-0.2966	0.3453	0.8818	0.8784	1
Depressive disorders	TTC1	rs3733869	T	1.032	0.6919	1.538	0.8784		1
GSS	CRY2	rs3824872	T	-0.01914	-0.2523	0.214	0.8722	0.8788	1
GHQ	TTC1	rs3733869	T	-0.01677	-0.2342	0.2007	0.8799	0.8793	1
GSS	CRY1	rs10746077	A	-0.01906	-0.2636	0.2255	0.8786	0.8805	1
GHQ	CRY1	rs4964518	T	-0.02291	-0.3327	0.2869	0.8848	0.881	1
Panic disorder	CRY1	rs10778528	G	0.9432	0.4371	2.035	0.8815		1
GHQ	CRY1	rs12821586	A	-0.01972	-0.2847	0.2452	0.884	0.8847	1
GSS	TTC1	rs1106055	A	-0.01606	-0.2485	0.2164	0.8923	0.8866	1
GSS	CRY2	rs7121775	C	0.01781	-0.2144	0.25	0.8805	0.8867	1
GHQ	CRY2	rs7945565	G	0.01635	-0.2226	0.2553	0.8934	0.8882	1
Comorbid anxiety disorders	CRY1	rs11113179	T	0.9469	0.4402	2.037	0.8889		1
GSS	CRY1	rs2078074	C	-0.01688	-0.2615	0.2277	0.8924	0.8905	1
Comorbid alcohol use disorders	TTC1	rs2176830	A	1.052	0.5111	2.165	0.8908		1
MBI	CRY2	rs10838527	G	-0.007297	-0.1128	0.0982	0.8922	0.8918	1
BDI	CRY2	rs1554338	G	-0.05931	-0.9493	0.8307	0.8961	0.8966	1
GSS	CRY2	rs7945565	G	-0.01674	-0.2718	0.2383	0.8976	0.8996	1
Dysthymia	TTC1	rs3733869	T	1.039	0.5545	1.947	0.9047		1
Panic disorder	CRY1	rs8192441	C	1.128	0.1494	8.513	0.9073		1
GSS	CRY1	rs2888896	T	-0.01424	-0.2587	0.2302	0.9091	0.9105	1
Comorbid alcohol use disorders	CRY1	rs12821586	A	1.034	0.5634	1.896	0.9149		1
BDI	CRY1	rs10861688	T	-0.02679	-0.566	0.5124	0.9224	0.9189	1
BDI	CRY2	rs2292910	A	-0.0257	-0.5303	0.4789	0.9205	0.9207	1
Depressive disorders	CRY1	rs10861697	C	0.9782	0.6183	1.548	0.9251		1
Comorbid anxiety disorders	CRY2	rs1554338	G	0.9522	0.3374	2.688	0.9263		1
GHQ	CRY2	rs10838524	G	0.01146	-0.2331	0.256	0.9268	0.9271	1
BDI	CRY2	rs10838527	G	-0.02698	-0.6226	0.5687	0.9293	0.9286	1
MBI	CRY1	rs17289712	G	-0.006578	-0.1573	0.1441	0.9318	0.9314	1
GHQ	CRY2	rs1401419	G	0.01005	-0.2296	0.2497	0.9345	0.933	1
Comorbid anxiety disorders	CRY2	rs7121775	C	1.024	0.5909	1.774	0.9332		1
GSS	CRY2	rs1401419	G	-0.01084	-0.2659	0.2442	0.9336	0.9343	1
Major depressive disorder	CRY1	rs10437895	C	1.022	0.6023	1.733	0.9368		1
Comorbid anxiety disorders	CRY1	rs2078074	C	1.024	0.5688	1.843	0.9375		1
GSS	CRY1	rs10437895	C	0.01091	-0.2557	0.2775	0.9361	0.9378	1
Comorbid anxiety disorders	CRY1	rs10746077	A	1.023	0.5686	1.842	0.9388		1
MBI	CRY1	rs10861688	T	0.003526	-0.09101	0.09806	0.9417	0.9401	1
Depressive disorders	CRY1	rs10778528	G	0.9839	0.6219	1.556	0.9445		1
Comorbid anxiety disorders	CRY1	rs2888896	T	1.021	0.5673	1.838	0.9447		1
Major depressive disorder	CRY1	rs10746083	T	1.018	0.6	1.726	0.9479		1
Comorbid depressive disorders	CRY1	rs17289712	G	1.03	0.404	2.628	0.95		1
GSS	CRY2	rs7121611	A	-0.008112	-0.2625	0.2463	0.9502	0.9503	1
Depressive disorders	TTC1	rs6861719	T	0.9875	0.6597	1.478	0.9512		1
Panic disorder	CRY2	rs7121611	A	1.022	0.4857	2.149	0.9548		1
Depressive disorders	TTC1	rs2176830	A	0.9843	0.5503	1.761	0.9574		1
GHQ	CRY2	rs10838527	G	0.007297	-0.2517	0.2663	0.956	0.9581	1
Comorbid depressive disorders	TTC1	rs2176830	A	1.019	0.4756	2.183	0.9613		1
BDI	CRY2	rs3824872	T	-0.01152	-0.5154	0.4924	0.9643	0.9643	1
Panic disorder	CRY2	rs7945565	G	1.017	0.4833	2.139	0.9652		1
Dysthymia	CRY2	rs75065406	T	0.9739	0.296	3.205	0.9653		1
Comorbid alcohol use disorders	CRY2	rs7121775	C	1.011	0.6117	1.671	0.9657		1
Anxiety disorders	CRY1	rs10861688	T	1.01	0.6268	1.627	0.9678		1
GSS	CRY1	rs10746083	T	0.005195	-0.2617	0.2721	0.9696	0.9682	1
Major depressive disorder	TTC1	rs3733869	T	1.009	0.6416	1.587	0.9683		1
GHQ	TTC1	rs10515804	T	0.004369	-0.2136	0.2224	0.9687	0.9688	1
GSS	CRY1	rs2287161	C	-0.004929	-0.2688	0.2589	0.9708	0.9688	1
Anxiety disorders	CRY1	rs11113179	T	0.9885	0.5379	1.817	0.9702		1
Comorbid alcohol use disorders	TTC1	rs6861719	T	1.01	0.6074	1.678	0.9706		1
Depressive disorders	CRY2	rs75065406	T	0.9892	0.4695	2.084	0.9772		1
Comorbid depressive disorders	CRY2	rs7121775	C	1.008	0.5951	1.706	0.9773		1
Anxiety disorders	CRY1	rs4964513	C	1.006	0.5998	1.689	0.9805		1
MBI	CRY2	rs3824872	T	-0.001203	-0.08976	0.08736	0.9788	0.9809	1
Panic disorder	CRY2	rs1401419	G	1.007	0.4788	2.119	0.9848		1
Panic disorder	CRY1	rs4964518	T	0.9937	0.3804	2.595	0.9896		1
Anxiety disorders	CRY2	rs10838524	G	0.9967	0.6038	1.645	0.9897		1
Panic disorder	CRY2	rs75065406	T	2.71e-08	0	inf	0.9935		1
Anxiety disorders	CRY2	rs61884508	G	1.24e-08	0	inf	0.9947		1
Comorbid anxiety disorders	CRY2	rs61884508	G	1.97e-08	0	inf	0.9948		1
Panic disorder	CRY2	rs61884508	G	3.07e-08	0	inf	0.9949		1
Dysthymia	CRY2	rs61884508	G	2.5e-08	0	inf	0.995		1
Depressive disorders	CRY1	rs17289712	G	1.001	0.4944	2.029	0.9968		1
GSS	CRY1	rs3741892	C	-0.0005976	-0.2675	0.2663	0.9965	0.9971	1
Comorbid alcohol use disorders	CRY2	rs75065406	T	1.002	0.3935	2.55	0.9973		1
GHQ	CRY1	rs10778528	G	0.000166	-0.248	0.2483	0.999	0.9989	1
Major depressive disorder	CRY1	rs3741892	C	1	0.5891	1.698	0.9995		1
A1; Tested allele (minor allele)
OR / BETA; odds ratio (binomial variables) or regression coefficient (continuous variables)
L95, U95; Lower and upper bounds of 95% confidence interval for odds ratio
BDI; Beck Depression Inventory
GHQ; General Health Questionnaire
MBI; Maslach Burnout Inventory
GSS; Global Seasonality Score

## Sheet: REC f
Table S2h. Results from the single SNP association analyses in the recessive model in women.
Phenotype	Gene	SNP	A1	OR / BETA	L95	U95	p-value	Empirical p-value	q-value
Comorbid alcohol use disorders	CRY1	rs11113179	T	12.29	2.431	62.12	0.002411		0.350912
Dysthymia	CRY2	rs7121611	A	1.864	1.18	2.944	0.007551		0.605935
Dysthymia	CRY2	rs10838524	G	1.841	1.175	2.884	0.007764		0.612285
Dysthymia	CRY2	rs7945565	G	1.804	1.137	2.864	0.0123		0.742004
Dysthymia	CRY2	rs1401419	G	1.8	1.134	2.858	0.01264		0.742004
Comorbid anxiety disorders	TTC1	rs2176830	A	6.957	1.475	32.81	0.01425		0.742004
GHQ	TTC1	rs2176830	A	1.719	0.3288	3.109	0.01542	0.0146	0.742004
MBI	CRY2	rs7121775	C	-0.2127	-0.389	-0.03636	0.01818	0.018	0.755557
Panic disorder	CRY1	rs12821586	A	4.303	1.231	15.04	0.0223		0.755557
Panic disorder	CRY1	rs2287161	C	0.4601	0.2266	0.9341	0.03166		0.899459
Comorbid depressive disorders	TTC1	rs2176830	A	5.232	1.113	24.6	0.03616		0.913789
MBI	CRY2	rs17787136	G	-0.1833	-0.3553	-0.01123	0.03696	0.0378	0.939907
GSS	CRY1	rs2287161	C	-0.2717	-0.5309	-0.01245	0.04005	0.0391	0.948198
MBI	CRY2	rs7123390	A	-0.1746	-0.3422	-0.007064	0.04125	0.0396	0.948216
GHQ	TTC1	rs1106055	A	0.3614	0.009789	0.7129	0.04404	0.0441	0.961776
Comorbid anxiety disorders	TTC1	rs6861719	T	2.296	1.017	5.181	0.04539		0.961776
Dysthymia	CRY2	rs2292910	A	0.3579	0.1301 0	0.9844	0.04655		0.961776
GHQ	TTC1	rs6878309	C	1.079	0.01653	2.141	0.04663	0.0497	0.996293
GHQ	CRY2	rs1554338	G	2.265	0.04148	4.489	0.04596	0.05179	1
Comorbid depressive disorders	CRY1	rs11113179	T	4.54	0.9877	20.87	0.05189		1
Depressive disorders	CRY2	rs2292910	A	0.6174	0.3742	1.019	0.05902		1
Panic disorder	CRY2	rs7121611	A	0.4916	0.2334	1.036	0.06177		1
Comorbid depressive disorders	CRY2	rs2292910	A	0.3808	0.138	1.051	0.06222		1
GHQ	TTC1	rs3733869	T	0.3525	-0.02247	0.7274	0.06549	0.06679	1
Comorbid anxiety disorders	TTC1	rs3733869	T	1.914	0.9546	3.837	0.06739		1
MBI	CRY2	rs10838524	G	0.09618	-0.007905	0.2003	0.0703	0.07149	1
Comorbid alcohol use disorders	TTC1	rs2176830	A	6.655	0.7957	55.65	0.08027		1
GHQ	CRY2	rs61884508	G	5.86	-0.02381	11.74	0.05102	0.08209	1
Dysthymia	CRY2	rs3824872	T	0.1728	0.02388	1.251	0.08216		1
Dysthymia	CRY1	rs11113179	T	3.752	0.8303	16.95	0.08575		1
Comorbid alcohol use disorders	CRY1	rs4964513	C	3.679	0.8283	16.34	0.08683		1
Anxiety disorders	TTC1	rs3733869	T	1.566	0.9307	2.636	0.09111		1
Comorbid anxiety disorders	CRY1	rs10778528	G	1.59	0.9234	2.737	0.09447		1
Comorbid depressive disorders	TTC1	rs3733869	T	1.714	0.9102	3.23	0.09518		1
GHQ	TTC1	rs6861719	T	0.4173	-0.0728	0.9074	0.09525	0.09549	1
Comorbid anxiety disorders	CRY1	rs10861697	C	1.586	0.921	2.73	0.09627		1
Comorbid anxiety disorders	TTC1	rs6878309	C	3.463	0.7833	15.31	0.1015		1
Comorbid anxiety disorders	CRY2	rs2292910	A	0.3785	0.1177	1.218	0.1032		1
GSS	CRY2	rs2292913	T	-2.006	-4.494	0.4818	0.1141	0.1107	1
GSS	CRY2	rs4755345	A	-2.002	-4.491	0.4857	0.1148	0.1107	1
Panic disorder	CRY2	rs7945565	G	0.5617	0.2764	1.141	0.1108		1
Comorbid alcohol use disorders	CRY2	rs2292910	A	0.2027	0.02759	1.489	0.1167		1
Comorbid depressive disorders	CRY2	rs7123390	A	0.3232	0.07854	1.33	0.1176		1
MBI	TTC1	rs2176830	A	0.4032	-0.1135	0.9198	0.1263	0.1229	1
MBI	CRY1	rs714359	A	-0.1549	-0.3505	0.04075	0.1209	0.1233	1
Comorbid anxiety disorders	CRY2	rs7123390	A	0.2108	0.02899	1.533	0.124		1
BDI	CRY1	rs4964518	T	-2.677	-6.119	0.7651	0.1275	0.1243	1
Comorbid anxiety disorders	CRY1	rs10437895	C	1.522	0.8843	2.62	0.1295		1
Comorbid anxiety disorders	CRY1	rs3741892	C	1.521	0.8839	2.619	0.1299		1
Comorbid anxiety disorders	CRY1	rs10746083	T	1.521	0.8835	2.617	0.1303		1
Depressive disorders	TTC1	rs6861719	T	1.493	0.8847	2.518	0.1334		1
MBI	CRY2	rs7945565	G	0.08284	-0.02569	0.1914	0.1349	0.1352	1
MBI	CRY2	rs1401419	G	0.0829	-0.0258	0.1916	0.1352	0.1358	1
BDI	CRY2	rs2292913	T	4.141	-1.471	9.753	0.1482	0.1361	1
BDI	CRY2	rs4755345	A	4.143	-1.47	9.756	0.1481	0.1362	1
Comorbid alcohol use disorders	CRY1	rs11613557	T	5.009	0.6013	41.73	0.1363		1
Comorbid alcohol use disorders	CRY1	rs59790130	T	5.009	0.6013	41.73	0.1363		1
Anxiety disorders	TTC1	rs2176830	A	3.145	0.6777	14.6	0.1434		1
Depressive disorders	CRY2	rs7123390	A	0.6267	0.3339	1.176	0.1458		1
Comorbid alcohol use disorders	CRY1	rs4964518	T	4.781	0.5792	39.46	0.1463		1
MBI	CRY2	rs7121611	A	0.08038	-0.02795	0.1887	0.1461	0.1464	1
MBI	CRY2	rs2292910	A	-0.1029	-0.2408	0.03499	0.1437	0.1469	1
BDI	CRY2	rs3824872	T	-0.744	-1.763	0.2751	0.1526	0.1487	1
BDI	CRY2	rs1401419	G	0.4562	-0.1566	1.069	0.1446	0.1488	1
BDI	CRY2	rs7945565	G	0.4509	-0.1622	1.064	0.1496	0.1541	1
Comorbid anxiety disorders	CRY2	rs7121775	C	0.2404	0.03304	1.749	0.1592		1
BDI	CRY1	rs11613557	T	-2.611	-6.29	1.067	0.1642	0.1602	1
BDI	CRY1	rs59790130	T	-2.611	-6.29	1.067	0.1642	0.1602	1
Major depressive disorder	CRY2	rs7123390	A	0.5922	0.285	1.231	0.1604		1
Major depressive disorder	CRY2	rs1554338	G	5.188	0.5177	51.99	0.1615		1
Comorbid depressive disorders	CRY2	rs7121775	C	0.3651	0.08863	1.504	0.163		1
Comorbid depressive disorders	CRY1	rs4964513	C	2.359	0.7046	7.897	0.1639		1
BDI	CRY2	rs7121611	A	0.4319	-0.1796	1.043	0.1664	0.1703	1
Major depressive disorder	CRY2	rs2292910	A	0.6827	0.3945	1.181	0.1724		1
Depressive disorders	CRY1	rs11113179	T	2.412	0.6707	8.674	0.1775		1
Comorbid anxiety disorders	TTC1	rs1106055	A	1.609	0.8042	3.219	0.1789		1
Anxiety disorders	CRY1	rs10861688	T	0.2629	0.03611	1.914	0.1872		1
Anxiety disorders	CRY1	rs12821586	A	2.286	0.6646	7.86	0.1896		1
Anxiety disorders	TTC1	rs1106055	A	1.404	0.8453	2.33	0.1901		1
BDI	CRY2	rs10838524	G	0.396	-0.1951	0.9872	0.1892	0.191	1
Panic disorder	CRY2	rs1401419	G	0.6367	0.3228	1.256	0.1925		1
Comorbid depressive disorders	CRY1	rs10778528	G	1.379	0.8466	2.247	0.1967		1
Dysthymia	CRY1	rs4964513	C	2.199	0.6616	7.306	0.1985		1
Comorbid depressive disorders	TTC1	rs6861719	T	1.693	0.7588	3.778	0.1985		1
Comorbid depressive disorders	CRY1	rs10861697	C	1.376	0.8445	2.241	0.2002		1
Depressive disorders	CRY2	rs7121775	C	0.6501	0.3361	1.258	0.2008		1
MBI	TTC1	rs6878309	C	0.2589	-0.1327	0.6506	0.1952	0.2017	1
BDI	TTC1	rs2176830	A	2.156	-1.183	5.495	0.2058	0.2054	1
Anxiety disorders	CRY2	rs2292910	A	0.6656	0.3538	1.252	0.2069		1
Comorbid depressive disorders	TTC1	rs6878309	C	2.588	0.588	11.4	0.2085		1
GHQ	CRY1	rs10861688	T	-0.4104	-1.062	0.2407	0.2168	0.2251	1
Anxiety disorders	CRY2	rs7123390	A	0.597	0.2586	1.378	0.2268		1
MBI	CRY1	rs11113179	T	-0.3128	-0.8298	0.2042	0.2358	0.2382	1
Depressive disorders	TTC1	rs3733869	T	1.295	0.8413	1.992	0.2403		1
BDI	CRY2	rs75065406	T	-2.792	-7.654	2.07	0.2604	0.2527	1
Panic disorder	CRY2	rs10838524	G	0.6936	0.3689	1.304	0.256		1
Comorbid depressive disorders	TTC1	rs1106055	A	1.439	0.7658	2.704	0.2581		1
Anxiety disorders	TTC1	rs6861719	T	1.474	0.7499	2.898	0.2605		1
BDI	CRY2	rs1554338	G	2.943	-2.219	8.105	0.2639	0.2612	1
BDI	CRY1	rs2078074	C	0.3702	-0.277	1.017	0.2623	0.2616	1
Comorbid depressive disorders	CRY1	rs10437895	C	1.321	0.8109	2.151	0.2639		1
Comorbid depressive disorders	CRY1	rs3741892	C	1.32	0.8105	2.15	0.2646		1
Comorbid depressive disorders	CRY1	rs10746083	T	1.319	0.8102	2.149	0.2653		1
Comorbid alcohol use disorders	CRY1	rs10746077	A	0.5528	0.1939	1.576	0.2673		1
Comorbid alcohol use disorders	CRY1	rs2888896	T	0.5528	0.1939	1.576	0.2674		1
Major depressive disorder	TTC1	rs2176830	A	2.394	0.5111	11.22	0.2678		1
Depressive disorders	CRY2	rs1554338	G	3.577	0.3636	35.19	0.2745		1
Comorbid alcohol use disorders	CRY1	rs2078074	C	0.5581	0.1958	1.591	0.2752		1
Major depressive disorder	TTC1	rs3733869	T	1.308	0.8059	2.122	0.2774		1
Panic disorder	TTC1	rs2176830	A	3.14	0.3917	25.17	0.2813		1
Dysthymia	CRY2	rs7121775	C	0.5272	0.1645	1.69	0.2815		1
MBI	CRY1	rs2287161	C	0.0543	-0.0461	0.1547	0.2893	0.2818	1
Dysthymia	CRY1	rs2287161	C	1.292	0.8084	2.064	0.2844		1
Major depressive disorder	TTC1	rs1106055	A	1.282	0.8116	2.023	0.2871		1
GSS	CRY2	rs7121775	C	0.2452	-0.206	0.6964	0.2869	0.2925	1
MBI	CRY1	rs3741892	C	0.05452	-0.04676	0.1558	0.2916	0.2936	1
BDI	CRY1	rs10746077	A	0.344	-0.3057	0.9937	0.2994	0.2984	1
Panic disorder	TTC1	rs3733869	T	1.463	0.7133	3.002	0.2991		1
GHQ	TTC1	rs10515804	T	-0.1906	-0.5538	0.1726	0.3038	0.3013	1
MBI	TTC1	rs7715826	T	-0.4532	-1.348	0.4416	0.321	0.3024	1
GSS	CRY1	rs12821586	A	-0.5474	-1.614	0.5188	0.3144	0.303	1
MBI	CRY2	rs1554338	G	-1.123	-2.909	0.662	0.2177	0.3047	1
Major depressive disorder	TTC1	rs6861719	T	1.371	0.7496	2.507	0.3058		1
MBI	CRY1	rs10437895	C	0.05275	-0.04866	0.1542	0.3081	0.3077	1
GSS	CRY2	rs3824872	T	-0.2341	-0.6871	0.2189	0.3112	0.3118	1
Comorbid alcohol use disorders	CRY2	rs7123390	A	0.3571	0.04839	2.635	0.3126		1
GSS	CRY2	rs75065406	T	-1.079	-3.235	1.077	0.3266	0.3133	1
Major depressive disorder	CRY2	rs7121775	C	0.6859	0.3291	1.43	0.3144		1
Comorbid alcohol use disorders	TTC1	rs6878309	C	2.878	0.3666	22.59	0.3147		1
MBI	CRY1	rs10861697	C	0.05219	-0.05047	0.1549	0.3192	0.3148	1
BDI	CRY1	rs17289712	G	-3.416	-10.29	3.457	0.33	0.316	1
Comorbid depressive disorders	CRY2	rs17787136	G	0.5506	0.1712	1.77	0.3166		1
MBI	CRY1	rs10778528	G	0.05183	-0.05074	0.1544	0.3221	0.317	1
Comorbid anxiety disorders	CRY2	rs17787136	G	0.4852	0.1172	2.009	0.3185		1
GHQ	CRY1	rs17289712	G	-1.42	-4.366	1.525	0.3446	0.3226	1
MBI	CRY1	rs10746083	T	0.05084	-0.05066	0.1523	0.3264	0.3251	1
Depressive disorders	TTC1	rs1106055	A	1.228	0.8146	1.852	0.3264		1
Depressive disorders	CRY1	rs10861688	T	0.6015	0.2159	1.676	0.3308		1
Comorbid depressive disorders	CRY1	rs714359	A	0.5016	0.1213	2.074	0.3408		1
Dysthymia	CRY1	rs10861688	T	0.3878	0.05312	2.832	0.3504		1
Panic disorder	CRY1	rs714359	A	1.56	0.6125	3.973	0.3513		1
GHQ	CRY1	rs4964518	T	-0.6979	-2.221	0.8255	0.3693	0.3557	1
BDI	CRY1	rs2888896	T	0.3036	-0.3455	0.9527	0.3594	0.3577	1
Dysthymia	CRY2	rs7123390	A	0.6249	0.226	1.728	0.365		1
GSS	CRY2	rs17787136	G	0.2078	-0.2352	0.6508	0.358	0.3652	1
Comorbid alcohol use disorders	CRY2	rs17787136	G	0.3987	0.05401	2.943	0.3673		1
Comorbid alcohol use disorders	CRY2	rs7121775	C	0.4016	0.05439	2.965	0.3712		1
BDI	CRY2	rs72902437	C	-5.714	-19.45	8.024	0.415	0.3725	1
BDI	TTC1	rs6878309	C	1.148	-1.372	3.668	0.372	0.3749	1
Anxiety disorders	CRY2	rs7121775	C	0.6874	0.2971	1.59	0.3811		1
Major depressive disorder	TTC1	rs6878309	C	1.737	0.5027	6.003	0.3827		1
Anxiety disorders	CRY1	rs2287161	C	0.8261	0.5377	1.269	0.3832		1
Major depressive disorder	CRY1	rs10861688	T	0.5968	0.1842	1.933	0.3895		1
BDI	CRY1	rs3741892	C	0.2437	-0.3381	0.8254	0.4117	0.4021	1
Comorbid alcohol use disorders	TTC1	rs3733869	T	1.504	0.5751	3.931	0.4056		1
Panic disorder	CRY2	rs3824872	T	1.439	0.61	3.397	0.4057		1
Dysthymia	CRY1	rs11613557	T	2.391	0.3026	18.89	0.4085		1
Dysthymia	CRY1	rs59790130	T	2.391	0.3026	18.89	0.4085		1
Major depressive disorder	TTC1	rs10515804	T	1.231	0.7519	2.014	0.4089		1
Depressive disorders	CRY2	rs7121611	A	1.146	0.8293	1.584	0.409		1
BDI	CRY1	rs10437895	C	0.2383	-0.3434	0.8201	0.422	0.4124	1
Anxiety disorders	CRY1	rs10778528	G	1.182	0.7926	1.762	0.4124		1
Panic disorder	CRY1	rs4964513	C	1.821	0.4263	7.777	0.4186		1
Anxiety disorders	CRY1	rs10861697	C	1.179	0.7906	1.758	0.4195		1
Comorbid alcohol use disorders	CRY1	rs12821586	A	2.33	0.2975	18.25	0.4205		1
Comorbid depressive disorders	CRY1	rs11613557	T	2.343	0.2935	18.7	0.4218		1
Comorbid depressive disorders	CRY1	rs59790130	T	2.343	0.2935	18.7	0.4218		1
Anxiety disorders	CRY1	rs10437895	C	1.175	0.791	1.746	0.4243		1
Depressive disorders	CRY2	rs17787136	G	0.7804	0.4244	1.435	0.4251		1
Anxiety disorders	CRY1	rs3741892	C	1.175	0.7908	1.745	0.4251		1
Anxiety disorders	CRY1	rs10746083	T	1.174	0.7903	1.744	0.4267		1
BDI	CRY1	rs10746083	T	0.229	-0.3532	0.8113	0.4407	0.434	1
Major depressive disorder	CRY1	rs2287161	C	1.147	0.8092	1.625	0.4418		1
GHQ	CRY1	rs11613557	T	-0.6186	-2.255	1.017	0.4587	0.4461	1
GHQ	CRY1	rs59790130	T	-0.6186	-2.255	1.017	0.4587	0.4461	1
Depressive disorders	CRY2	rs7945565	G	1.133	0.818	1.569	0.4525		1
Comorbid anxiety disorders	TTC1	rs10515804	T	0.677	0.2426	1.889	0.4562		1
BDI	CRY1	rs10778528	G	0.219	-0.3698	0.8077	0.4661	0.4573	1
Depressive disorders	TTC1	rs2176830	A	1.787	0.3855	8.287	0.458		1
Major depressive disorder	CRY2	rs17787136	G	0.7687	0.3829	1.543	0.4595		1
Dysthymia	CRY1	rs4964518	T	2.172	0.2772	17.01	0.4603		1
Comorbid depressive disorders	CRY1	rs4964518	T	2.176	0.2752	17.21	0.4611		1
Dysthymia	TTC1	rs10515804	T	0.7308	0.3147	1.697	0.4656		1
BDI	CRY1	rs10861697	C	0.2131	-0.3762	0.8024	0.4785	0.4698	1
Depressive disorders	CRY2	rs1401419	G	1.127	0.8137	1.56	0.4722		1
Depressive disorders	TTC1	rs10515804	T	1.17	0.7515	1.822	0.4866		1
BDI	TTC1	rs1402024	G	-4.522	-18.27	9.229	0.5193	0.4872	1
Depressive disorders	CRY1	rs11613557	T	1.7	0.367	7.875	0.4975		1
Depressive disorders	CRY1	rs59790130	T	1.7	0.367	7.875	0.4975		1
MBI	CRY2	rs10838527	G	0.1403	-0.2611	0.5417	0.4934	0.5	1
Anxiety disorders	CRY1	rs714359	A	1.292	0.6136	2.719	0.5002		1
Dysthymia	CRY2	rs17787136	G	0.7053	0.2547	1.953	0.5017		1
Major depressive disorder	CRY1	rs2888896	T	0.8667	0.5684	1.322	0.5064		1
BDI	CRY1	rs10861688	T	-0.5186	-2.047	1.01	0.5062	0.5083	1
Panic disorder	TTC1	rs6861719	T	1.365	0.5362	3.476	0.5137		1
Depressive disorders	CRY1	rs2287161	C	1.108	0.8138	1.508	0.5153		1
BDI	TTC1	rs1106055	A	0.2736	-0.5543	1.101	0.5172	0.5176	1
GSS	CRY1	rs17289712	G	0.9724	-2.076	4.021	0.5319	0.5229	1
Comorbid alcohol use disorders	CRY2	rs7945565	G	0.7503	0.3098	1.817	0.5244		1
Panic disorder	TTC1	rs10515804	T	1.278	0.6004	2.718	0.5249		1
Comorbid alcohol use disorders	CRY2	rs7121611	A	0.7518	0.3105	1.821	0.5273		1
Major depressive disorder	CRY1	rs12821586	A	0.5207	0.06879	3.942	0.5275		1
Comorbid alcohol use disorders	CRY2	rs1401419	G	0.754	0.3114	1.826	0.5316		1
MBI	CRY2	rs2292913	T	-0.4506	-1.714	0.8126	0.4845	0.5366	1
MBI	CRY2	rs4755345	A	-0.4505	-1.714	0.8128	0.4847	0.5366	1
Anxiety disorders	TTC1	rs6878309	C	1.589	0.3647	6.923	0.5374		1
Comorbid anxiety disorders	CRY2	rs3824872	T	1.34	0.5271	3.409	0.5384		1
Major depressive disorder	CRY2	rs3824872	T	1.204	0.6628	2.188	0.5419		1
GSS	TTC1	rs10515804	T	-0.1176	-0.5001	0.265	0.5469	0.5442	1
GHQ	CRY2	rs7123390	A	-0.1219	-0.5208	0.2771	0.5494	0.5497	1
Depressive disorders	CRY2	rs10838527	G	0.6448	0.1521	2.733	0.5515		1
Depressive disorders	CRY1	rs4964513	C	1.329	0.5119	3.449	0.5592		1
Depressive disorders	CRY1	rs4964518	T	1.568	0.3426	7.174	0.5622		1
Comorbid alcohol use disorders	CRY2	rs10838524	G	0.7839	0.3408	1.803	0.5666		1
Panic disorder	TTC1	rs1106055	A	1.228	0.5999	2.515	0.5738		1
Depressive disorders	CRY1	rs2888896	T	0.9005	0.624	1.3	0.5754		1
Comorbid anxiety disorders	CRY1	rs714359	A	0.6684	0.1608	2.779	0.5795		1
Anxiety disorders	CRY2	rs17787136	G	0.8018	0.3667	1.753	0.5799		1
Anxiety disorders	CRY2	rs10838527	G	0.5694	0.07676	4.224	0.5817		1
MBI	TTC1	rs1402024	G	-0.7424	-2.529	1.044	0.4154	0.5823	1
Comorbid alcohol use disorders	CRY1	rs714359	A	0.5716	0.07711	4.237	0.5842		1
MBI	CRY1	rs12821586	A	-0.1247	-0.5731	0.3237	0.5857	0.5854	1
MBI	CRY2	rs3824872	T	-0.05097	-0.2349	0.133	0.5872	0.5857	1
GHQ	CRY1	rs11113179	T	-0.357	-1.646	0.9316	0.5872	0.5912	1
GSS	TTC1	rs7715826	T	0.842	-2.209	3.893	0.5886	0.5919	1
GHQ	CRY2	rs3824872	T	-0.1209	-0.5564	0.3146	0.5864	0.5922	1
Comorbid anxiety disorders	CRY1	rs10861688	T	0.5801	0.07891	4.265	0.5926		1
GHQ	CRY1	rs4964513	C	0.2198	-0.6153	1.055	0.606	0.601	1
Major depressive disorder	CRY1	rs10746077	A	0.8973	0.5918	1.361	0.6098		1
Depressive disorders	CRY2	rs10838524	G	1.085	0.7907	1.49	0.612		1
MBI	TTC1	rs1106055	A	0.03582	-0.102	0.1736	0.6105	0.6163	1
GHQ	CRY1	rs10778528	G	0.06138	-0.1882	0.3109	0.6298	0.6274	1
BDI	TTC1	rs3733869	T	0.2165	-0.6674	1.1	0.6312	0.6305	1
MBI	TTC1	rs10515804	T	0.03803	-0.1141	0.1902	0.6243	0.6347	1
Major depressive disorder	CRY1	rs2078074	C	0.9043	0.5963	1.371	0.6359		1
Major depressive disorder	CRY1	rs4964513	C	0.7069	0.1672	2.988	0.6372		1
GHQ	CRY1	rs10861697	C	0.05914	-0.1907	0.309	0.6427	0.639	1
Major depressive disorder	CRY1	rs10746083	T	0.9161	0.6336	1.324	0.6411		1
Major depressive disorder	CRY1	rs3741892	C	0.9164	0.6338	1.325	0.6424		1
Major depressive disorder	CRY1	rs10437895	C	0.9168	0.6341	1.326	0.6443		1
BDI	CRY1	rs11113179	T	-0.7233	-3.806	2.359	0.6456	0.6462	1
Depressive disorders	TTC1	rs6878309	C	1.331	0.3883	4.564	0.6491		1
Comorbid alcohol use disorders	TTC1	rs1106055	A	1.249	0.4786	3.258	0.6499		1
Major depressive disorder	CRY2	rs7945565	G	1.09	0.7502	1.584	0.6508		1
MBI	TTC1	rs3733869	T	0.0341	-0.1125	0.1807	0.6486	0.6549	1
BDI	CRY2	rs7123390	A	-0.2164	-1.154	0.7209	0.6509	0.6587	1
Comorbid anxiety disorders	CRY1	rs12821586	A	1.565	0.205	11.95	0.6658		1
Depressive disorders	CRY1	rs10746077	A	0.9236	0.6423	1.328	0.668		1
MBI	CRY2	rs75065406	T	-0.1323	-0.9319	0.6673	0.7457	0.6719	1
Major depressive disorder	CRY2	rs1401419	G	1.084	0.7458	1.574	0.6738		1
GHQ	CRY1	rs10746083	T	0.05141	-0.1952	0.298	0.6829	0.6803	1
Major depressive disorder	CRY1	rs10861697	C	0.925	0.6375	1.342	0.6812		1
Major depressive disorder	CRY2	rs7121611	A	1.081	0.7444	1.571	0.6812		1
Comorbid anxiety disorders	CRY1	rs2078074	C	1.144	0.6015	2.174	0.6824		1
Dysthymia	CRY1	rs10746077	A	0.8864	0.4951	1.587	0.6847		1
Anxiety disorders	TTC1	rs10515804	T	0.8767	0.464	1.656	0.6851		1
Dysthymia	CRY1	rs2888896	T	0.8869	0.4954	1.588	0.6861		1
GSS	CRY2	rs2292910	A	0.06998	-0.2774	0.4173	0.693	0.6863	1
Panic disorder	TTC1	rs6878309	C	1.517	0.1988	11.57	0.6878		1
Major depressive disorder	CRY1	rs10778528	G	0.9273	0.6391	1.345	0.6908		1
GHQ	TTC1	rs1402024	G	-1.673	-7.554	4.207	0.577	0.6933	1
GSS	TTC1	rs2176830	A	0.3011	-1.224	1.827	0.6989	0.6948	1
BDI	CRY2	rs7121775	C	-0.2016	-1.209	0.8057	0.6949	0.6959	1
GSS	TTC1	rs1106055	A	0.07374	-0.2951	0.4426	0.6952	0.6971	1
GHQ	CRY1	rs2287161	C	-0.04796	-0.2942	0.1982	0.7026	0.7064	1
MBI	CRY1	rs10861688	T	0.04773	-0.2084	0.3039	0.715	0.7119	1
Comorbid alcohol use disorders	CRY1	rs3741892	C	0.8625	0.3901	1.907	0.7147		1
Comorbid alcohol use disorders	CRY1	rs10746083	T	0.8629	0.3903	1.907	0.7155		1
Comorbid alcohol use disorders	CRY1	rs10437895	C	0.8634	0.3906	1.909	0.7167		1
Comorbid anxiety disorders	CRY2	rs1401419	G	1.119	0.6104	2.05	0.7169		1
Depressive disorders	CRY1	rs2078074	C	0.9352	0.6502	1.345	0.7179		1
Comorbid anxiety disorders	CRY2	rs7945565	G	1.118	0.6098	2.048	0.7191		1
Comorbid anxiety disorders	CRY2	rs7121611	A	1.117	0.6093	2.047	0.721		1
BDI	TTC1	rs7715826	T	1.215	-5.666	8.095	0.7293	0.7241	1
GSS	CRY2	rs7123390	A	0.0735	-0.3479	0.4949	0.7325	0.728	1
GHQ	CRY1	rs3741892	C	0.04247	-0.204	0.2889	0.7356	0.7327	1
Dysthymia	CRY1	rs2078074	C	0.9044	0.5049	1.62	0.7354		1
Panic disorder	CRY1	rs10861697	C	0.9058	0.5065	1.62	0.7388		1
GSS	CRY2	rs72902437	C	-0.6725	-6.765	5.42	0.8287	0.7423	1
GHQ	CRY1	rs10437895	C	0.04067	-0.2058	0.2871	0.7464	0.743	1
Comorbid anxiety disorders	CRY1	rs2888896	T	1.113	0.586	2.113	0.7441		1
GHQ	CRY2	rs75065406	T	-0.3424	-2.426	1.741	0.7474	0.7445	1
GSS	TTC1	rs6878309	C	-0.1871	-1.322	0.9477	0.7466	0.7449	1
Comorbid anxiety disorders	CRY1	rs10746077	A	1.112	0.5858	2.112	0.745		1
Panic disorder	CRY1	rs10778528	G	0.9081	0.5077	1.624	0.7451		1
BDI	TTC1	rs6861719	T	0.1838	-0.9678	1.336	0.7544	0.751	1
Depressive disorders	CRY1	rs714359	A	0.8993	0.4613	1.753	0.7554		1
MBI	CRY1	rs11613557	T	-0.08933	-0.6553	0.4766	0.7571	0.7583	1
MBI	CRY1	rs4964518	T	-0.08933	-0.6553	0.4766	0.7571	0.7583	1
MBI	CRY1	rs59790130	T	-0.08933	-0.6553	0.4766	0.7571	0.7583	1
GHQ	CRY2	rs2292913	T	-0.3781	-2.784	2.028	0.7581	0.7648	1
GHQ	CRY2	rs4755345	A	-0.3766	-2.783	2.029	0.759	0.766	1
GSS	CRY1	rs714359	A	-0.07625	-0.5853	0.4328	0.7691	0.7683	1
Dysthymia	TTC1	rs6861719	T	1.148	0.4557	2.895	0.7691		1
BDI	TTC1	rs10515804	T	0.1245	-0.7302	0.9793	0.7753	0.7751	1
GSS	CRY1	rs11613557	T	0.2243	-1.352	1.801	0.7804	0.7796	1
GSS	CRY1	rs59790130	T	0.2243	-1.352	1.801	0.7804	0.7796	1
GSS	CRY1	rs10861688	T	-0.09964	-0.7935	0.5942	0.7784	0.7806	1
Comorbid depressive disorders	CRY2	rs1401419	G	1.079	0.6318	1.842	0.7811		1
Comorbid depressive disorders	CRY2	rs7945565	G	1.078	0.6311	1.84	0.7845		1
Comorbid depressive disorders	CRY2	rs7121611	A	1.077	0.6307	1.839	0.7861		1
Comorbid alcohol use disorders	CRY1	rs10861697	C	0.8971	0.4057	1.984	0.7886		1
Comorbid alcohol use disorders	CRY1	rs10778528	G	0.8991	0.4066	1.988	0.7928		1
GSS	CRY2	rs1554338	G	-0.2832	-2.44	1.874	0.797	0.7997	1
Anxiety disorders	CRY2	rs1401419	G	1.056	0.69	1.616	0.802		1
Panic disorder	CRY2	rs7121775	C	1.126	0.4447	2.851	0.8022		1
GHQ	CRY1	rs2078074	C	0.03517	-0.2409	0.3113	0.8029	0.8036	1
BDI	CRY2	rs17787136	G	-0.1269	-1.118	0.8645	0.802	0.8044	1
Comorbid depressive disorders	TTC1	rs10515804	T	0.905	0.4102	1.997	0.8048		1
Panic disorder	CRY2	rs2292910	A	1.094	0.5355	2.235	0.8055		1
MBI	CRY1	rs2888896	T	0.01427	-0.09993	0.1285	0.8066	0.8117	1
GSS	CRY1	rs10861697	C	-0.03057	-0.2938	0.2326	0.8199	0.8156	1
GHQ	CRY2	rs7121775	C	-0.05091	-0.4764	0.3745	0.8146	0.8166	1
Panic disorder	CRY2	rs17787136	G	1.116	0.4407	2.825	0.8171		1
MBI	CRY1	rs2078074	C	0.01352	-0.1011	0.1281	0.8172	0.8195	1
GSS	CRY1	rs10778528	G	-0.02978	-0.2928	0.2333	0.8244	0.8196	1
MBI	CRY1	rs10746077	A	0.01343	-0.1008	0.1276	0.8178	0.8212	1
Dysthymia	CRY1	rs12821586	A	1.254	0.1659	9.483	0.8262		1
GHQ	CRY2	rs2292910	A	0.03623	-0.293	0.3654	0.8293	0.8269	1
GSS	CRY2	rs10838527	G	0.09263	-0.7856	0.9708	0.8362	0.8279	1
GHQ	CRY1	rs714359	A	0.05281	-0.4356	0.5412	0.8322	0.8286	1
Depressive disorders	CRY1	rs12821586	A	0.8526	0.1961	3.706	0.8316		1
GSS	CRY1	rs4964513	C	0.09053	-0.7769	0.958	0.8379	0.8379	1
Panic disorder	CRY1	rs10746083	T	0.9435	0.5345	1.666	0.8411		1
Panic disorder	CRY1	rs3741892	C	0.9439	0.5347	1.666	0.8422		1
Panic disorder	CRY1	rs10437895	C	0.9443	0.5349	1.667	0.8434		1
Comorbid alcohol use disorders	TTC1	rs10515804	T	1.111	0.3867	3.194	0.8445		1
Comorbid alcohol use disorders	CRY2	rs3824872	T	0.8715	0.2058	3.691	0.8518		1
MBI	CRY1	rs17289712	G	0.196	-1.067	1.459	0.7611	0.8557	1
BDI	CRY1	rs4964513	C	0.1813	-1.771	2.134	0.8556	0.8558	1
Major depressive disorder	CRY2	rs10838527	G	0.8766	0.2054	3.741	0.8588		1
Comorbid depressive disorders	CRY1	rs10861688	T	0.8802	0.2106	3.678	0.8612		1
Anxiety disorders	CRY2	rs7121611	A	0.9629	0.6227	1.489	0.8652		1
Dysthymia	CRY1	rs10778528	G	1.044	0.633	1.723	0.8653		1
GSS	CRY1	rs3741892	C	-0.02152	-0.2814	0.2384	0.8711	0.868	1
GSS	CRY1	rs10437895	C	-0.0213	-0.2812	0.2386	0.8724	0.8686	1
Dysthymia	CRY1	rs10861697	C	1.042	0.6314	1.719	0.873		1
BDI	CRY2	rs10838527	G	-0.1686	-2.129	1.792	0.8662	0.8747	1
Comorbid depressive disorders	CRY1	rs10746077	A	0.9544	0.5303	1.718	0.8762		1
Comorbid depressive disorders	CRY1	rs2888896	T	0.9547	0.5305	1.718	0.8771		1
GHQ	CRY1	rs10746077	A	0.02201	-0.2538	0.2978	0.8757	0.8779	1
Comorbid depressive disorders	CRY1	rs12821586	A	1.165	0.1531	8.866	0.8827		1
Anxiety disorders	CRY1	rs2078074	C	1.035	0.6553	1.635	0.8828		1
Depressive disorders	CRY2	rs3824872	T	0.9586	0.5414	1.697	0.8848		1
GSS	TTC1	rs3733869	T	-0.02842	-0.4212	0.3644	0.8872	0.8861	1
GSS	CRY1	rs2888896	T	-0.02161	-0.3126	0.2694	0.8843	0.8865	1
GHQ	CRY2	rs72902437	C	-0.8252	-6.711	5.061	0.7835	0.8871	1
BDI	CRY2	rs61884508	G	0.8746	-12.87	14.61	0.9007	0.8906	1
Major depressive disorder	CRY1	rs714359	A	0.9497	0.4523	1.994	0.8915		1
GSS	CRY2	rs1401419	G	0.01802	-0.2568	0.2928	0.8977	0.8944	1
Panic disorder	CRY1	rs10746077	A	0.9583	0.5087	1.805	0.8951		1
Panic disorder	CRY1	rs2888896	T	0.9586	0.5089	1.806	0.8959		1
Major depressive disorder	CRY2	rs10838524	G	0.9774	0.6757	1.414	0.9035		1
BDI	CRY1	rs12821586	A	-0.1463	-2.551	2.258	0.9051	0.9072	1
GSS	CRY1	rs2078074	C	-0.01734	-0.309	0.2744	0.9072	0.9084	1
BDI	CRY2	rs2292910	A	0.04409	-0.7326	0.8208	0.9114	0.9084	1
GSS	CRY1	rs10746083	T	-0.01441	-0.2744	0.2456	0.9135	0.911	1
GSS	CRY1	rs4964518	T	0.07049	-1.411	1.552	0.9257	0.9119	1
Panic disorder	CRY1	rs2078074	C	0.9657	0.5126	1.819	0.9141		1
GSS	CRY1	rs10746077	A	-0.01598	-0.3068	0.2748	0.9143	0.9171	1
BDI	CRY1	rs2287161	C	0.02888	-0.5517	0.6095	0.9223	0.9211	1
Anxiety disorders	CRY1	rs4964513	C	0.9303	0.2206	3.923	0.9216		1
Anxiety disorders	CRY2	rs3824872	T	0.9653	0.4615	2.019	0.9252		1
Dysthymia	TTC1	rs3733869	T	1.036	0.4928	2.177	0.9262		1
GSS	TTC1	rs6861719	T	-0.0242	-0.5364	0.488	0.9262	0.9285	1
Depressive disorders	CRY1	rs10778528	G	1.015	0.7367	1.398	0.9288		1
GHQ	CRY2	rs17787136	G	-0.01744	-0.4355	0.4006	0.9348	0.9328	1
GHQ	CRY1	rs12821586	A	-0.04541	-1.046	0.9554	0.9291	0.9342	1
Comorbid depressive disorders	CRY1	rs2078074	C	0.9761	0.5419	1.758	0.9357		1
Anxiety disorders	CRY1	rs2888896	T	1.019	0.6452	1.608	0.9368		1
Anxiety disorders	CRY1	rs10746077	A	1.018	0.6449	1.607	0.9384		1
Depressive disorders	CRY1	rs10861697	C	1.012	0.7348	1.394	0.9411		1
GSS	CRY1	rs11113179	T	0.04898	-1.317	1.415	0.944	0.9412	1
Anxiety disorders	CRY2	rs10838524	G	1.016	0.6706	1.538	0.9415		1
GHQ	CRY2	rs10838527	G	0.03046	-0.8013	0.8622	0.9428	0.9427	1
Dysthymia	CRY1	rs714359	A	0.9642	0.3465	2.683	0.9443		1
GSS	CRY2	rs7945565	G	0.008705	-0.2661	0.2836	0.9505	0.9474	1
BDI	CRY1	rs714359	A	0.03916	-1.105	1.183	0.9465	0.9478	1
GHQ	CRY2	rs7121611	A	0.008619	-0.2516	0.2688	0.9482	0.9509	1
Comorbid depressive disorders	CRY2	rs10838524	G	1.017	0.6017	1.718	0.951		1
Panic disorder	CRY2	rs7123390	A	0.9716	0.3846	2.454	0.9514		1
Comorbid alcohol use disorders	TTC1	rs6861719	T	0.9567	0.2252	4.064	0.9521		1
Comorbid anxiety disorders	CRY2	rs10838524	G	0.9823	0.5363	1.799	0.9537		1
GHQ	CRY2	rs7945565	G	0.007564	-0.2538	0.269	0.9548	0.9566	1
Major depressive disorder	CRY1	rs11613557	T	1.059	0.133	8.428	0.957		1
Major depressive disorder	CRY1	rs59790130	T	1.059	0.133	8.428	0.957		1
MBI	TTC1	rs6861719	T	-0.004896	-0.1986	0.1888	0.9605	0.9618	1
Depressive disorders	CRY1	rs10746083	T	0.9933	0.7227	1.365	0.9668		1
GHQ	TTC1	rs7715826	T	0.07832	-2.87	3.027	0.9585	0.9676	1
Comorbid alcohol use disorders	CRY1	rs2287161	C	1.016	0.4742	2.176	0.9677		1
Anxiety disorders	CRY2	rs7945565	G	1.009	0.6557	1.551	0.969		1
Depressive disorders	CRY1	rs3741892	C	0.9938	0.7231	1.366	0.9693		1
Depressive disorders	CRY1	rs10437895	C	0.9941	0.7233	1.366	0.9709		1
GSS	CRY2	rs10838524	G	-0.004209	-0.2692	0.2608	0.9752	0.9737	1
Comorbid anxiety disorders	CRY1	rs2287161	C	0.9913	0.5491	1.79	0.977		1
Comorbid anxiety disorders	CRY1	rs4964513	C	1.03	0.1383	7.671	0.9771		1
GHQ	CRY1	rs2888896	T	0.004084	-0.2714	0.2796	0.9768	0.9773	1
GHQ	CRY2	rs10838524	G	0.002962	-0.2491	0.2551	0.9816	0.9809	1
GSS	CRY2	rs7121611	A	0.002293	-0.272	0.2766	0.9869	0.9858	1
Major depressive disorder	CRY1	rs11113179	T	0.9822	0.1255	7.686	0.9863		1
Comorbid depressive disorders	CRY2	rs3824872	T	0.9941	0.3944	2.505	0.9899		1
GHQ	CRY2	rs1401419	G	-0.001749	-0.2629	0.2594	0.9895	0.9905	1
Major depressive disorder	CRY1	rs4964518	T	0.9879	0.1253	7.791	0.9908		1
Dysthymia	TTC1	rs1106055	A	0.9965	0.4927	2.015	0.9923		1
Comorbid depressive disorders	CRY1	rs2287161	C	1.002	0.5988	1.678	0.9928		1
MBI	CRY1	rs4964513	C	0.0009175	-0.3389	0.3407	0.9958	0.9947	1
Panic disorder	CRY1	rs10861688	T	1.91e-08	0	inf	0.9954		1
Comorbid depressive disorders	CRY2	rs10838527	G	1.74e-08	0	inf	0.9968		1
Dysthymia	CRY2	rs10838527	G	1.44e-08	0	inf	0.9968		1
Panic disorder	CRY2	rs10838527	G	2.06e-08	0	inf	0.9968		1
Comorbid alcohol use disorders	CRY2	rs10838527	G	4.58e-08	0	inf	0.9969		1
Comorbid anxiety disorders	CRY2	rs10838527	G	2.28e-08	0	inf	0.9969		1
Comorbid alcohol use disorders	CRY1	rs10861688	T	1.004	0.134	7.525	0.9969		1
Dysthymia	TTC1	rs6878309	C	1.46e-08	0	inf	0.9974		1
Anxiety disorders	CRY1	rs11113179	T	1.03e-08	0	inf	0.9978		1
Comorbid anxiety disorders	CRY1	rs11113179	T	2.27e-08	0	inf	0.9979		1
Panic disorder	CRY1	rs11113179	T	2.07e-08	0	inf	0.9979		1
Anxiety disorders	CRY1	rs4964518	T	9.43e-09	0	inf	0.998		1
Anxiety disorders	CRY1	rs11613557	T	9.3e-09	0	inf	0.9981		1
Panic disorder	CRY1	rs11613557	T	1.77e-08	0	inf	0.9981		1
Dysthymia	TTC1	rs2176830	A	1.46e-08	0	inf	0.9981		1
Comorbid anxiety disorders	CRY1	rs4964518	T	2.04e-08	0	inf	0.9981		1
Panic disorder	CRY1	rs4964518	T	1.81e-08	0	inf	0.9981		1
Anxiety disorders	CRY1	rs59790130	T	9.3e-09	0	inf	0.9981		1
Panic disorder	CRY1	rs59790130	T	1.77e-08	0	inf	0.9981		1
Dysthymia	CRY1	rs10746083	T	0.9994	0.6059	1.648	0.9982		1
Comorbid anxiety disorders	CRY1	rs11613557	T	2e-08	0	inf	0.9982		1
Comorbid anxiety disorders	CRY1	rs59790130	T	2e-08	0	inf	0.9982		1
Anxiety disorders	CRY2	rs75065406	T	8.59e-09	0	inf	0.9986		1
Depressive disorders	CRY2	rs75065406	T	4.79e-09	0	inf	0.9986		1
Major depressive disorder	CRY2	rs75065406	T	6.01e-09	0	inf	0.9986		1
Comorbid alcohol use disorders	CRY2	rs75065406	T	2.56e-08	0	inf	0.9987		1
Comorbid anxiety disorders	CRY2	rs75065406	T	1.79e-08	0	inf	0.9987		1
Comorbid depressive disorders	CRY2	rs75065406	T	1.34e-08	0	inf	0.9987		1
Dysthymia	CRY2	rs75065406	T	1.47e-08	0	inf	0.9987		1
Panic disorder	CRY2	rs75065406	T	1.55e-08	0	inf	0.9987		1
Comorbid alcohol use disorders	CRY2	rs2292913	T	4.88e-08	0	inf	0.9988		1
Comorbid anxiety disorders	CRY2	rs2292913	T	2.45e-08	0	inf	0.9988		1
Comorbid depressive disorders	CRY2	rs2292913	T	1.88e-08	0	inf	0.9988		1
Anxiety disorders	CRY2	rs2292913	T	1.09e-08	0	inf	0.9988		1
Depressive disorders	CRY2	rs2292913	T	6.39e-09	0	inf	0.9988		1
Dysthymia	CRY2	rs2292913	T	1.46e-08	0	inf	0.9988		1
Major depressive disorder	CRY2	rs2292913	T	8.96e-09	0	inf	0.9988		1
Panic disorder	CRY2	rs2292913	T	2.23e-08	0	inf	0.9988		1
Comorbid alcohol use disorders	CRY2	rs4755345	A	4.88e-08	0	inf	0.9988		1
Comorbid anxiety disorders	CRY2	rs4755345	A	2.45e-08	0	inf	0.9988		1
Comorbid depressive disorders	CRY2	rs4755345	A	1.88e-08	0	inf	0.9988		1
Anxiety disorders	CRY2	rs4755345	A	1.09e-08	0	inf	0.9988		1
Depressive disorders	CRY2	rs4755345	A	6.39e-09	0	inf	0.9988		1
Dysthymia	CRY2	rs4755345	A	1.46e-08	0	inf	0.9988		1
Major depressive disorder	CRY2	rs4755345	A	8.96e-09	0	inf	0.9988		1
Panic disorder	CRY2	rs4755345	A	2.23e-08	0	inf	0.9988		1
Anxiety disorders	CRY1	rs17289712	G	8.75e-09	0	inf	0.9989		1
Depressive disorders	CRY1	rs17289712	G	4.93e-09	0	inf	0.9989		1
Major depressive disorder	CRY1	rs17289712	G	6.4e-09	0	inf	0.9989		1
Anxiety disorders	TTC1	rs7715826	T	6.99e-09	0	inf	0.9989		1
Depressive disorders	TTC1	rs7715826	T	3.73e-09	0	inf	0.9989		1
Major depressive disorder	TTC1	rs7715826	T	4.29e-09	0	inf	0.9989		1
Comorbid anxiety disorders	CRY2	rs1554338	G	2.9e-08	0	inf	0.999		1
Comorbid depressive disorders	CRY2	rs1554338	G	2.26e-08	0	inf	0.999		1
Anxiety disorders	CRY2	rs1554338	G	1.22e-08	0	inf	0.999		1
Dysthymia	CRY2	rs1554338	G	1.47e-08	0	inf	0.999		1
Panic disorder	CRY2	rs1554338	G	2.68e-08	0	inf	0.999		1
Comorbid alcohol use disorders	CRY1	rs17289712	G	3.22e-08	0	inf	0.999		1
Comorbid anxiety disorders	CRY1	rs17289712	G	1.86e-08	0	inf	0.999		1
Comorbid depressive disorders	CRY1	rs17289712	G	1.4e-08	0	inf	0.999		1
Dysthymia	CRY1	rs17289712	G	1.47e-08	0	inf	0.999		1
Panic disorder	CRY1	rs17289712	G	1.63e-08	0	inf	0.999		1
Comorbid alcohol use disorders	TTC1	rs7715826	T	1.49e-08	0	inf	0.999		1
Comorbid anxiety disorders	TTC1	rs7715826	T	1.37e-08	0	inf	0.999		1
Comorbid depressive disorders	TTC1	rs7715826	T	1e-08	0	inf	0.999		1
Dysthymia	TTC1	rs7715826	T	1.48e-08	0	inf	0.999		1
Panic disorder	TTC1	rs7715826	T	1.14e-08	0	inf	0.999		1
Comorbid alcohol use disorders	CRY2	rs1554338	G	8.55e-08	0	inf	0.9991		1
Comorbid alcohol use disorders	TTC1	rs1402024	G	1.4e-08	0	inf	0.9994		1
Comorbid anxiety disorders	TTC1	rs1402024	G	1.33e-08	0	inf	0.9994		1
Comorbid depressive disorders	TTC1	rs1402024	G	9.7e-09	0	inf	0.9994		1
Anxiety disorders	TTC1	rs1402024	G	6.84e-09	0	inf	0.9994		1
Depressive disorders	TTC1	rs1402024	G	3.63e-09	0	inf	0.9994		1
Dysthymia	TTC1	rs1402024	G	1.48e-08	0	inf	0.9994		1
Major depressive disorder	TTC1	rs1402024	G	4.13e-09	0	inf	0.9994		1
Panic disorder	TTC1	rs1402024	G	1.11e-08	0	inf	0.9994		1
Dysthymia	CRY1	rs3741892	C	1	0.6063	1.649	0.9998		1
Dysthymia	CRY1	rs10437895	C	1	0.6063	1.649	0.9999		1
GSS	CRY2	rs61884508	G	-0.1771	-6.27	5.915	0.9546	1	1
GSS	TTC1	rs1402024	G	0.08491	-6.013	6.183	0.9782	1	1
MBI	CRY2	rs61884508	G	NA	NA	NA	NA
MBI	CRY2	rs72902437	C	NA	NA	NA	NA
GHQ	CRY1	rs8192441	C	NA	NA	NA	NA
BDI	CRY1	rs8192441	C	NA	NA	NA	NA
MBI	CRY1	rs8192441	C	NA	NA	NA	NA
GSS	CRY1	rs8192441	C	NA	NA	NA	NA
Comorbid alcohol use disorders	CRY2	rs61884508	G	NA	NA	NA	NA
Comorbid anxiety disorders	CRY2	rs61884508	G	NA	NA	NA	NA
Comorbid depressive disorders	CRY2	rs61884508	G	NA	NA	NA	NA
Anxiety disorders	CRY2	rs61884508	G	NA	NA	NA	NA
Depressive disorders	CRY2	rs61884508	G	NA	NA	NA	NA
Dysthymia	CRY2	rs61884508	G	NA	NA	NA	NA
Major depressive disorder	CRY2	rs61884508	G	NA	NA	NA	NA
Panic disorder	CRY2	rs61884508	G	NA	NA	NA	NA
Comorbid alcohol use disorders	CRY2	rs72902437	C	NA	NA	NA	NA
Comorbid anxiety disorders	CRY2	rs72902437	C	NA	NA	NA	NA
Comorbid depressive disorders	CRY2	rs72902437	C	NA	NA	NA	NA
Anxiety disorders	CRY2	rs72902437	C	NA	NA	NA	NA
Depressive disorders	CRY2	rs72902437	C	NA	NA	NA	NA
Dysthymia	CRY2	rs72902437	C	NA	NA	NA	NA
Major depressive disorder	CRY2	rs72902437	C	NA	NA	NA	NA
Panic disorder	CRY2	rs72902437	C	NA	NA	NA	NA
Comorbid alcohol use disorders	CRY1	rs8192441	C	NA	NA	NA	NA
Comorbid anxiety disorders	CRY1	rs8192441	C	NA	NA	NA	NA
Comorbid depressive disorders	CRY1	rs8192441	C	NA	NA	NA	NA
Anxiety disorders	CRY1	rs8192441	C	NA	NA	NA	NA
Depressive disorders	CRY1	rs8192441	C	NA	NA	NA	NA
Dysthymia	CRY1	rs8192441	C	NA	NA	NA	NA
Major depressive disorder	CRY1	rs8192441	C	NA	NA	NA	NA
Panic disorder	CRY1	rs8192441	C	NA	NA	NA	NA
A1; Tested allele (minor allele)
OR / BETA; odds ratio (binomial variables) or regression coefficient (continuous variables)
L95, U95; Lower and upper bounds of 95% confidence interval for odds ratio
BDI; Beck Depression Inventory
GHQ; General Health Questionnaire
MBI; Maslach Burnout Inventory
GSS; Global Seasonality Score

## Sheet: REC m
Table S2i. Results from the single SNP association analyses in the recessive model in men.
Phenotype	Gene	SNP	A1	OR / BETA	L95	U95	p-value	Empirical p-value	q-value
Comorbid anxiety disorders	TTC1	rs10515804	T	2.478	1.176	5.22	0.017		0.755557
GHQ	CRY1	rs2287161	C	-0.3086	-0.5598	-0.0575	0.01608	0.0197	0.755557
Comorbid alcohol use disorders	TTC1	rs10515804	T	2.277	1.125	4.61	0.02218		0.755557
Comorbid depressive disorders	TTC1	rs10515804	T	2.253	1.075	4.719	0.03137		0.899459
Anxiety disorders	TTC1	rs10515804	T	2.014	1.06	3.826	0.03251		0.903844
Depressive disorders	TTC1	rs10515804	T	1.852	1.022	3.355	0.04214		0.9542
Panic disorder	CRY2	rs2292913	T	9.265	1.043	82.29	0.04573		0.961776
Panic disorder	CRY2	rs4755345	A	9.265	1.043	82.29	0.04573		0.961776
MBI	CRY1	rs2287161	C	-0.09969	-0.201	0.001612	0.05394	0.05039	0.999634
MBI	CRY1	rs10861688	T	-0.2543	-0.5126	0.003908	0.05375	0.05369	1
Anxiety disorders	CRY2	rs7945565	G	1.589	0.9778	2.582	0.06158		1
Anxiety disorders	CRY2	rs1401419	G	1.588	0.9773	2.581	0.06184		1
Anxiety disorders	CRY2	rs7121611	A	1.575	0.9696	2.56	0.06644		1
BDI	CRY1	rs12821586	A	-1.891	-4.074	0.2924	0.08974	0.08519	1
Dysthymia	CRY1	rs714359	A	2.509	0.868	7.25	0.08941		1
Depressive disorders	CRY1	rs714359	A	1.936	0.9028	4.152	0.08967		1
Comorbid depressive disorders	CRY1	rs714359	A	2.273	0.8742	5.908	0.09213		1
Major depressive disorder	CRY1	rs2287161	C	0.5953	0.3238	1.094	0.09495		1
Anxiety disorders	CRY2	rs3824872	T	0.1972	0.02713	1.434	0.1087		1
MBI	CRY2	rs10838527	G	0.3103	-0.07277	0.6934	0.1126	0.1126	1
Depressive disorders	CRY2	rs7945565	G	1.434	0.9173	2.24	0.1139		1
MBI	CRY2	rs1554338	G	-0.7291	-1.737	0.2787	0.1564	0.117	1
GHQ	CRY2	rs75065406	T	-1.64	-4.078	0.7977	0.1874	0.1181	1
Major depressive disorder	TTC1	rs10515804	T	1.732	0.868	3.457	0.1191		1
GSS	CRY2	rs1554338	G	-1.864	-4.201	0.4735	0.1182	0.1193	1
Panic disorder	CRY1	rs2888896	T	1.806	0.8552	3.815	0.1212		1
Panic disorder	CRY1	rs10746077	A	1.798	0.8514	3.798	0.124		1
Panic disorder	CRY1	rs2078074	C	1.793	0.8491	3.788	0.1257		1
Depressive disorders	CRY2	rs1401419	G	1.414	0.9056	2.209	0.1275		1
Comorbid anxiety disorders	CRY2	rs7945565	G	1.589	0.872	2.897	0.1304		1
BDI	CRY2	rs1554338	G	-3.798	-8.89	1.295	0.144	0.1305	1
Comorbid anxiety disorders	CRY2	rs1401419	G	1.588	0.8712	2.895	0.131		1
Dysthymia	TTC1	rs10515804	T	1.979	0.8133	4.814	0.1325		1
Depressive disorders	CRY2	rs7121611	A	1.403	0.8987	2.192	0.1361		1
Panic disorder	TTC1	rs10515804	T	2.09	0.7912	5.523	0.1369		1
Comorbid anxiety disorders	CRY2	rs7121611	A	1.575	0.8642	2.871	0.1379		1
GHQ	CRY1	rs12821586	A	-0.7056	-1.646	0.2347	0.1415	0.1383	1
Panic disorder	TTC1	rs2176830	A	4.944	0.5877	41.59	0.1413		1
MBI	CRY2	rs7121611	A	0.08085	-0.02711	0.1888	0.1424	0.1442	1
BDI	TTC1	rs6861719	T	0.8171	-0.3011	1.935	0.1522	0.155	1
Comorbid depressive disorders	CRY2	rs7945565	G	1.507	0.844	2.693	0.1655		1
Comorbid depressive disorders	CRY2	rs1401419	G	1.506	0.8432	2.691	0.1664		1
GHQ	CRY2	rs7121775	C	-0.2974	-0.7243	0.1295	0.1723	0.1698	1
GHQ	CRY1	rs8192441	C	-1.735	-7.184	3.714	0.5326	0.1708	1
Depressive disorders	CRY2	rs2292910	A	0.5797	0.2647	1.269	0.1727		1
MBI	CRY2	rs10838524	G	0.07203	-0.03229	0.1764	0.1762	0.1746	1
GHQ	CRY2	rs72902437	C	-1.889	-7.342	3.564	0.4972	0.1748	1
Comorbid depressive disorders	CRY2	rs7121611	A	1.494	0.8365	2.669	0.1749		1
MBI	CRY2	rs1401419	G	0.07529	-0.03266	0.1832	0.1718	0.1755	1
Anxiety disorders	CRY2	rs10838524	G	1.397	0.8608	2.268	0.1759		1
MBI	CRY2	rs7945565	G	0.07381	-0.03425	0.1819	0.1809	0.1864	1
Comorbid alcohol use disorders	CRY2	rs3824872	T	0.2618	0.03585	1.913	0.1866		1
Dysthymia	CRY2	rs1401419	G	1.586	0.7981	3.152	0.188		1
Dysthymia	CRY2	rs7945565	G	1.585	0.7976	3.149	0.1886		1
Dysthymia	CRY2	rs7121611	A	1.575	0.7924	3.129	0.195		1
MBI	TTC1	rs1106055	A	-0.09068	-0.23	0.04867	0.2023	0.2041	1
Depressive disorders	CRY2	rs3824872	T	0.4695	0.1461	1.508	0.2042		1
Comorbid anxiety disorders	CRY1	rs714359	A	1.969	0.6863	5.647	0.2078		1
Comorbid alcohol use disorders	CRY2	rs7945565	G	1.427	0.8145	2.499	0.214		1
Comorbid alcohol use disorders	CRY2	rs1401419	G	1.425	0.8136	2.497	0.2154		1
Comorbid alcohol use disorders	CRY2	rs7121611	A	1.414	0.8071	2.476	0.2261		1
Depressive disorders	CRY1	rs2287161	C	0.7329	0.4429	1.213	0.2265		1
MBI	TTC1	rs6878309	C	0.2563	-0.1572	0.6697	0.2247	0.2317	1
Anxiety disorders	CRY2	rs2292913	T	3.581	0.4198	30.55	0.2434		1
Anxiety disorders	CRY2	rs4755345	A	3.581	0.4198	30.55	0.2434		1
GHQ	CRY2	rs7123390	A	-0.2376	-0.6482	0.1729	0.2567	0.2523	1
GHQ	CRY2	rs17787136	G	-0.2371	-0.6503	0.176	0.2607	0.2544	1
Comorbid anxiety disorders	CRY2	rs3824872	T	0.3147	0.04296	2.305	0.2551		1
Comorbid anxiety disorders	TTC1	rs2176830	A	3.343	0.4048	27.61	0.2625		1
MBI	TTC1	rs3733869	T	-0.08535	-0.2352	0.06447	0.2644	0.2663	1
GSS	CRY1	rs4964513	C	-0.5937	-1.643	0.456	0.2678	0.267	1
Comorbid anxiety disorders	CRY2	rs10838524	G	1.399	0.7682	2.548	0.2722		1
Dysthymia	CRY1	rs3741892	C	0.6325	0.2777	1.441	0.2754		1
Dysthymia	CRY1	rs10437895	C	0.6335	0.2781	1.443	0.2771		1
Panic disorder	CRY2	rs2292910	A	1.644	0.6706	4.033	0.2772		1
Depressive disorders	CRY1	rs10861688	T	0.3324	0.0453	2.439	0.2788		1
Dysthymia	CRY1	rs10746083	T	0.6352	0.2789	1.447	0.2799		1
GSS	CRY1	rs11113179	T	-0.799	-2.233	0.6345	0.2747	0.2818	1
Major depressive disorder	CRY2	rs7945565	G	1.324	0.7916	2.215	0.2848		1
BDI	CRY2	rs7121775	C	-0.5293	-1.509	0.4505	0.2898	0.2869	1
GSS	CRY2	rs7121611	A	0.1491	-0.1325	0.4306	0.2995	0.3026	1
GSS	CRY2	rs1401419	G	0.1487	-0.1331	0.4306	0.3012	0.3052	1
Dysthymia	CRY1	rs10778528	G	0.6516	0.286	1.484	0.3078		1
Comorbid depressive disorders	CRY1	rs2287161	C	0.7051	0.3601	1.381	0.3081		1
Dysthymia	CRY1	rs10861697	C	0.6518	0.2861	1.485	0.3081		1
Major depressive disorder	CRY2	rs1401419	G	1.301	0.7787	2.174	0.3149		1
Major depressive disorder	CRY2	rs2292910	A	0.6489	0.2779	1.515	0.3174		1
GSS	CRY2	rs7121775	C	0.2311	-0.2192	0.6815	0.3146	0.32	1
Major depressive disorder	TTC1	rs6861719	T	0.4866	0.1173	2.019	0.3211		1
BDI	CRY2	rs2292913	T	1.8	-1.807	5.408	0.328	0.3214	1
BDI	CRY2	rs4755345	A	1.8	-1.807	5.408	0.328	0.3214	1
GSS	CRY2	rs7945565	G	0.1443	-0.1377	0.4264	0.316	0.323	1
GHQ	CRY1	rs2888896	T	-0.1446	-0.4289	0.1398	0.3191	0.3233	1
MBI	CRY2	rs2292913	T	0.3617	-0.352	1.075	0.3207	0.3243	1
MBI	CRY2	rs4755345	A	0.3617	-0.352	1.075	0.3207	0.3243	1
BDI	CRY2	rs75065406	T	-2.704	-8.282	2.873	0.342	0.3273	1
Major depressive disorder	CRY2	rs7121611	A	1.291	0.7727	2.157	0.3295		1
Dysthymia	CRY1	rs10746077	A	0.6259	0.2432	1.611	0.3313		1
Comorbid anxiety disorders	CRY1	rs2287161	C	0.7073	0.3501	1.429	0.3345		1
GSS	TTC1	rs1106055	A	-0.1841	-0.5561	0.1879	0.3322	0.3346	1
Dysthymia	CRY1	rs2888896	T	0.6281	0.2441	1.617	0.335		1
Comorbid depressive disorders	CRY2	rs10838524	G	1.328	0.7442	2.369	0.3372		1
Depressive disorders	CRY2	rs10838524	G	1.243	0.7969	1.939	0.3376		1
GHQ	CRY2	rs2292910	A	-0.1693	-0.5191	0.1804	0.3428	0.3379	1
BDI	TTC1	rs2176830	A	1.589	-1.75	4.929	0.351	0.343	1
GSS	CRY2	rs3824872	T	-0.2218	-0.6913	0.2477	0.3546	0.3469	1
Dysthymia	CRY2	rs10838524	G	1.39	0.6999	2.759	0.347		1
Major depressive disorder	TTC1	rs1106055	A	0.6663	0.2854	1.556	0.348		1
MBI	CRY1	rs4964518	T	0.323	-0.2954	0.9414	0.3062	0.3515	1
Comorbid alcohol use disorders	TTC1	rs2176830	A	2.723	0.3299	22.48	0.3522		1
Panic disorder	TTC1	rs6878309	C	2.659	0.3373	20.95	0.3532		1
GHQ	CRY1	rs10746077	A	-0.1359	-0.42	0.1482	0.3486	0.3558	1
Dysthymia	CRY1	rs2078074	C	0.6432	0.2495	1.658	0.3611		1
Anxiety disorders	CRY1	rs714359	A	1.543	0.6023	3.951	0.3663		1
Panic disorder	CRY1	rs12821586	A	2.565	0.3315	19.85	0.3669		1
Panic disorder	CRY2	rs10838524	G	0.6642	0.273	1.616	0.367		1
GHQ	TTC1	rs6861719	T	0.2235	-0.2619	0.7088	0.3669	0.3671	1
Major depressive disorder	TTC1	rs3733869	T	0.6545	0.2601	1.647	0.368		1
MBI	CRY1	rs10746083	T	0.04709	-0.05488	0.1491	0.3655	0.3705	1
Panic disorder	CRY1	rs10746083	T	1.387	0.6715	2.864	0.3768		1
Panic disorder	CRY1	rs10437895	C	1.385	0.6708	2.861	0.3783		1
MBI	CRY1	rs3741892	C	0.04551	-0.05632	0.1473	0.3812	0.3852	1
GSS	CRY2	rs2292913	T	0.7596	-0.9708	2.49	0.3897	0.3865	1
GSS	CRY2	rs4755345	A	0.7596	-0.9708	2.49	0.3897	0.3865	1
Panic disorder	CRY2	rs7121775	C	1.6	0.5522	4.634	0.3866		1
GHQ	TTC1	rs10515804	T	0.1679	-0.2165	0.5524	0.392	0.3876	1
MBI	CRY1	rs10437895	C	0.04496	-0.05681	0.1467	0.3867	0.3916	1
BDI	CRY1	rs2888896	T	-0.2797	-0.9329	0.3734	0.4013	0.3941	1
GHQ	CRY1	rs10861688	T	-0.2732	-0.9038	0.3574	0.3958	0.3956	1
GSS	CRY2	rs7123390	A	0.1914	-0.2443	0.6271	0.3894	0.4051	1
GSS	CRY1	rs8192441	C	-2.48	-8.205	3.245	0.396	0.4175	1
Comorbid alcohol use disorders	CRY2	rs10838524	G	1.257	0.7184	2.199	0.423		1
BDI	CRY1	rs10746077	A	-0.2602	-0.9128	0.3923	0.4345	0.4253	1
Major depressive disorder	CRY2	rs3824872	T	0.6211	0.1922	2.007	0.4261		1
GSS	TTC1	rs6878309	C	-0.4603	-1.612	0.691	0.4333	0.4269	1
GSS	CRY1	rs10778528	G	0.1102	-0.1614	0.3818	0.4267	0.4295	1
MBI	CRY1	rs10861697	C	0.04156	-0.0611	0.1442	0.4276	0.4297	1
MBI	CRY1	rs10778528	G	0.04106	-0.06158	0.1437	0.4331	0.4347	1
Panic disorder	CRY2	rs17787136	G	1.52	0.5251	4.4	0.4401		1
BDI	CRY1	rs4964518	T	1.323	-2.141	4.788	0.4541	0.4481	1
Panic disorder	CRY2	rs7123390	A	1.503	0.5197	4.347	0.452		1
GHQ	CRY1	rs2078074	C	-0.1094	-0.3939	0.1752	0.4514	0.4553	1
BDI	CRY2	rs17787136	G	-0.3599	-1.308	0.5883	0.4569	0.4556	1
GSS	CRY1	rs10437895	C	0.1029	-0.1667	0.3725	0.4544	0.457	1
MBI	TTC1	rs10515804	T	0.06221	-0.103	0.2275	0.4607	0.4596	1
GHQ	CRY2	rs1554338	G	-0.8655	-3.092	1.361	0.4462	0.4598	1
GSS	CRY1	rs10861697	C	0.1025	-0.1696	0.3745	0.4605	0.4631	1
GHQ	TTC1	rs7715826	T	-1.559	-7.007	3.89	0.5751	0.4649	1
MBI	TTC1	rs2176830	A	0.22	-0.3985	0.8386	0.4858	0.4652	1
GSS	CRY1	rs10746083	T	0.1006	-0.1692	0.3703	0.4651	0.4671	1
GSS	CRY2	rs75065406	T	0.9803	-1.583	3.544	0.4536	0.4681	1
Panic disorder	TTC1	rs3733869	T	0.5876	0.1392	2.481	0.4693		1
Depressive disorders	CRY2	rs7123390	A	0.732	0.3142	1.706	0.4698		1
GHQ	CRY2	rs1401419	G	0.09604	-0.1677	0.3598	0.4755	0.4722	1
Anxiety disorders	TTC1	rs2176830	A	2.16	0.2642	17.66	0.4725		1
GHQ	CRY2	rs7121611	A	0.0958	-0.1674	0.359	0.4756	0.4728	1
GHQ	CRY1	rs3741892	C	-0.093	-0.3473	0.1613	0.4735	0.4738	1
GHQ	CRY1	rs10746083	T	-0.09266	-0.3472	0.1619	0.4756	0.4755	1
GSS	CRY2	rs10838524	G	0.09849	-0.1737	0.3706	0.4782	0.4793	1
GHQ	CRY1	rs10861697	C	-0.09269	-0.3492	0.1638	0.4789	0.4804	1
GSS	CRY1	rs3741892	C	0.09824	-0.1715	0.368	0.4754	0.4805	1
GHQ	CRY2	rs10838527	G	0.3269	-0.6003	1.254	0.4896	0.4871	1
MBI	CRY1	rs12821586	A	0.1292	-0.2299	0.4882	0.4809	0.4879	1
Panic disorder	CRY1	rs4964513	C	2.061	0.2668	15.92	0.4881		1
Panic disorder	CRY2	rs3824872	T	0.4937	0.06662	3.659	0.4898		1
Dysthymia	CRY2	rs2292910	A	0.6583	0.2009	2.157	0.4899		1
GHQ	CRY2	rs2292913	T	0.6054	-1.12	2.331	0.4918	0.4914	1
GHQ	CRY2	rs4755345	A	0.6054	-1.12	2.331	0.4918	0.4914	1
Depressive disorders	TTC1	rs1106055	A	0.7822	0.3875	1.579	0.493		1
BDI	CRY1	rs2078074	C	-0.2226	-0.8758	0.4307	0.5043	0.4936	1
Depressive disorders	CRY2	rs17787136	G	0.7466	0.3202	1.741	0.4986		1
GSS	CRY1	rs4964518	T	0.5827	-1.148	2.313	0.5093	0.5018	1
GSS	CRY2	rs2292910	A	0.1279	-0.2433	0.4991	0.4995	0.502	1
GHQ	CRY1	rs714359	A	0.1748	-0.3433	0.693	0.5084	0.5087	1
MBI	CRY2	rs3824872	T	-0.06012	-0.2404	0.1201	0.5134	0.516	1
Panic disorder	CRY2	rs7121611	A	0.7454	0.3062	1.815	0.5174		1
Anxiety disorders	CRY1	rs2287161	C	0.8373	0.4888	1.434	0.5178		1
Anxiety disorders	CRY1	rs3741892	C	0.8385	0.4905	1.433	0.5195		1
GHQ	CRY1	rs10778528	G	-0.08426	-0.3405	0.172	0.5193	0.5202	1
GHQ	CRY1	rs10437895	C	-0.08328	-0.3374	0.1709	0.5208	0.521	1
GHQ	CRY1	rs4964513	C	-0.3144	-1.28	0.6514	0.5235	0.5228	1
Dysthymia	CRY1	rs4964513	C	1.926	0.2528	14.68	0.5269		1
GHQ	CRY2	rs7945565	G	0.08411	-0.1791	0.3474	0.5312	0.5283	1
Comorbid depressive disorders	TTC1	rs3733869	T	0.7176	0.2557	2.014	0.5286		1
Panic disorder	CRY2	rs1401419	G	0.7517	0.3087	1.83	0.5295		1
Anxiety disorders	CRY2	rs2292910	A	1.233	0.6401	2.375	0.5312		1
Panic disorder	CRY2	rs7945565	G	0.7529	0.3092	1.833	0.5318		1
Major depressive disorder	CRY1	rs11113179	T	1.928	0.2415	15.39	0.5357		1
BDI	TTC1	rs10515804	T	0.2763	-0.6077	1.16	0.5402	0.5374	1
GHQ	CRY1	rs11113179	T	0.4191	-0.9055	1.744	0.5353	0.5379	1
BDI	CRY2	rs7123390	A	-0.2962	-1.24	0.6479	0.5386	0.5392	1
GSS	CRY1	rs12821586	A	0.3107	-0.6783	1.3	0.5381	0.5418	1
GSS	CRY1	rs11613557	T	0.6508	-1.377	2.679	0.5294	0.5447	1
GSS	CRY1	rs59790130	T	0.6502	-1.377	2.678	0.5298	0.5448	1
Comorbid depressive disorders	CRY2	rs2292910	A	0.7501	0.2952	1.906	0.5456		1
MBI	CRY2	rs7121775	C	-0.05146	-0.2178	0.1149	0.5443	0.5465	1
Panic disorder	CRY1	rs3741892	C	1.257	0.5946	2.659	0.549		1
Comorbid alcohol use disorders	CRY2	rs7121775	C	1.3	0.547	3.091	0.5522		1
Anxiety disorders	CRY1	rs10861697	C	0.8501	0.4976	1.452	0.5522		1
Anxiety disorders	CRY1	rs10778528	G	0.8508	0.498	1.453	0.5541		1
GSS	CRY2	rs17787136	G	0.1308	-0.3045	0.5661	0.556	0.5657	1
Panic disorder	CRY1	rs10778528	G	1.244	0.5906	2.619	0.566		1
MBI	CRY2	rs17787136	G	-0.04739	-0.2088	0.114	0.5651	0.567	1
Panic disorder	CRY1	rs10861697	C	1.242	0.5896	2.615	0.5688		1
Depressive disorders	CRY2	rs7121775	C	0.7836	0.3358	1.828	0.5726		1
Comorbid anxiety disorders	CRY2	rs7121775	C	1.312	0.5106	3.371	0.5728		1
Comorbid anxiety disorders	TTC1	rs6878309	C	1.79	0.2304	13.92	0.5777		1
Panic disorder	CRY1	rs714359	A	1.502	0.3502	6.444	0.5838		1
MBI	CRY2	rs75065406	T	-0.2607	-1.134	0.6129	0.5587	0.5872	1
GHQ	CRY1	rs4964518	T	0.4091	-1.105	1.924	0.5965	0.5923	1
Comorbid depressive disorders	TTC1	rs1106055	A	0.7784	0.3063	1.978	0.5986		1
Comorbid depressive disorders	TTC1	rs6861719	T	0.6843	0.1636	2.863	0.6035		1
BDI	CRY2	rs10838527	G	0.5528	-1.568	2.674	0.6095	0.6038	1
Depressive disorders	TTC1	rs6861719	T	0.7623	0.2735	2.125	0.6038		1
Major depressive disorder	CRY2	rs10838524	G	1.145	0.6858	1.91	0.6053		1
Depressive disorders	TTC1	rs3733869	T	0.8224	0.3915	1.727	0.6055		1
Comorbid alcohol use disorders	CRY2	rs7123390	A	1.237	0.5206	2.938	0.6301		1
Major depressive disorder	CRY2	rs7123390	A	0.7965	0.3156	2.01	0.6301		1
Comorbid alcohol use disorders	CRY2	rs17787136	G	1.236	0.5206	2.937	0.6306		1
BDI	CRY1	rs4964513	C	-0.5469	-2.8	1.706	0.6343	0.6327	1
Comorbid anxiety disorders	CRY2	rs7123390	A	1.249	0.4864	3.209	0.6438		1
Comorbid alcohol use disorders	TTC1	rs6861719	T	1.278	0.451	3.623	0.6442		1
Comorbid anxiety disorders	CRY2	rs17787136	G	1.248	0.4861	3.205	0.645		1
Comorbid alcohol use disorders	CRY1	rs2078074	C	1.158	0.6194	2.165	0.6459		1
Comorbid anxiety disorders	CRY1	rs2888896	T	1.171	0.5944	2.305	0.6487		1
Major depressive disorder	CRY2	rs17787136	G	0.807	0.3196	2.038	0.6501		1
Anxiety disorders	CRY1	rs10437895	C	0.8863	0.524	1.499	0.6525		1
MBI	CRY2	rs7123390	A	-0.03721	-0.2017	0.1272	0.6574	0.6544	1
Anxiety disorders	CRY1	rs2078074	C	1.133	0.6543	1.962	0.6556		1
Anxiety disorders	CRY1	rs10746083	T	0.8878	0.5249	1.502	0.6571		1
Comorbid anxiety disorders	CRY1	rs10746077	A	1.166	0.592	2.295	0.6574		1
BDI	CRY1	rs10437895	C	0.1299	-0.4539	0.7137	0.6628	0.6595	1
Comorbid anxiety disorders	TTC1	rs3733869	T	0.7926	0.2815	2.232	0.66		1
Comorbid anxiety disorders	CRY1	rs2078074	C	1.163	0.5906	2.29	0.6624		1
Comorbid anxiety disorders	CRY1	rs12821586	A	1.569	0.2062	11.93	0.6636		1
Comorbid alcohol use disorders	CRY1	rs2888896	T	1.142	0.6117	2.133	0.6763		1
MBI	TTC1	rs6861719	T	-0.04184	-0.2333	0.1496	0.6684	0.6764	1
BDI	CRY1	rs714359	A	0.2624	-0.9404	1.465	0.669	0.679	1
Major depressive disorder	CRY1	rs714359	A	1.244	0.4408	3.509	0.6803		1
BDI	CRY1	rs10861688	T	-0.3015	-1.753	1.15	0.684	0.6856	1
BDI	CRY2	rs1401419	G	0.1248	-0.4849	0.7346	0.6883	0.6861	1
Comorbid alcohol use disorders	CRY1	rs10746077	A	1.137	0.6092	2.124	0.6862		1
Comorbid anxiety disorders	TTC1	rs6861719	T	0.7447	0.1776	3.122	0.6869		1
BDI	CRY2	rs7945565	G	0.1224	-0.4869	0.7316	0.6938	0.6885	1
BDI	CRY2	rs7121611	A	0.1225	-0.4859	0.7308	0.6932	0.6894	1
BDI	CRY1	rs10746083	T	0.1173	-0.4677	0.7023	0.6943	0.6896	1
BDI	CRY2	rs2292910	A	-0.1613	-0.9608	0.6382	0.6926	0.6946	1
Depressive disorders	CRY1	rs11113179	T	1.509	0.19	11.99	0.6971		1
Anxiety disorders	CRY2	rs7121775	C	1.17	0.526	2.604	0.6998		1
Comorbid anxiety disorders	CRY2	rs2292910	A	0.8323	0.3263	2.123	0.7009		1
MBI	CRY1	rs59790130	T	0.1334	-0.5806	0.8473	0.7143	0.7014	1
MBI	CRY1	rs11613557	T	0.1334	-0.5806	0.8473	0.7143	0.7014	1
GSS	CRY1	rs714359	A	-0.1057	-0.6597	0.4484	0.7086	0.7034	1
GHQ	TTC1	rs2176830	A	0.2798	-1.18	1.74	0.7072	0.7057	1
GHQ	CRY2	rs3824872	T	0.08583	-0.3542	0.5258	0.7022	0.7069	1
BDI	TTC1	rs7715826	T	-2.48	-14.95	9.985	0.6966	0.7121	1
BDI	CRY1	rs8192441	C	-2.193	-14.66	10.27	0.7302	0.7136	1
Comorbid alcohol use disorders	TTC1	rs6878309	C	1.461	0.1883	11.33	0.717		1
Dysthymia	TTC1	rs3733869	T	0.8026	0.2445	2.635	0.717		1
Panic disorder	TTC1	rs1106055	A	0.8035	0.2423	2.664	0.7206		1
BDI	CRY1	rs3741892	C	0.1044	-0.4795	0.6884	0.7259	0.7246	1
Major depressive disorder	CRY2	rs7121775	C	0.8474	0.3354	2.141	0.7263		1
Dysthymia	CRY1	rs2287161	C	0.8766	0.4135	1.858	0.7312		1
BDI	CRY1	rs10778528	G	0.09904	-0.4897	0.6878	0.7417	0.7315	1
Depressive disorders	CRY1	rs4964513	C	0.7068	0.09401	5.314	0.736		1
BDI	TTC1	rs1106055	A	0.1359	-0.6669	0.9387	0.7401	0.7366	1
MBI	CRY2	rs2292910	A	-0.02378	-0.164	0.1165	0.7397	0.7382	1
GSS	CRY1	rs10746077	A	0.05139	-0.2497	0.3524	0.738	0.7392	1
BDI	CRY2	rs3824872	T	0.1729	-0.831	1.177	0.7357	0.7412	1
GSS	CRY1	rs17289712	G	-0.7777	-6.507	4.952	0.7903	0.7417	1
GSS	CRY1	rs2078074	C	0.05075	-0.2501	0.3516	0.741	0.7418	1
GHQ	TTC1	rs6878309	C	0.1734	-0.9009	1.248	0.7517	0.7442	1
Depressive disorders	CRY1	rs10778528	G	1.078	0.685	1.696	0.7454		1
GSS	TTC1	rs7715826	T	-0.7438	-6.472	4.984	0.7991	0.7459	1
Depressive disorders	CRY1	rs10861697	C	1.078	0.6847	1.696	0.7467		1
MBI	CRY1	rs2078074	C	0.01846	-0.09521	0.1321	0.7503	0.7503	1
BDI	TTC1	rs3733869	T	0.1418	-0.7211	1.005	0.7474	0.7511	1
Comorbid anxiety disorders	CRY1	rs3741892	C	0.8998	0.4668	1.735	0.7527		1
Comorbid anxiety disorders	CRY1	rs10861697	C	0.9039	0.4696	1.74	0.7623		1
GSS	CRY2	rs72902437	C	0.7654	-4.968	6.498	0.7936	0.7626	1
GSS	CRY1	rs2888896	T	0.04676	-0.2542	0.3478	0.7608	0.7638	1
Comorbid anxiety disorders	CRY1	rs10778528	G	0.9048	0.4701	1.742	0.7647		1
Comorbid alcohol use disorders	CRY1	rs10746083	T	1.091	0.6178	1.925	0.7649		1
MBI	CRY1	rs714359	A	0.03536	-0.1887	0.2595	0.7572	0.766	1
Comorbid alcohol use disorders	CRY1	rs10437895	C	1.089	0.617	1.923	0.7684		1
Comorbid alcohol use disorders	CRY1	rs3741892	C	1.087	0.616	1.92	0.7724		1
BDI	CRY1	rs11613557	T	0.5787	-3.367	4.524	0.7738	0.7735	1
BDI	CRY1	rs10861697	C	0.0825	-0.5069	0.6719	0.7838	0.7752	1
BDI	CRY1	rs59790130	T	0.5733	-3.375	4.522	0.776	0.7759	1
Comorbid anxiety disorders	TTC1	rs1106055	A	0.8793	0.3444	2.245	0.788		1
Comorbid alcohol use disorders	CRY1	rs12821586	A	1.32	0.174	10.02	0.7882		1
Comorbid alcohol use disorders	CRY1	rs714359	A	1.176	0.3576	3.868	0.7894		1
Depressive disorders	CRY2	rs10838527	G	0.7604	0.1012	5.715	0.7901		1
Comorbid depressive disorders	CRY1	rs10778528	G	1.085	0.595	1.977	0.7908		1
Anxiety disorders	CRY2	rs17787136	G	1.114	0.5012	2.477	0.7909		1
GSS	CRY1	rs2287161	C	0.0361	-0.2309	0.3031	0.791	0.7923	1
Comorbid depressive disorders	CRY1	rs10861697	C	1.083	0.5943	1.975	0.7936		1
BDI	CRY1	rs2287161	C	-0.07447	-0.6508	0.5018	0.8001	0.7981	1
GHQ	CRY1	rs11613557	T	0.2252	-1.5	1.951	0.7981	0.7998	1
GHQ	TTC1	rs1106055	A	-0.04418	-0.3925	0.3041	0.8037	0.8	1
GHQ	CRY1	rs59790130	T	0.2235	-1.502	1.949	0.7997	0.8014	1
Anxiety disorders	CRY1	rs2888896	T	1.074	0.6122	1.883	0.8038		1
Panic disorder	CRY1	rs2287161	C	0.9047	0.4031	2.031	0.8082		1
Anxiety disorders	CRY2	rs7123390	A	1.102	0.496	2.449	0.8112		1
Anxiety disorders	CRY1	rs10746077	A	1.069	0.6098	1.876	0.8147		1
BDI	CRY2	rs72902437	C	-1.556	-14.03	10.92	0.8069	0.8154	1
Comorbid depressive disorders	CRY2	rs7123390	A	0.8843	0.3139	2.492	0.8161		1
Comorbid depressive disorders	CRY2	rs17787136	G	0.8851	0.3142	2.493	0.8173		1
Depressive disorders	CRY1	rs2078074	C	1.058	0.6389	1.753	0.8255		1
Comorbid depressive disorders	CRY1	rs4964513	C	1.251	0.1644	9.518	0.8289		1
GSS	TTC1	rs10515804	T	-0.04566	-0.4543	0.363	0.8266	0.8311	1
Depressive disorders	CRY1	rs10746083	T	1.049	0.667	1.651	0.8348		1
Major depressive disorder	CRY1	rs3741892	C	0.9469	0.5579	1.607	0.8399		1
Depressive disorders	CRY1	rs10437895	C	1.047	0.6656	1.648	0.8418		1
Comorbid depressive disorders	CRY1	rs2078074	C	1.07	0.5464	2.095	0.8439		1
Depressive disorders	CRY1	rs2888896	T	1.052	0.6353	1.742	0.8441		1
Depressive disorders	CRY1	rs10746077	A	1.048	0.6329	1.735	0.8559		1
Comorbid depressive disorders	CRY1	rs10746083	T	1.054	0.5785	1.922	0.8625		1
GHQ	TTC1	rs3733869	T	0.03117	-0.3429	0.4052	0.8703	0.8639	1
Comorbid depressive disorders	CRY1	rs10437895	C	1.053	0.5777	1.919	0.8663		1
MBI	CRY1	rs10746077	A	0.009658	-0.1041	0.1234	0.8679	0.8672	1
BDI	TTC1	rs6878309	C	0.1854	-2.273	2.643	0.8825	0.8749	1
Comorbid depressive disorders	CRY1	rs2888896	T	1.053	0.5387	2.06	0.8793		1
Dysthymia	TTC1	rs1106055	A	0.9231	0.3247	2.624	0.8807		1
GSS	CRY2	rs10838527	G	0.07275	-0.902	1.048	0.8837	0.8822	1
GHQ	CRY1	rs17289712	G	-0.5365	-5.987	4.914	0.847	0.8841	1
BDI	CRY2	rs10838524	G	-0.04496	-0.633	0.5431	0.8809	0.8861	1
Anxiety disorders	CRY1	rs4964513	C	0.8641	0.1144	6.524	0.8874		1
Comorbid depressive disorders	CRY1	rs10746077	A	1.049	0.5364	2.051	0.8892		1
Anxiety disorders	TTC1	rs6878309	C	1.155	0.1499	8.902	0.8899		1
GSS	TTC1	rs2176830	A	0.1158	-1.419	1.651	0.8824	0.8901	1
Comorbid depressive disorders	CRY2	rs7121775	C	0.9304	0.33	2.623	0.8915		1
Dysthymia	CRY1	rs10861688	T	0.8787	0.1182	6.533	0.8995		1
BDI	CRY1	rs17289712	G	0.86	-11.61	13.33	0.8925	0.9057	1
Comorbid alcohol use disorders	CRY1	rs4964513	C	1.126	0.148	8.567	0.9087		1
Comorbid alcohol use disorders	CRY1	rs10778528	G	1.033	0.5787	1.844	0.9129		1
Comorbid alcohol use disorders	CRY1	rs10861697	C	1.032	0.578	1.841	0.9162		1
Anxiety disorders	TTC1	rs3733869	T	1.041	0.4916	2.205	0.9162		1
Major depressive disorder	CRY1	rs10778528	G	1.028	0.6113	1.728	0.9176		1
GSS	TTC1	rs6861719	T	0.0281	-0.4881	0.5443	0.915	0.918	1
Major depressive disorder	CRY1	rs10861697	C	1.027	0.6109	1.727	0.9195		1
Comorbid alcohol use disorders	TTC1	rs1106055	A	1.038	0.4645	2.322	0.9267		1
Major depressive disorder	CRY1	rs4964513	C	0.9095	0.1205	6.865	0.9267		1
GSS	TTC1	rs3733869	T	-0.01842	-0.4183	0.3815	0.9281	0.927	1
Dysthymia	CRY2	rs7121775	C	1.056	0.3207	3.48	0.9282		1
BDI	CRY1	rs11113179	T	0.138	-2.896	3.172	0.929	0.9293	1
Major depressive disorder	CRY1	rs2888896	T	1.026	0.5765	1.826	0.9306		1
MBI	CRY1	rs11113179	T	-0.01645	-0.485	0.4521	0.9451	0.9413	1
Comorbid anxiety disorders	CRY1	rs10437895	C	0.9763	0.5162	1.847	0.9413		1
Major depressive disorder	CRY1	rs10746077	A	1.022	0.5742	1.819	0.9414		1
Comorbid anxiety disorders	CRY1	rs10746083	T	0.9778	0.5169	1.85	0.9449		1
Major depressive disorder	CRY1	rs2078074	C	1.02	0.573	1.815	0.9472		1
Anxiety disorders	TTC1	rs6861719	T	0.9677	0.3449	2.716	0.9503		1
Comorbid depressive disorders	CRY1	rs3741892	C	0.9812	0.5303	1.815	0.9517		1
Anxiety disorders	TTC1	rs1106055	A	1.021	0.5009	2.08	0.9549		1
Comorbid alcohol use disorders	CRY2	rs2292910	A	0.9774	0.4376	2.183	0.9555		1
Dysthymia	CRY2	rs7123390	A	0.9677	0.2942	3.183	0.9569		1
MBI	CRY1	rs2888896	T	0.002575	-0.1112	0.1163	0.9646	0.9635	1
GSS	CRY1	rs10861688	T	0.01426	-0.6707	0.6992	0.9674	0.9703	1
MBI	CRY1	rs4964513	C	0.007998	-0.3922	0.4082	0.9688	0.9715	1
Anxiety disorders	CRY1	rs12821586	A	0.9686	0.1286	7.298	0.9753		1
Depressive disorders	CRY1	rs3741892	C	1.007	0.6363	1.594	0.9761		1
GHQ	CRY2	rs10838524	G	0.003568	-0.2511	0.2582	0.9781	0.9789	1
Comorbid alcohol use disorders	TTC1	rs3733869	T	1.008	0.4265	2.385	0.9846		1
Comorbid alcohol use disorders	CRY1	rs2287161	C	1.005	0.5606	1.801	0.9873		1
Dysthymia	CRY2	rs17787136	G	1.008	0.3062	3.319	0.9894		1
Comorbid depressive disorders	CRY2	rs3824872	T	1.87e-08	0	inf	0.994		1
Dysthymia	CRY2	rs3824872	T	2.5e-08	0	inf	0.9942		1
Major depressive disorder	CRY2	rs10838527	G	1.007	0.1334	7.606	0.9944		1
Major depressive disorder	CRY1	rs10437895	C	0.9982	0.5938	1.678	0.9946		1
Panic disorder	TTC1	rs6861719	T	3.01e-08	0	inf	0.9946		1
Dysthymia	TTC1	rs6861719	T	0.9954	0.2361	4.197	0.995		1
Comorbid alcohol use disorders	CRY1	rs10861688	T	1.64e-08	0	inf	0.9958		1
Anxiety disorders	CRY1	rs10861688	T	1.26e-08	0	inf	0.9958		1
Major depressive disorder	CRY1	rs10861688	T	1.3e-08	0	inf	0.9958		1
Comorbid anxiety disorders	CRY1	rs10861688	T	1.98e-08	0	inf	0.9959		1
Comorbid depressive disorders	CRY1	rs10861688	T	1.81e-08	0	inf	0.9959		1
Panic disorder	CRY1	rs10861688	T	3.02e-08	0	inf	0.9959		1
Anxiety disorders	CRY2	rs10838527	G	1.42e-08	0	inf	0.9971		1
Depressive disorders	CRY1	rs12821586	A	1.07e-08	0	inf	0.9971		1
Comorbid alcohol use disorders	CRY2	rs10838527	G	1.92e-08	0	inf	0.9972		1
Comorbid anxiety disorders	CRY2	rs10838527	G	2.28e-08	0	inf	0.9972		1
Comorbid anxiety disorders	CRY1	rs4964513	C	1.9e-08	0	inf	0.9972		1
Comorbid depressive disorders	CRY2	rs10838527	G	2.09e-08	0	inf	0.9972		1
Comorbid depressive disorders	CRY1	rs12821586	A	2.07e-08	0	inf	0.9972		1
Major depressive disorder	CRY1	rs12821586	A	1.42e-08	0	inf	0.9972		1
Panic disorder	CRY2	rs10838527	G	3.65e-08	0	inf	0.9972		1
Dysthymia	CRY2	rs10838527	G	2.68e-08	0	inf	0.9973		1
Dysthymia	CRY1	rs12821586	A	2.64e-08	0	inf	0.9973		1
Depressive disorders	TTC1	rs6878309	C	8.64e-09	0	inf	0.9976		1
Comorbid depressive disorders	TTC1	rs6878309	C	1.47e-08	0	inf	0.9977		1
Major depressive disorder	TTC1	rs6878309	C	1.1e-08	0	inf	0.9977		1
Dysthymia	TTC1	rs6878309	C	2.4e-08	0	inf	0.9978		1
Comorbid alcohol use disorders	CRY1	rs11113179	T	1.48e-08	0	inf	0.9981		1
Comorbid anxiety disorders	CRY1	rs11113179	T	1.77e-08	0	inf	0.9981		1
Comorbid depressive disorders	CRY1	rs11113179	T	1.64e-08	0	inf	0.9981		1
Anxiety disorders	CRY1	rs11113179	T	1.14e-08	0	inf	0.9981		1
Comorbid alcohol use disorders	CRY1	rs4964518	T	1.53e-08	0	inf	0.9982		1
Comorbid anxiety disorders	CRY1	rs4964518	T	1.85e-08	0	inf	0.9982		1
Comorbid depressive disorders	CRY1	rs4964518	T	1.69e-08	0	inf	0.9982		1
Anxiety disorders	CRY1	rs4964518	T	1.18e-08	0	inf	0.9982		1
Depressive disorders	CRY1	rs4964518	T	9.52e-09	0	inf	0.9982		1
Dysthymia	CRY1	rs11113179	T	2.55e-08	0	inf	0.9982		1
Major depressive disorder	CRY1	rs4964518	T	1.23e-08	0	inf	0.9982		1
Panic disorder	CRY1	rs11113179	T	2.64e-08	0	inf	0.9982		1
Comorbid depressive disorders	TTC1	rs2176830	A	1.44e-08	0	inf	0.9983		1
Depressive disorders	TTC1	rs2176830	A	8.54e-09	0	inf	0.9983		1
Dysthymia	CRY1	rs4964518	T	2.53e-08	0	inf	0.9983		1
Major depressive disorder	TTC1	rs2176830	A	1.09e-08	0	inf	0.9983		1
Panic disorder	CRY1	rs4964518	T	2.78e-08	0	inf	0.9983		1
Comorbid alcohol use disorders	CRY1	rs59790130	T	1.68e-08	0	inf	0.9984		1
Comorbid alcohol use disorders	CRY1	rs11613557	T	1.68e-08	0	inf	0.9984		1
Comorbid anxiety disorders	CRY1	rs59790130	T	2.01e-08	0	inf	0.9984		1
Comorbid anxiety disorders	CRY1	rs11613557	T	2.05e-08	0	inf	0.9984		1
Comorbid depressive disorders	CRY1	rs59790130	T	1.84e-08	0	inf	0.9984		1
Comorbid depressive disorders	CRY1	rs11613557	T	1.87e-08	0	inf	0.9984		1
Anxiety disorders	CRY1	rs59790130	T	1.28e-08	0	inf	0.9984		1
Anxiety disorders	CRY1	rs11613557	T	1.29e-08	0	inf	0.9984		1
Depressive disorders	CRY1	rs59790130	T	1.01e-08	0	inf	0.9984		1
Depressive disorders	CRY1	rs11613557	T	1.02e-08	0	inf	0.9984		1
Dysthymia	TTC1	rs2176830	A	2.4e-08	0	inf	0.9984		1
Major depressive disorder	CRY1	rs59790130	T	1.32e-08	0	inf	0.9984		1
Major depressive disorder	CRY1	rs11613557	T	1.33e-08	0	inf	0.9984		1
Depressive disorders	CRY2	rs2292913	T	1.11e-08	0	inf	0.9985		1
Depressive disorders	CRY2	rs4755345	A	1.11e-08	0	inf	0.9985		1
Dysthymia	CRY1	rs59790130	T	2.59e-08	0	inf	0.9985		1
Dysthymia	CRY1	rs11613557	T	2.59e-08	0	inf	0.9985		1
Panic disorder	CRY1	rs59790130	T	3.13e-08	0	inf	0.9985		1
Panic disorder	CRY1	rs11613557	T	3.21e-08	0	inf	0.9985		1
Comorbid alcohol use disorders	CRY2	rs2292913	T	2.05e-08	0	inf	0.9986		1
Comorbid alcohol use disorders	CRY2	rs4755345	A	2.05e-08	0	inf	0.9986		1
Comorbid anxiety disorders	CRY2	rs2292913	T	2.4e-08	0	inf	0.9986		1
Comorbid anxiety disorders	CRY2	rs4755345	A	2.4e-08	0	inf	0.9986		1
Comorbid depressive disorders	CRY2	rs2292913	T	2.2e-08	0	inf	0.9986		1
Comorbid depressive disorders	CRY2	rs4755345	A	2.2e-08	0	inf	0.9986		1
Dysthymia	CRY2	rs2292913	T	2.7e-08	0	inf	0.9986		1
Dysthymia	CRY2	rs4755345	A	2.7e-08	0	inf	0.9986		1
Major depressive disorder	CRY2	rs2292913	T	1.49e-08	0	inf	0.9986		1
Major depressive disorder	CRY2	rs4755345	A	1.49e-08	0	inf	0.9986		1
Dysthymia	CRY2	rs1554338	G	2.65e-08	0	in	0.9987		1
Dysthymia	CRY2	rs75065406	T	2.58e-08	0	in	0.999		1
Dysthymia	CRY2	rs72902437	C	3.57e-08	0	in	0.9994		1
Dysthymia	CRY1	rs8192441	C	2.85e-08	0	in	0.9994		1
Major depressive disorder	CRY1	rs10746083	T	1	0.5949	1.681	0.9998		1
MBI	CRY1	rs17289712	G	0.02071	-1.726	1.767	0.9815	1	1
GHQ	TTC1	rs1402024	G	NA	NA	NA	NA	1	1
GHQ	CRY2	rs61884508	G	NA	NA	NA	NA	1	1
BDI	TTC1	rs1402024	G	NA	NA	NA	NA	1	1
BDI	CRY2	rs61884508	G	NA	NA	NA	NA	1	1
MBI	TTC1	rs1402024	G	NA	NA	NA	NA	1	1
MBI	TTC1	rs7715826	T	NA	NA	NA	NA	1	1
MBI	CRY2	rs61884508	G	NA	NA	NA	NA	1	1
MBI	CRY2	rs72902437	C	NA	NA	NA	NA	1	1
MBI	CRY1	rs8192441	C	NA	NA	NA	NA	1	1
GSS	TTC1	rs1402024	G	NA	NA	NA	NA	1	1
GSS	CRY2	rs61884508	G	NA	NA	NA	NA	1	1
Depressive disorders	CRY2	rs75065406	T	1e-08	0	inf	0.999		1
Panic disorder	CRY2	rs1554338	G	3.31e-08	0	inf	0.9987		1
Comorbid anxiety disorders	CRY1	rs8192441	C	2.96e-08	0	inf	0.9994		1
Comorbid anxiety disorders	CRY2	rs75065406	T	2.05e-08	0	inf	0.999		1
Major depressive disorder	CRY2	rs75065406	T	1.32e-08	0	inf	0.999		1
Panic disorder	CRY2	rs75065406	T	3.26e-08	0	inf	0.999		1
Anxiety disorders	CRY2	rs1554338	G	1.33e-08	0	inf	0.9987		1
Comorbid alcohol use disorders	CRY1	rs8192441	C	2.6e-08	0	inf	0.9994		1
Anxiety disorders	CRY2	rs72902437	C	3.41e-08	0	inf	0.9994		1
Depressive disorders	CRY2	rs72902437	C	2.09e-08	0	inf	0.9994		1
Panic disorder	CRY1	rs8192441	C	5.4e-08	0	inf	0.9995		1
Anxiety disorders	CRY2	rs75065406	T	1.28e-08	0	inf	0.999		1
Comorbid depressive disorders	CRY1	rs8192441	C	2.73e-08	0	inf	0.9994		1
Comorbid alcohol use disorders	CRY2	rs75065406	T	1.72e-08	0	inf	0.999		1
Anxiety disorders	CRY1	rs8192441	C	1.75e-08	0	inf	0.9994		1
Depressive disorders	CRY1	rs8192441	C	1.27e-08	0	inf	0.9994		1
Major depressive disorder	CRY2	rs72902437	C	3.15e-08	0	inf	0.9994		1
Comorbid alcohol use disorders	CRY2	rs1554338	G	1.77e-08	0	inf	0.9987		1
Comorbid anxiety disorders	CRY2	rs1554338	G	2.12e-08	0	inf	0.9987		1
Comorbid depressive disorders	CRY2	rs1554338	G	1.94e-08	0	inf	0.9987		1
Panic disorder	CRY2	rs72902437	C	1.53e-07	0	inf	0.9995		1
Depressive disorders	CRY2	rs1554338	G	1.05e-08	0	inf	0.9986		1
Major depressive disorder	CRY2	rs1554338	G	1.37e-08	0	inf	0.9987		1
Comorbid alcohol use disorders	CRY2	rs72902437	C	6.2e-08	0	inf	0.9995		1
Comorbid depressive disorders	CRY2	rs75065406	T	1.87e-08	0	inf	0.999		1
Major depressive disorder	CRY1	rs8192441	C	1.74e-08	0	inf	0.9994		1
Comorbid anxiety disorders	CRY2	rs72902437	C	6.48e-08	0	inf	0.9995		1
Comorbid depressive disorders	CRY2	rs72902437	C	6.04e-08	0	inf	0.9995		1
Comorbid alcohol use disorders	TTC1	rs1402024	G	NA	NA	NA	NA
Comorbid alcohol use disorders	TTC1	rs7715826	T	NA	NA	NA	NA
Comorbid alcohol use disorders	CRY2	rs61884508	G	NA	NA	NA	NA
Comorbid alcohol use disorders	CRY1	rs17289712	G	NA	NA	NA	NA
Comorbid anxiety disorders	TTC1	rs1402024	G	NA	NA	NA	NA
Comorbid anxiety disorders	TTC1	rs7715826	T	NA	NA	NA	NA
Comorbid anxiety disorders	CRY2	rs61884508	G	NA	NA	NA	NA
Comorbid anxiety disorders	CRY1	rs17289712	G	NA	NA	NA	NA
Comorbid depressive disorders	TTC1	rs1402024	G	NA	NA	NA	NA
Comorbid depressive disorders	TTC1	rs7715826	T	NA	NA	NA	NA
Comorbid depressive disorders	CRY2	rs61884508	G	NA	NA	NA	NA
Comorbid depressive disorders	CRY1	rs17289712	G	NA	NA	NA	NA
Anxiety disorders	TTC1	rs1402024	G	NA	NA	NA	NA
Anxiety disorders	TTC1	rs7715826	T	NA	NA	NA	NA
Anxiety disorders	CRY2	rs61884508	G	NA	NA	NA	NA
Anxiety disorders	CRY1	rs17289712	G	NA	NA	NA	NA
Depressive disorders	TTC1	rs1402024	G	NA	NA	NA	NA
Depressive disorders	TTC1	rs7715826	T	NA	NA	NA	NA
Depressive disorders	CRY2	rs61884508	G	NA	NA	NA	NA
Depressive disorders	CRY1	rs17289712	G	NA	NA	NA	NA
Dysthymia	TTC1	rs1402024	G	NA	NA	NA	NA
Dysthymia	TTC1	rs7715826	T	NA	NA	NA	NA
Dysthymia	CRY2	rs61884508	G	NA	NA	NA	NA
Dysthymia	CRY1	rs17289712	G	NA	NA	NA	NA
Major depressive disorder	TTC1	rs1402024	G	NA	NA	NA	NA
Major depressive disorder	TTC1	rs7715826	T	NA	NA	NA	NA
Major depressive disorder	CRY2	rs61884508	G	NA	NA	NA	NA
Major depressive disorder	CRY1	rs17289712	G	NA	NA	NA	NA
Panic disorder	TTC1	rs1402024	G	NA	NA	NA	NA
Panic disorder	TTC1	rs7715826	T	NA	NA	NA	NA
Panic disorder	CRY2	rs61884508	G	NA	NA	NA	NA
Panic disorder	CRY1	rs17289712	G	NA	NA	NA	NA
A1; Tested allele (minor allele)
OR / BETA; odds ratio (binomial variables) or regression coefficient (continuous variables)
L95, U95; Lower and upper bounds of 95% confidence interval for odds ratio
BDI; Beck Depression Inventory
GHQ; General Health Questionnaire
MBI; Maslach Burnout Inventory
GSS; Global Seasonality Score

## Sheet: HAPLOTYPES
Table S2j. Results from the haplotype association analyses.
Phenotype	NSNP	NHAP	Gene	SNP1	SNP2	HAPLOTYPE	F	OR / BETA	p-value	Empirical p-value
Dysthymia	15	10	CRY2	rs7121611	rs3824872	ATTCGCGGTGGCACG	0.41	1.58	0.000335
Depressive disorders	15	10	CRY2	rs7121611	rs3824872	ATTCGCGGTGGCACG	0.41	1.27	0.00388
Depressive disorders	15	10	CRY2	rs7121611	rs3824872	TTTCATAATGACAAT	0.0514	0.525	0.00609
Dysthymia	15	10	CRY2	rs7121611	rs3824872	TTTCATAATGACAAT	0.0514	0.204	0.00648
GSS	14	6	CRY1	rs3741892	rs10778528	GTGTCTGCCCCCAT	0.17	0.197	0.0109	0.009999
Panic disorder	3	4	CRY1	rs4964513	rs12821586	TGG	0.55	0.712	0.0177
GSS	14	6	CRY1	rs3741892	rs10778528	GCGTCTGCCTCCAT	0.079	-0.252	0.0186	0.0182
Comorbid depressive disorders	15	10	CRY2	rs7121611	rs3824872	TTTCATAATGACAAT	0.0514	0.384	0.022
Major depressive disorder	15	10	CRY2	rs7121611	rs3824872	TTGCGCAATAGCAAG	0.0205	0.26	0.0221
MBI	15	10	CRY2	rs7121611	rs3824872	TCTCACAATAGGAAG	0.246	-0.0553	0.0292	0.0297
Dysthymia	14	6	CRY1	rs3741892	rs10778528	GCGTCTGCCCCCAT	0.258	1.36	0.0308
Major depressive disorder	15	10	CRY2	rs7121611	rs3824872	TTTCATAATGACAAT	0.0514	0.587	0.0366
Panic disorder	15	10	CRY2	rs7121611	rs3824872	ATTTGCGGTGGCACG	0.0388	0.243	0.0466
Panic disorder	3	4	CRY1	rs4964513	rs12821586	TGA	0.11	1.48	0.047
Dysthymia	4	4	TTC1	rs2176830	rs1106055	ATCA	0.07	0.524	0.0478
Anxiety disorders	15	10	CRY2	rs7121611	rs3824872	TTGCGCAATAGCAAG	0.0205	0.313	0.0481
Comorbid alcohol use disorders	15	10	CRY2	rs7121611	rs3824872	TTTCATAATGACAAT	0.0514	0.371	0.0522
Comorbid depressive disorders	15	10	CRY2	rs7121611	rs3824872	ATTCGCGGTGGCACG	0.41	1.27	0.0546
Major depressive disorder	15	10	CRY2	rs7121611	rs3824872	ATTCGCGGTGGCACG	0.41	1.19	0.0581
GSS	3	4	CRY1	rs4964513	rs12821586	TGG	0.55	-0.112	0.056	0.06209
GSS	15	10	CRY2	rs7121611	rs3824872	TTTCACAACGGCGCT	0.0258	0.331	0.0673	0.06379
BDI	15	10	CRY2	rs7121611	rs3824872	ATTCGCGGTGGCACG	0.41	0.234	0.07	0.07189
Panic disorder	14	6	CRY1	rs3741892	rs10778528	CCCCCCACTCTCGG	0.0459	1.66	0.0726
Comorbid anxiety disorders	15	10	CRY2	rs7121611	rs3824872	TTTCATAATGACAAT	0.0514	0.475	0.0755
Dysthymia	15	10	CRY2	rs7121611	rs3824872	TTTCACAATGGCACT	0.0579	0.545	0.0919
Depressive disorders	15	10	CRY2	rs7121611	rs3824872	TTGCGCAATAGCAAG	0.0205	0.543	0.0978
Anxiety disorders	15	10	CRY2	rs7121611	rs3824872	ATTTGCGGTGGCACG	0.0388	0.587	0.0996
GSS	3	4	CRY1	rs4964513	rs12821586	TAG	0.219	0.113	0.105	0.1004
Comorbid anxiety disorders	15	10	CRY2	rs7121611	rs3824872	TTGCGCAATAGCAAG	0.0205	0.194	0.104
GHQ	3	4	CRY1	rs4964513	rs12821586	CGG	0.12	0.13	0.124	0.1211
Comorbid anxiety disorders	15	10	CRY2	rs7121611	rs3824872	ATTCGCGGTGGCACG	0.41	1.23	0.123
Panic disorder	3	4	CRY1	rs4964513	rs12821586	TAG	0.219	1.28	0.123
Comorbid alcohol use disorders	15	10	CRY2	rs7121611	rs3824872	ATTCGCGGTGGCACG	0.41	1.24	0.13
Depressive disorders	4	4	TTC1	rs2176830	rs1106055	ATCA	0.07	0.769	0.13
Panic disorder	15	10	CRY2	rs7121611	rs3824872	TTTCACAATGGCACT	0.0579	1.46	0.132
Anxiety disorders	3	4	CRY1	rs4964513	rs12821586	TGA	0.11	1.24	0.138
Anxiety disorders	14	6	CRY1	rs3741892	rs10778528	CCCCCCACTCTCGG	0.0459	1.37	0.14
MBI	15	10	CRY2	rs7121611	rs3824872	TTTCACAATGGCACG	0.0189	0.127	0.14	0.1403
MBI	15	10	CRY2	rs7121611	rs3824872	TCTCACAATAGGAAT	0.0189	0.125	0.148	0.1465
Anxiety disorders	15	10	CRY2	rs7121611	rs3824872	ATTCGCGGTGGCACG	0.41	1.16	0.148
GSS	14	6	CRY1	rs3741892	rs10778528	GCGTCTGCCCCCAT	0.258	-0.0956	0.152	0.151
Major depressive disorder	14	6	CRY1	rs3741892	rs10778528	GTGTCTGCCCCCAT	0.17	0.83	0.153
GSS	4	4	TTC1	rs2176830	rs1106055	ATCA	0.07	-0.163	0.151	0.1536
MBI	15	10	CRY2	rs7121611	rs3824872	ATTCGCGGTGGCACG	0.41	0.0327	0.154	0.1572
Comorbid depressive disorders	15	10	CRY2	rs7121611	rs3824872	TTTCACAACGGCGCT	0.0258	0.499	0.176
GHQ	15	10	CRY2	rs7121611	rs3824872	TTTCACAATGGCGCT	0.0928	0.124	0.186	0.1847
Comorbid anxiety disorders	15	10	CRY2	rs7121611	rs3824872	ATTTGCGGTGGCACG	0.0388	0.552	0.191
Panic disorder	14	6	CRY1	rs3741892	rs10778528	GTGTCTGCCCCCAT	0.17	0.764	0.193
Depressive disorders	14	6	CRY1	rs3741892	rs10778528	GTGTCTGCCCCCAT	0.17	0.866	0.204
Dysthymia	15	10	CRY2	rs7121611	rs3824872	TCTCACAATAGGAAT	0.0189	0.406	0.21
Dysthymia	15	10	CRY2	rs7121611	rs3824872	TTTCACAATGGCACG	0.0189	0.407	0.211
Comorbid depressive disorders	3	4	CRY1	rs4964513	rs12821586	TGG	0.55	0.858	0.217
Depressive disorders	14	6	CRY1	rs3741892	rs10778528	GCGTCTGCCCCCAT	0.258	1.12	0.22
Major depressive disorder	14	6	CRY1	rs3741892	rs10778528	GCGTCTGCCCCCAT	0.258	1.14	0.225
Comorbid alcohol use disorders	15	10	CRY2	rs7121611	rs3824872	TTTCACAACGGCGCT	0.0258	0.489	0.228
GSS	14	6	CRY1	rs3741892	rs10778528	CCCCCCACTCTCGG	0.0459	0.169	0.23	0.2333
Anxiety disorders	3	4	CRY1	rs4964513	rs12821586	TGG	0.55	0.888	0.236
Comorbid anxiety disorders	14	6	CRY1	rs3741892	rs10778528	CCCCCCACTCTCGG	0.0459	1.4	0.237
MBI	15	10	CRY2	rs7121611	rs3824872	TTTCACAATGGCACT	0.0579	-0.0541	0.243	0.2376
Comorbid alcohol use disorders	4	4	TTC1	rs2176830	rs1106055	GCCA	0.0228	1.58	0.238
Depressive disorders	3	4	CRY1	rs4964513	rs12821586	TAG	0.219	1.12	0.238
Comorbid anxiety disorders	14	6	CRY1	rs3741892	rs10778528	GCGTCTGCCCCCAT	0.258	0.824	0.241
GSS	15	10	CRY2	rs7121611	rs3824872	TTGCGCAATAGCAAG	0.0205	-0.236	0.247	0.2491
Depressive disorders	3	4	CRY1	rs4964513	rs12821586	TGG	0.55	0.911	0.257
Dysthymia	14	6	CRY1	rs3741892	rs10778528	CCCCCCACTCTCAG	0.374	0.859	0.257
Dysthymia	4	4	TTC1	rs2176830	rs1106055	GTTA	0.227	1.18	0.258
Comorbid alcohol use disorders	3	4	CRY1	rs4964513	rs12821586	TGG	0.55	0.849	0.264
BDI	14	6	CRY1	rs3741892	rs10778528	GCGTCTGCCTCCAT	0.079	-0.262	0.267	0.2672
Anxiety disorders	15	10	CRY2	rs7121611	rs3824872	TTTCATAATGACAAT	0.0514	0.76	0.269
Comorbid anxiety disorders	15	10	CRY2	rs7121611	rs3824872	TTTCACAATGGCACT	0.0579	1.32	0.271
Dysthymia	15	10	CRY2	rs7121611	rs3824872	TTTCACAATGGCGCT	0.0928	0.762	0.272
Comorbid alcohol use disorders	14	6	CRY1	rs3741892	rs10778528	GTGTCTGCCCCCAT	0.17	0.798	0.277
Major depressive disorder	15	10	CRY2	rs7121611	rs3824872	TTTCACAATGGCACT	0.0579	1.21	0.282
Comorbid depressive disorders	3	4	CRY1	rs4964513	rs12821586	CGG	0.12	1.2	0.294
Comorbid depressive disorders	15	10	CRY2	rs7121611	rs3824872	TTTCACAATGGCACT	0.0579	1.28	0.295
Anxiety disorders	3	4	CRY1	rs4964513	rs12821586	CGG	0.12	0.844	0.295
MBI	14	6	CRY1	rs3741892	rs10778528	CCCCCCACTCTCAG	0.374	0.0241	0.294	0.2965
BDI	15	10	CRY2	rs7121611	rs3824872	ATTTGCGGTGGCACG	0.0388	-0.345	0.292	0.297
GHQ	15	10	CRY2	rs7121611	rs3824872	ATTCGCGGTGGCACG	0.41	0.0575	0.3	0.3007
Major depressive disorder	4	4	TTC1	rs2176830	rs1106055	GCCG	0.679	1.11	0.307
Anxiety disorders	3	4	CRY1	rs4964513	rs12821586	TAG	0.219	1.13	0.31
Dysthymia	14	6	CRY1	rs3741892	rs10778528	CCCCCCACTCTCGG	0.0459	0.689	0.31
Comorbid alcohol use disorders	4	4	TTC1	rs2176830	rs1106055	ATCA	0.07	1.29	0.313
Major depressive disorder	3	4	CRY1	rs4964513	rs12821586	TAG	0.219	1.12	0.313
Dysthymia	14	6	CRY1	rs3741892	rs10778528	GTGTCTGCCCCCAT	0.17	0.834	0.314
Comorbid depressive disorders	14	6	CRY1	rs3741892	rs10778528	CCCTTCGTCCTTAG	0.0643	1.25	0.321
Major depressive disorder	4	4	TTC1	rs2176830	rs1106055	ATCA	0.07	0.829	0.329
GSS	14	6	CRY1	rs3741892	rs10778528	CCCTTCGTCCTTAG	0.0643	0.117	0.323	0.3294
Comorbid anxiety disorders	15	10	CRY2	rs7121611	rs3824872	TTTCACAATGGCGCT	0.0928	0.774	0.331
Depressive disorders	15	10	CRY2	rs7121611	rs3824872	TCTCACAATAGGAAG	0.246	0.912	0.333
Dysthymia	15	10	CRY2	rs7121611	rs3824872	TCTCACAATAGGAAG	0.246	0.863	0.333
Comorbid anxiety disorders	15	10	CRY2	rs7121611	rs3824872	TTTCACAACGGCGCT	0.0258	0.609	0.335
Major depressive disorder	3	4	CRY1	rs4964513	rs12821586	TGG	0.55	0.914	0.336
Panic disorder	15	10	CRY2	rs7121611	rs3824872	ATTCGCGGTGGCACG	0.41	0.871	0.339
MBI	15	10	CRY2	rs7121611	rs3824872	ATTTGCGGTGGCACG	0.0388	0.053	0.341	0.3426
GHQ	3	4	CRY1	rs4964513	rs12821586	TGG	0.55	-0.0514	0.355	0.3508
Dysthymia	4	4	TTC1	rs2176830	rs1106055	GCCA	0.0228	1.4	0.358
MBI	4	4	TTC1	rs2176830	rs1106055	GTTA	0.227	-0.0235	0.372	0.377
GHQ	15	10	CRY2	rs7121611	rs3824872	TTGCGCAATAGCAAG	0.0205	-0.17	0.383	0.3829
MBI	14	6	CRY1	rs3741892	rs10778528	GCGTCTGCCTCCAT	0.079	-0.0347	0.393	0.3908
Major depressive disorder	15	10	CRY2	rs7121611	rs3824872	TCTCACAATAGGAAG	0.246	0.912	0.392
Comorbid depressive disorders	15	10	CRY2	rs7121611	rs3824872	TTGCGCAATAGCAAG	0.0205	0.654	0.41
Panic disorder	4	4	TTC1	rs2176830	rs1106055	GCCA	0.0228	0.625	0.415
Panic disorder	15	10	CRY2	rs7121611	rs3824872	TTTCACAATGGCGCT	0.0928	1.21	0.417
MBI	15	10	CRY2	rs7121611	rs3824872	TTTCACAACGGCGCT	0.0258	-0.0562	0.424	0.4244
GHQ	15	10	CRY2	rs7121611	rs3824872	TCTCACAATAGGAAG	0.246	-0.0498	0.426	0.4263
GHQ	15	10	CRY2	rs7121611	rs3824872	TCTCACAATAGGAAT	0.0189	-0.16	0.43	0.4268
Comorbid anxiety disorders	3	4	CRY1	rs4964513	rs12821586	TAG	0.219	1.13	0.431
Comorbid depressive disorders	14	6	CRY1	rs3741892	rs10778528	GCGTCTGCCCCCAT	0.258	0.891	0.433
GHQ	15	10	CRY2	rs7121611	rs3824872	TTTCACAATGGCACG	0.0189	-0.157	0.438	0.4365
GHQ	15	10	CRY2	rs7121611	rs3824872	ATTTGCGGTGGCACG	0.0388	-0.108	0.442	0.4415
Anxiety disorders	4	4	TTC1	rs2176830	rs1106055	GTTA	0.227	1.09	0.451
Depressive disorders	15	10	CRY2	rs7121611	rs3824872	TCTCACAATAGGAAT	0.0189	0.777	0.451
Depressive disorders	15	10	CRY2	rs7121611	rs3824872	TTTCACAATGGCACG	0.0189	0.778	0.454
Depressive disorders	15	10	CRY2	rs7121611	rs3824872	TTTCACAATGGCGCT	0.0928	0.896	0.455
GSS	15	10	CRY2	rs7121611	rs3824872	TTTCACAATGGCACT	0.0579	-0.0911	0.454	0.4594
Comorbid depressive disorders	3	4	CRY1	rs4964513	rs12821586	TAG	0.219	1.11	0.47
Panic disorder	15	10	CRY2	rs7121611	rs3824872	TTGCGCAATAGCAAG	0.0205	0.653	0.473
GHQ	14	6	CRY1	rs3741892	rs10778528	CCCTTCGTCCTTAG	0.0643	0.0784	0.484	0.4759
Dysthymia	3	4	CRY1	rs4964513	rs12821586	TAG	0.219	1.11	0.486
Comorbid anxiety disorders	3	4	CRY1	rs4964513	rs12821586	TGG	0.55	0.91	0.491
BDI	15	10	CRY2	rs7121611	rs3824872	TTTCACAATGGCACT	0.0579	-0.182	0.497	0.5005
Comorbid depressive disorders	14	6	CRY1	rs3741892	rs10778528	CCCCCCACTCTCAG	0.374	1.09	0.503
Dysthymia	3	4	CRY1	rs4964513	rs12821586	TGA	0.11	0.865	0.506
Major depressive disorder	15	10	CRY2	rs7121611	rs3824872	ATTTGCGGTGGCACG	0.0388	1.16	0.51
Major depressive disorder	4	4	TTC1	rs2176830	rs1106055	GTTA	0.227	0.93	0.51
Comorbid alcohol use disorders	14	6	CRY1	rs3741892	rs10778528	GCGTCTGCCCCCAT	0.258	1.11	0.512
Panic disorder	4	4	TTC1	rs2176830	rs1106055	GTTA	0.227	0.893	0.513
Comorbid alcohol use disorders	4	4	TTC1	rs2176830	rs1106055	GTTA	0.227	0.892	0.515
BDI	3	4	CRY1	rs4964513	rs12821586	CGG	0.12	0.126	0.522	0.5164
Comorbid alcohol use disorders	14	6	CRY1	rs3741892	rs10778528	CCCCCCACTCTCGG	0.0459	0.776	0.521
Dysthymia	14	6	CRY1	rs3741892	rs10778528	CCCTTCGTCCTTAG	0.0643	1.16	0.53
Comorbid alcohol use disorders	15	10	CRY2	rs7121611	rs3824872	TTTCACAATGGCGCT	0.0928	1.16	0.532
Comorbid depressive disorders	14	6	CRY1	rs3741892	rs10778528	GTGTCTGCCCCCAT	0.17	0.9	0.534
Dysthymia	15	10	CRY2	rs7121611	rs3824872	ATTTGCGGTGGCACG	0.0388	1.2	0.536
BDI	15	10	CRY2	rs7121611	rs3824872	TTGCGCAATAGCAAG	0.0205	-0.277	0.541	0.5374
Comorbid depressive disorders	4	4	TTC1	rs2176830	rs1106055	GCCA	0.0228	1.25	0.539
GHQ	4	4	TTC1	rs2176830	rs1106055	GTTA	0.227	0.039	0.551	0.5425
Anxiety disorders	14	6	CRY1	rs3741892	rs10778528	GTGTCTGCCCCCAT	0.17	0.92	0.545
Panic disorder	4	4	TTC1	rs2176830	rs1106055	GCCG	0.679	1.1	0.547
BDI	4	4	TTC1	rs2176830	rs1106055	GTTA	0.227	-0.0931	0.542	0.5487
Panic disorder	14	6	CRY1	rs3741892	rs10778528	CCCCCCACTCTCAG	0.374	1.09	0.549
Comorbid alcohol use disorders	3	4	CRY1	rs4964513	rs12821586	TGA	0.11	1.14	0.553
GSS	15	10	CRY2	rs7121611	rs3824872	TTTCATAATGACAAT	0.0514	-0.0774	0.555	0.5534
Anxiety disorders	15	10	CRY2	rs7121611	rs3824872	TTTCACAATGGCGCT	0.0928	0.899	0.555
Comorbid anxiety disorders	14	6	CRY1	rs3741892	rs10778528	CCCCCCACTCTCAG	0.374	1.08	0.556
Depressive disorders	15	10	CRY2	rs7121611	rs3824872	TTTCACAATGGCACT	0.0579	1.1	0.56
BDI	15	10	CRY2	rs7121611	rs3824872	TTTCACAATGGCGCT	0.0928	-0.127	0.559	0.567
Comorbid depressive disorders	15	10	CRY2	rs7121611	rs3824872	TTTCACAATGGCGCT	0.0928	0.879	0.57
Comorbid alcohol use disorders	3	4	CRY1	rs4964513	rs12821586	CGG	0.12	1.13	0.573
MBI	3	4	CRY1	rs4964513	rs12821586	TGA	0.11	-0.0203	0.568	0.5736
Major depressive disorder	14	6	CRY1	rs3741892	rs10778528	CCCCCCACTCTCAG	0.374	1.05	0.578
GHQ	15	10	CRY2	rs7121611	rs3824872	TTTCACAACGGCGCT	0.0258	-0.0955	0.583	0.5784
MBI	14	6	CRY1	rs3741892	rs10778528	GCGTCTGCCCCCAT	0.258	-0.014	0.59	0.585
Panic disorder	4	4	TTC1	rs2176830	rs1106055	ATCA	0.07	1.15	0.585
Comorbid depressive disorders	15	10	CRY2	rs7121611	rs3824872	TCTCACAATAGGAAT	0.0189	0.759	0.593
Comorbid depressive disorders	15	10	CRY2	rs7121611	rs3824872	TTTCACAATGGCACG	0.0189	0.76	0.595
GHQ	15	10	CRY2	rs7121611	rs3824872	TTTCATAATGACAAT	0.0514	0.0659	0.596	0.5972
GSS	4	4	TTC1	rs2176830	rs1106055	GCCG	0.679	0.0318	0.607	0.5981
BDI	3	4	CRY1	rs4964513	rs12821586	TAG	0.219	-0.0804	0.603	0.6058
Comorbid anxiety disorders	3	4	CRY1	rs4964513	rs12821586	CGG	0.12	0.895	0.607
GSS	15	10	CRY2	rs7121611	rs3824872	ATTCGCGGTGGCACG	0.41	0.0304	0.605	0.6082
Dysthymia	14	6	CRY1	rs3741892	rs10778528	GCGTCTGCCTCCAT	0.079	1.12	0.613
GHQ	4	4	TTC1	rs2176830	rs1106055	GCCG	0.679	-0.0294	0.614	0.6135
GHQ	14	6	CRY1	rs3741892	rs10778528	CCCCCCACTCTCAG	0.374	-0.0284	0.616	0.6141
Panic disorder	15	10	CRY2	rs7121611	rs3824872	TTTCACAATGGCACG	0.0189	1.27	0.615
GHQ	4	4	TTC1	rs2176830	rs1106055	GCCA	0.0228	-0.0917	0.615	0.6156
Panic disorder	15	10	CRY2	rs7121611	rs3824872	TCTCACAATAGGAAT	0.0189	1.26	0.617
Comorbid depressive disorders	4	4	TTC1	rs2176830	rs1106055	GCCG	0.679	0.938	0.62
MBI	4	4	TTC1	rs2176830	rs1106055	GCCG	0.679	0.0117	0.62	0.6281
Panic disorder	3	4	CRY1	rs4964513	rs12821586	CGG	0.12	0.897	0.63
GSS	15	10	CRY2	rs7121611	rs3824872	TCTCACAATAGGAAG	0.246	0.031	0.639	0.6393
BDI	14	6	CRY1	rs3741892	rs10778528	CCCCCCACTCTCAG	0.374	-0.0617	0.639	0.6423
BDI	14	6	CRY1	rs3741892	rs10778528	GCGTCTGCCCCCAT	0.258	0.0688	0.64	0.6441
BDI	4	4	TTC1	rs2176830	rs1106055	ATCA	0.07	0.117	0.639	0.6452
Comorbid depressive disorders	15	10	CRY2	rs7121611	rs3824872	TCTCACAATAGGAAG	0.246	0.938	0.654
Major depressive disorder	14	6	CRY1	rs3741892	rs10778528	CCCTTCGTCCTTAG	0.0643	0.917	0.655
Anxiety disorders	14	6	CRY1	rs3741892	rs10778528	GCGTCTGCCCCCAT	0.258	0.949	0.657
Depressive disorders	14	6	CRY1	rs3741892	rs10778528	CCCCCCACTCTCGG	0.0459	0.915	0.663
Comorbid alcohol use disorders	3	4	CRY1	rs4964513	rs12821586	TAG	0.219	1.08	0.664
GSS	3	4	CRY1	rs4964513	rs12821586	TGA	0.11	0.0406	0.661	0.6656
Panic disorder	14	6	CRY1	rs3741892	rs10778528	GCGTCTGCCTCCAT	0.079	0.89	0.669
Anxiety disorders	14	6	CRY1	rs3741892	rs10778528	GCGTCTGCCTCCAT	0.079	0.923	0.673
Panic disorder	15	10	CRY2	rs7121611	rs3824872	TTTCATAATGACAAT	0.0514	0.869	0.673
Comorbid depressive disorders	14	6	CRY1	rs3741892	rs10778528	CCCCCCACTCTCGG	0.0459	1.13	0.675
BDI	14	6	CRY1	rs3741892	rs10778528	CCCCCCACTCTCGG	0.0459	0.121	0.696	0.6901
BDI	3	4	CRY1	rs4964513	rs12821586	TGA	0.11	-0.0798	0.696	0.6913
GHQ	14	6	CRY1	rs3741892	rs10778528	CCCCCCACTCTCGG	0.0459	0.0539	0.685	0.6917
Comorbid depressive disorders	4	4	TTC1	rs2176830	rs1106055	GTTA	0.227	1.06	0.692
GSS	14	6	CRY1	rs3741892	rs10778528	CCCCCCACTCTCAG	0.374	-0.023	0.701	0.6965
Depressive disorders	4	4	TTC1	rs2176830	rs1106055	GTTA	0.227	1.04	0.697
GSS	3	4	CRY1	rs4964513	rs12821586	CGG	0.12	0.0348	0.697	0.701
Comorbid anxiety disorders	3	4	CRY1	rs4964513	rs12821586	TGA	0.11	1.08	0.701
MBI	4	4	TTC1	rs2176830	rs1106055	ATCA	0.07	0.0161	0.71	0.7034
BDI	14	6	CRY1	rs3741892	rs10778528	CCCTTCGTCCTTAG	0.0643	0.101	0.699	0.7047
Depressive disorders	4	4	TTC1	rs2176830	rs1106055	GCCG	0.679	1.03	0.706
MBI	14	6	CRY1	rs3741892	rs10778528	CCCCCCACTCTCGG	0.0459	-0.02	0.711	0.7148
Comorbid alcohol use disorders	14	6	CRY1	rs3741892	rs10778528	CCCCCCACTCTCAG	0.374	1.05	0.717
BDI	15	10	CRY2	rs7121611	rs3824872	TTTCACAATGGCACG	0.0189	-0.171	0.716	0.7182
MBI	15	10	CRY2	rs7121611	rs3824872	TTGCGCAATAGCAAG	0.0205	0.0279	0.731	0.721
Comorbid anxiety disorders	14	6	CRY1	rs3741892	rs10778528	CCCTTCGTCCTTAG	0.0643	1.1	0.721
Anxiety disorders	4	4	TTC1	rs2176830	rs1106055	ATCA	0.07	0.933	0.725
Comorbid anxiety disorders	15	10	CRY2	rs7121611	rs3824872	TTTCACAATGGCACG	0.0189	1.18	0.726
Comorbid anxiety disorders	15	10	CRY2	rs7121611	rs3824872	TCTCACAATAGGAAT	0.0189	1.18	0.728
BDI	15	10	CRY2	rs7121611	rs3824872	TCTCACAATAGGAAT	0.0189	-0.161	0.733	0.7366
Comorbid anxiety disorders	4	4	TTC1	rs2176830	rs1106055	GTTA	0.227	1.05	0.739
Depressive disorders	3	4	CRY1	rs4964513	rs12821586	CGG	0.12	1.04	0.739
GSS	15	10	CRY2	rs7121611	rs3824872	TTTCACAATGGCGCT	0.0928	-0.0336	0.735	0.7391
Anxiety disorders	4	4	TTC1	rs2176830	rs1106055	GCCG	0.679	0.966	0.742
Comorbid alcohol use disorders	4	4	TTC1	rs2176830	rs1106055	GCCG	0.679	0.952	0.746
Panic disorder	14	6	CRY1	rs3741892	rs10778528	GCGTCTGCCCCCAT	0.258	0.949	0.753
Panic disorder	15	10	CRY2	rs7121611	rs3824872	TCTCACAATAGGAAG	0.246	1.05	0.753
Comorbid anxiety disorders	4	4	TTC1	rs2176830	rs1106055	GCCG	0.679	0.957	0.756
BDI	15	10	CRY2	rs7121611	rs3824872	TCTCACAATAGGAAG	0.246	-0.0443	0.762	0.7619
Comorbid alcohol use disorders	15	10	CRY2	rs7121611	rs3824872	TCTCACAATAGGAAT	0.0189	0.835	0.762
Comorbid alcohol use disorders	15	10	CRY2	rs7121611	rs3824872	TTTCACAATGGCACG	0.0189	0.835	0.763
Depressive disorders	15	10	CRY2	rs7121611	rs3824872	ATTTGCGGTGGCACG	0.0388	1.06	0.769
Comorbid depressive disorders	3	4	CRY1	rs4964513	rs12821586	TGA	0.11	0.944	0.773
Depressive disorders	14	6	CRY1	rs3741892	rs10778528	GCGTCTGCCTCCAT	0.079	1.04	0.773
Dysthymia	4	4	TTC1	rs2176830	rs1106055	GCCG	0.679	0.962	0.775
Major depressive disorder	3	4	CRY1	rs4964513	rs12821586	CGG	0.12	1.04	0.775
Anxiety disorders	15	10	CRY2	rs7121611	rs3824872	TTTCACAATGGCACG	0.0189	1.1	0.778
Major depressive disorder	15	10	CRY2	rs7121611	rs3824872	TTTCACAATGGCGCT	0.0928	0.955	0.779
Anxiety disorders	15	10	CRY2	rs7121611	rs3824872	TCTCACAATAGGAAT	0.0189	1.1	0.78
MBI	3	4	CRY1	rs4964513	rs12821586	TGG	0.55	0.00629	0.782	0.7856
MBI	14	6	CRY1	rs3741892	rs10778528	CCCTTCGTCCTTAG	0.0643	0.0123	0.783	0.7856
Major depressive disorder	14	6	CRY1	rs3741892	rs10778528	CCCCCCACTCTCGG	0.0459	0.94	0.787
BDI	3	4	CRY1	rs4964513	rs12821586	TGG	0.55	0.0348	0.788	0.7872
BDI	14	6	CRY1	rs3741892	rs10778528	GTGTCTGCCCCCAT	0.17	0.0462	0.786	0.789
Major depressive disorder	15	10	CRY2	rs7121611	rs3824872	TTTCACAACGGCGCT	0.0258	0.924	0.79
Comorbid anxiety disorders	14	6	CRY1	rs3741892	rs10778528	GTGTCTGCCCCCAT	0.17	0.953	0.791
Anxiety disorders	14	6	CRY1	rs3741892	rs10778528	CCCTTCGTCCTTAG	0.0643	1.05	0.791
Dysthymia	3	4	CRY1	rs4964513	rs12821586	TGG	0.55	0.967	0.793
Dysthymia	15	10	CRY2	rs7121611	rs3824872	TTGCGCAATAGCAAG	0.0205	1.12	0.793
Anxiety disorders	4	4	TTC1	rs2176830	rs1106055	GCCA	0.0228	0.915	0.795
Comorbid alcohol use disorders	14	6	CRY1	rs3741892	rs10778528	CCCTTCGTCCTTAG	0.0643	1.07	0.806
GSS	15	10	CRY2	rs7121611	rs3824872	ATTTGCGGTGGCACG	0.0388	-0.0362	0.806	0.8068
Major depressive disorder	3	4	CRY1	rs4964513	rs12821586	TGA	0.11	0.965	0.81
GHQ	4	4	TTC1	rs2176830	rs1106055	ATCA	0.07	0.0257	0.81	0.8128
MBI	15	10	CRY2	rs7121611	rs3824872	TTTCACAATGGCGCT	0.0928	-0.00906	0.815	0.8145
BDI	4	4	TTC1	rs2176830	rs1106055	GCCA	0.0228	0.0988	0.817	0.8149
Depressive disorders	14	6	CRY1	rs3741892	rs10778528	CCCCCCACTCTCAG	0.374	1.02	0.821
Major depressive disorder	14	6	CRY1	rs3741892	rs10778528	GCGTCTGCCTCCAT	0.079	1.04	0.821
GHQ	3	4	CRY1	rs4964513	rs12821586	TGA	0.11	-0.0196	0.823	0.8212
BDI	4	4	TTC1	rs2176830	rs1106055	GCCG	0.679	0.03	0.826	0.8237
Depressive disorders	3	4	CRY1	rs4964513	rs12821586	TGA	0.11	0.971	0.824
BDI	15	10	CRY2	rs7121611	rs3824872	TTTCATAATGACAAT	0.0514	-0.0628	0.827	0.8287
GHQ	15	10	CRY2	rs7121611	rs3824872	TTTCACAATGGCACT	0.0579	0.0253	0.825	0.8293
GSS	4	4	TTC1	rs2176830	rs1106055	GTTA	0.227	0.0144	0.835	0.8315
Anxiety disorders	14	6	CRY1	rs3741892	rs10778528	CCCCCCACTCTCAG	0.374	1.02	0.839
GSS	15	10	CRY2	rs7121611	rs3824872	TTTCACAATGGCACG	0.0189	-0.039	0.857	0.8517
Comorbid alcohol use disorders	15	10	CRY2	rs7121611	rs3824872	TTGCGCAATAGCAAG	0.0205	0.913	0.861
Comorbid depressive disorders	14	6	CRY1	rs3741892	rs10778528	GCGTCTGCCTCCAT	0.079	1.04	0.861
Dysthymia	3	4	CRY1	rs4964513	rs12821586	CGG	0.12	1.03	0.873
MBI	15	10	CRY2	rs7121611	rs3824872	TTTCATAATGACAAT	0.0514	-0.00755	0.881	0.8782
Comorbid anxiety disorders	4	4	TTC1	rs2176830	rs1106055	ATCA	0.07	1.04	0.883
MBI	14	6	CRY1	rs3741892	rs10778528	GTGTCTGCCCCCAT	0.17	-0.00425	0.886	0.8832
GHQ	14	6	CRY1	rs3741892	rs10778528	GCGTCTGCCTCCAT	0.079	0.0142	0.889	0.889
GSS	15	10	CRY2	rs7121611	rs3824872	TCTCACAATAGGAAT	0.0189	-0.0281	0.897	0.8928
BDI	15	10	CRY2	rs7121611	rs3824872	TTTCACAACGGCGCT	0.0258	-0.0503	0.901	0.8988
GHQ	14	6	CRY1	rs3741892	rs10778528	GTGTCTGCCCCCAT	0.17	0.00872	0.905	0.8995
Panic disorder	15	10	CRY2	rs7121611	rs3824872	TTTCACAACGGCGCT	0.0258	1.05	0.91
Comorbid alcohol use disorders	15	10	CRY2	rs7121611	rs3824872	TCTCACAATAGGAAG	0.246	0.983	0.916
Major depressive disorder	15	10	CRY2	rs7121611	rs3824872	TTTCACAATGGCACG	0.0189	1.04	0.916
Dysthymia	15	10	CRY2	rs7121611	rs3824872	TTTCACAACGGCGCT	0.0258	1.04	0.918
Major depressive disorder	15	10	CRY2	rs7121611	rs3824872	TCTCACAATAGGAAT	0.0189	1.03	0.92
Depressive disorders	4	4	TTC1	rs2176830	rs1106055	GCCA	0.0228	1.03	0.923
GSS	4	4	TTC1	rs2176830	rs1106055	GCCA	0.0228	0.0185	0.923	0.928
Comorbid anxiety disorders	14	6	CRY1	rs3741892	rs10778528	GCGTCTGCCTCCAT	0.079	0.978	0.929
Comorbid alcohol use disorders	15	10	CRY2	rs7121611	rs3824872	TTTCACAATGGCACT	0.0579	0.973	0.931
Anxiety disorders	15	10	CRY2	rs7121611	rs3824872	TTTCACAATGGCACT	0.0579	1.02	0.931
Comorbid anxiety disorders	4	4	TTC1	rs2176830	rs1106055	GCCA	0.0228	0.968	0.942
MBI	3	4	CRY1	rs4964513	rs12821586	CGG	0.12	0.0026	0.94	0.9422
GHQ	3	4	CRY1	rs4964513	rs12821586	TAG	0.219	0.00389	0.953	0.9526
Comorbid alcohol use disorders	15	10	CRY2	rs7121611	rs3824872	ATTTGCGGTGGCACG	0.0388	1.02	0.954
Anxiety disorders	15	10	CRY2	rs7121611	rs3824872	TTTCACAACGGCGCT	0.0258	1.02	0.958
Comorbid depressive disorders	15	10	CRY2	rs7121611	rs3824872	ATTTGCGGTGGCACG	0.0388	1.02	0.961
Comorbid alcohol use disorders	14	6	CRY1	rs3741892	rs10778528	GCGTCTGCCTCCAT	0.079	0.988	0.962
Depressive disorders	15	10	CRY2	rs7121611	rs3824872	TTTCACAACGGCGCT	0.0258	0.99	0.967
Panic disorder	14	6	CRY1	rs3741892	rs10778528	CCCTTCGTCCTTAG	0.0643	0.989	0.97
GHQ	14	6	CRY1	rs3741892	rs10778528	GCGTCTGCCCCCAT	0.258	-0.00182	0.977	0.9771
MBI	3	4	CRY1	rs4964513	rs12821586	TAG	0.219	0.00065	0.981	0.9816
Anxiety disorders	15	10	CRY2	rs7121611	rs3824872	TCTCACAATAGGAAG	0.246	0.998	0.984
Comorbid depressive disorders	4	4	TTC1	rs2176830	rs1106055	ATCA	0.07	0.998	0.993
Major depressive disorder	4	4	TTC1	rs2176830	rs1106055	GCCA	0.0228	0.997	0.993
Comorbid anxiety disorders	15	10	CRY2	rs7121611	rs3824872	TCTCACAATAGGAAG	0.246	0.999	0.995
MBI	4	4	TTC1	rs2176830	rs1106055	GCCA	0.0228	-0.000302	0.997	0.9978
Depressive disorders	14	6	CRY1	rs3741892	rs10778528	CCCTTCGTCCTTAG	0.0643	1	0.999
NSNP; Number of SNPs in this haplotype
NHAP; Number of common haplotypes (f>0.01)
SNP1; SNP ID of the first SNP (5')
SNP2; SNP ID of the last SNP (3')
BDI; Beck Depression Inventory
GHQ; General Health Questionnaire
MBI; Maslach Burnout Inventory
GSS; Global Seasonality Score

[truncated: 2 more sheets: HAPLOTYPES f, HAPLOTYPES m]
